# Supplementary material for: Comprehensive transcriptomic analysis of cell lines as models of primary tumors across 22 tumor types
Source: Nat Commun. 2019 Aug 8;10:3574. doi: 10.1038/s41467-019-11415-2 (PMC6687785; doi:10.1038/s41467-019-11415-2)
Supplement: Supplementary file 4 — Supplementary Data 1 [file 41467_2019_11415_MOESM4_ESM.xls]

## Sheet: Supp_Table1
sample	Disease
TCGA-2F-A9KO-01A	BLCA
TCGA-2F-A9KP-01A	BLCA
TCGA-2F-A9KQ-01A	BLCA
TCGA-2F-A9KR-01A	BLCA
TCGA-2F-A9KT-01A	BLCA
TCGA-2F-A9KW-01A	BLCA
TCGA-4Z-AA7M-01A	BLCA
TCGA-4Z-AA7N-01A	BLCA
TCGA-4Z-AA7O-01A	BLCA
TCGA-4Z-AA7Q-01A	BLCA
TCGA-4Z-AA7R-01A	BLCA
TCGA-4Z-AA7S-01A	BLCA
TCGA-4Z-AA7W-01A	BLCA
TCGA-4Z-AA7Y-01A	BLCA
TCGA-4Z-AA80-01A	BLCA
TCGA-4Z-AA81-01A	BLCA
TCGA-4Z-AA82-01A	BLCA
TCGA-4Z-AA83-01A	BLCA
TCGA-4Z-AA84-01A	BLCA
TCGA-4Z-AA86-01A	BLCA
TCGA-4Z-AA87-01A	BLCA
TCGA-4Z-AA89-01A	BLCA
TCGA-5N-A9KI-01A	BLCA
TCGA-5N-A9KM-01A	BLCA
TCGA-BL-A0C8-01A	BLCA
TCGA-BL-A0C8-01B	BLCA
TCGA-BL-A13I-01A	BLCA
TCGA-BL-A13I-01B	BLCA
TCGA-BL-A13J-01A	BLCA
TCGA-BL-A13J-01B	BLCA
TCGA-BL-A3JM-01A	BLCA
TCGA-BL-A5ZZ-01A	BLCA
TCGA-BT-A0S7-01A	BLCA
TCGA-BT-A0YX-01A	BLCA
TCGA-BT-A20J-01A	BLCA
TCGA-BT-A20N-01A	BLCA
TCGA-BT-A20O-01A	BLCA
TCGA-BT-A20P-01A	BLCA
TCGA-BT-A20Q-01A	BLCA
TCGA-BT-A20R-01A	BLCA
TCGA-BT-A20T-01A	BLCA
TCGA-BT-A20U-01A	BLCA
TCGA-BT-A20V-01A	BLCA
TCGA-BT-A20W-01A	BLCA
TCGA-BT-A20X-01A	BLCA
TCGA-BT-A2LA-01A	BLCA
TCGA-BT-A2LB-01A	BLCA
TCGA-BT-A2LD-01A	BLCA
TCGA-BT-A3PH-01A	BLCA
TCGA-BT-A3PJ-01A	BLCA
TCGA-BT-A3PK-01A	BLCA
TCGA-BT-A42C-01A	BLCA
TCGA-BT-A42E-01A	BLCA
TCGA-BT-A42F-01A	BLCA
TCGA-C4-A0EZ-01A	BLCA
TCGA-C4-A0F0-01A	BLCA
TCGA-C4-A0F1-01A	BLCA
TCGA-C4-A0F6-01A	BLCA
TCGA-C4-A0F7-01A	BLCA
TCGA-CF-A1HR-01A	BLCA
TCGA-CF-A1HS-01A	BLCA
TCGA-CF-A27C-01A	BLCA
TCGA-CF-A3MF-01A	BLCA
TCGA-CF-A3MG-01A	BLCA
TCGA-CF-A3MH-01A	BLCA
TCGA-CF-A3MI-01A	BLCA
TCGA-CF-A47S-01A	BLCA
TCGA-CF-A47T-01A	BLCA
TCGA-CF-A47V-01A	BLCA
TCGA-CF-A47W-01A	BLCA
TCGA-CF-A47X-01A	BLCA
TCGA-CF-A47Y-01A	BLCA
TCGA-CF-A5U8-01A	BLCA
TCGA-CF-A5UA-01A	BLCA
TCGA-CF-A7I0-01A	BLCA
TCGA-CF-A8HX-01A	BLCA
TCGA-CF-A8HY-01A	BLCA
TCGA-CF-A9FF-01A	BLCA
TCGA-CF-A9FH-01A	BLCA
TCGA-CF-A9FL-01A	BLCA
TCGA-CF-A9FM-01A	BLCA
TCGA-CU-A0YN-01A	BLCA
TCGA-CU-A0YO-01A	BLCA
TCGA-CU-A0YR-01A	BLCA
TCGA-CU-A3KJ-01A	BLCA
TCGA-CU-A3QU-01A	BLCA
TCGA-CU-A3YL-01A	BLCA
TCGA-CU-A5W6-01A	BLCA
TCGA-CU-A72E-01A	BLCA
TCGA-DK-A1A3-01A	BLCA
TCGA-DK-A1A5-01A	BLCA
TCGA-DK-A1A6-01A	BLCA
TCGA-DK-A1A7-01A	BLCA
TCGA-DK-A1AA-01A	BLCA
TCGA-DK-A1AB-01A	BLCA
TCGA-DK-A1AC-01A	BLCA
TCGA-DK-A1AD-01A	BLCA
TCGA-DK-A1AE-01A	BLCA
TCGA-DK-A1AF-01A	BLCA
TCGA-DK-A1AG-01A	BLCA
TCGA-DK-A2HX-01A	BLCA
TCGA-DK-A2I1-01A	BLCA
TCGA-DK-A2I2-01A	BLCA
TCGA-DK-A2I4-01A	BLCA
TCGA-DK-A2I6-01A	BLCA
TCGA-DK-A3IK-01A	BLCA
TCGA-DK-A3IL-01A	BLCA
TCGA-DK-A3IM-01A	BLCA
TCGA-DK-A3IN-01A	BLCA
TCGA-DK-A3IQ-01A	BLCA
TCGA-DK-A3IS-01A	BLCA
TCGA-DK-A3IT-01A	BLCA
TCGA-DK-A3IU-01A	BLCA
TCGA-DK-A3IV-01A	BLCA
TCGA-DK-A3WW-01A	BLCA
TCGA-DK-A3WX-01A	BLCA
TCGA-DK-A3WY-01A	BLCA
TCGA-DK-A3X1-01A	BLCA
TCGA-DK-A3X2-01A	BLCA
TCGA-DK-A6AV-01A	BLCA
TCGA-DK-A6AW-01A	BLCA
TCGA-DK-A6B0-01A	BLCA
TCGA-DK-A6B1-01A	BLCA
TCGA-DK-A6B2-01A	BLCA
TCGA-DK-A6B5-01A	BLCA
TCGA-DK-A6B6-01A	BLCA
TCGA-DK-AA6L-01A	BLCA
TCGA-DK-AA6M-01A	BLCA
TCGA-DK-AA6P-01A	BLCA
TCGA-DK-AA6Q-01A	BLCA
TCGA-DK-AA6R-01A	BLCA
TCGA-DK-AA6S-01A	BLCA
TCGA-DK-AA6T-01A	BLCA
TCGA-DK-AA6U-01A	BLCA
TCGA-DK-AA6W-01A	BLCA
TCGA-DK-AA6X-01A	BLCA
TCGA-DK-AA71-01A	BLCA
TCGA-DK-AA74-01A	BLCA
TCGA-DK-AA75-01A	BLCA
TCGA-DK-AA76-01A	BLCA
TCGA-DK-AA77-01A	BLCA
TCGA-E5-A2PC-01A	BLCA
TCGA-E5-A4TZ-01A	BLCA
TCGA-E5-A4U1-01A	BLCA
TCGA-E7-A3X6-01A	BLCA
TCGA-E7-A3Y1-01A	BLCA
TCGA-E7-A4IJ-01A	BLCA
TCGA-E7-A4XJ-01A	BLCA
TCGA-E7-A519-01A	BLCA
TCGA-E7-A541-01A	BLCA
TCGA-E7-A5KE-01A	BLCA
TCGA-E7-A5KF-01A	BLCA
TCGA-E7-A677-01A	BLCA
TCGA-E7-A678-01A	BLCA
TCGA-E7-A6MD-01A	BLCA
TCGA-E7-A6ME-01A	BLCA
TCGA-E7-A6MF-01A	BLCA
TCGA-E7-A7DU-01A	BLCA
TCGA-E7-A7DV-01A	BLCA
TCGA-E7-A7PW-01A	BLCA
TCGA-E7-A7XN-01A	BLCA
TCGA-E7-A85H-01A	BLCA
TCGA-E7-A8O7-01A	BLCA
TCGA-E7-A8O8-01A	BLCA
TCGA-E7-A97P-01A	BLCA
TCGA-E7-A97Q-01A	BLCA
TCGA-FD-A3B3-01A	BLCA
TCGA-FD-A3B4-01A	BLCA
TCGA-FD-A3B5-01A	BLCA
TCGA-FD-A3B6-01A	BLCA
TCGA-FD-A3B7-01A	BLCA
TCGA-FD-A3B8-01A	BLCA
TCGA-FD-A3N5-01A	BLCA
TCGA-FD-A3N6-01A	BLCA
TCGA-FD-A3NA-01A	BLCA
TCGA-FD-A3SJ-01A	BLCA
TCGA-FD-A3SL-01A	BLCA
TCGA-FD-A3SM-01A	BLCA
TCGA-FD-A3SN-01A	BLCA
TCGA-FD-A3SO-01A	BLCA
TCGA-FD-A3SP-01A	BLCA
TCGA-FD-A3SQ-01A	BLCA
TCGA-FD-A3SR-01A	BLCA
TCGA-FD-A3SS-01A	BLCA
TCGA-FD-A43N-01A	BLCA
TCGA-FD-A43P-01A	BLCA
TCGA-FD-A43S-01A	BLCA
TCGA-FD-A43U-01A	BLCA
TCGA-FD-A43X-01A	BLCA
TCGA-FD-A43Y-01A	BLCA
TCGA-FD-A5BR-01A	BLCA
TCGA-FD-A5BS-01A	BLCA
TCGA-FD-A5BT-01A	BLCA
TCGA-FD-A5BU-01A	BLCA
TCGA-FD-A5BV-01A	BLCA
TCGA-FD-A5BX-01A	BLCA
TCGA-FD-A5BY-01A	BLCA
TCGA-FD-A5BZ-01A	BLCA
TCGA-FD-A5C0-01A	BLCA
TCGA-FD-A5C1-01A	BLCA
TCGA-FD-A62N-01A	BLCA
TCGA-FD-A62O-01A	BLCA
TCGA-FD-A62P-01A	BLCA
TCGA-FD-A62S-01A	BLCA
TCGA-FD-A6TA-01A	BLCA
TCGA-FD-A6TB-01A	BLCA
TCGA-FD-A6TC-01A	BLCA
TCGA-FD-A6TD-01A	BLCA
TCGA-FD-A6TE-01A	BLCA
TCGA-FD-A6TF-01A	BLCA
TCGA-FD-A6TG-01A	BLCA
TCGA-FD-A6TH-01A	BLCA
TCGA-FD-A6TI-01A	BLCA
TCGA-FD-A6TK-01A	BLCA
TCGA-FJ-A3Z7-01A	BLCA
TCGA-FJ-A3Z9-01A	BLCA
TCGA-FJ-A3ZE-01A	BLCA
TCGA-FJ-A3ZF-01A	BLCA
TCGA-FJ-A871-01A	BLCA
TCGA-FT-A3EE-01A	BLCA
TCGA-FT-A61P-01A	BLCA
TCGA-G2-A2EC-01A	BLCA
TCGA-G2-A2EF-01A	BLCA
TCGA-G2-A2EJ-01A	BLCA
TCGA-G2-A2EK-01A	BLCA
TCGA-G2-A2EL-01A	BLCA
TCGA-G2-A2EO-01A	BLCA
TCGA-G2-A2ES-01A	BLCA
TCGA-G2-A3IB-01A	BLCA
TCGA-G2-A3IE-01A	BLCA
TCGA-G2-A3VY-01A	BLCA
TCGA-G2-AA3B-01A	BLCA
TCGA-G2-AA3C-01A	BLCA
TCGA-G2-AA3D-01A	BLCA
TCGA-G2-AA3F-01A	BLCA
TCGA-GC-A3BM-01A	BLCA
TCGA-GC-A3I6-01A	BLCA
TCGA-GC-A3OO-01A	BLCA
TCGA-GC-A3RB-01A	BLCA
TCGA-GC-A3RC-01A	BLCA
TCGA-GC-A3RD-01A	BLCA
TCGA-GC-A3WC-01A	BLCA
TCGA-GC-A3YS-01A	BLCA
TCGA-GC-A4ZW-01A	BLCA
TCGA-GC-A6I1-01A	BLCA
TCGA-GC-A6I3-01A	BLCA
TCGA-GD-A2C5-01A	BLCA
TCGA-GD-A3OP-01A	BLCA
TCGA-GD-A3OQ-01A	BLCA
TCGA-GD-A3OS-01A	BLCA
TCGA-GD-A6C6-01A	BLCA
TCGA-GD-A76B-01A	BLCA
TCGA-GU-A42P-01A	BLCA
TCGA-GU-A42Q-01A	BLCA
TCGA-GU-A42R-01A	BLCA
TCGA-GU-A762-01A	BLCA
TCGA-GU-A763-01A	BLCA
TCGA-GU-A764-01A	BLCA
TCGA-GU-A766-01A	BLCA
TCGA-GU-A767-01A	BLCA
TCGA-GU-AATO-01A	BLCA
TCGA-GU-AATP-01A	BLCA
TCGA-GU-AATQ-01A	BLCA
TCGA-GV-A3JV-01A	BLCA
TCGA-GV-A3JW-01A	BLCA
TCGA-GV-A3JX-01A	BLCA
TCGA-GV-A3JZ-01A	BLCA
TCGA-GV-A3QF-01A	BLCA
TCGA-GV-A3QG-01A	BLCA
TCGA-GV-A3QH-01A	BLCA
TCGA-GV-A3QI-01A	BLCA
TCGA-GV-A3QK-01B	BLCA
TCGA-GV-A40E-01A	BLCA
TCGA-GV-A40G-01A	BLCA
TCGA-GV-A6ZA-01A	BLCA
TCGA-H4-A2HO-01A	BLCA
TCGA-H4-A2HQ-01A	BLCA
TCGA-HQ-A2OE-01A	BLCA
TCGA-HQ-A2OF-01A	BLCA
TCGA-HQ-A5ND-01A	BLCA
TCGA-HQ-A5NE-01A	BLCA
TCGA-K4-A3WS-01A	BLCA
TCGA-K4-A3WU-01B	BLCA
TCGA-K4-A3WV-01A	BLCA
TCGA-K4-A4AB-01B	BLCA
TCGA-K4-A4AC-01A	BLCA
TCGA-K4-A54R-01A	BLCA
TCGA-K4-A5RH-01A	BLCA
TCGA-K4-A5RI-01A	BLCA
TCGA-K4-A5RJ-01A	BLCA
TCGA-K4-A6FZ-01A	BLCA
TCGA-K4-A6MB-01A	BLCA
TCGA-K4-A83P-01A	BLCA
TCGA-K4-AAQO-01A	BLCA
TCGA-KQ-A41N-01A	BLCA
TCGA-KQ-A41O-01A	BLCA
TCGA-KQ-A41P-01A	BLCA
TCGA-KQ-A41Q-01A	BLCA
TCGA-KQ-A41R-01A	BLCA
TCGA-KQ-A41S-01A	BLCA
TCGA-LC-A66R-01A	BLCA
TCGA-LT-A5Z6-01A	BLCA
TCGA-LT-A8JT-01A	BLCA
TCGA-MV-A51V-01A	BLCA
TCGA-PQ-A6FI-01A	BLCA
TCGA-PQ-A6FN-01A	BLCA
TCGA-R3-A69X-01A	BLCA
TCGA-S5-A6DX-01A	BLCA
TCGA-S5-AA26-01A	BLCA
TCGA-SY-A9G0-01A	BLCA
TCGA-SY-A9G5-01A	BLCA
TCGA-UY-A78K-01A	BLCA
TCGA-UY-A78L-01A	BLCA
TCGA-UY-A78M-01A	BLCA
TCGA-UY-A78N-01A	BLCA
TCGA-UY-A78O-01A	BLCA
TCGA-UY-A78P-01A	BLCA
TCGA-UY-A8OB-01A	BLCA
TCGA-UY-A8OC-01A	BLCA
TCGA-UY-A8OD-01A	BLCA
TCGA-UY-A9PA-01A	BLCA
TCGA-UY-A9PB-01A	BLCA
TCGA-UY-A9PD-01A	BLCA
TCGA-UY-A9PE-01A	BLCA
TCGA-UY-A9PF-01A	BLCA
TCGA-UY-A9PH-01A	BLCA
TCGA-XF-A8HB-01A	BLCA
TCGA-XF-A8HC-01A	BLCA
TCGA-XF-A8HD-01A	BLCA
TCGA-XF-A8HE-01A	BLCA
TCGA-XF-A8HF-01A	BLCA
TCGA-XF-A8HG-01A	BLCA
TCGA-XF-A8HH-01A	BLCA
TCGA-XF-A8HI-01A	BLCA
TCGA-XF-A9SH-01A	BLCA
TCGA-XF-A9SI-01A	BLCA
TCGA-XF-A9SJ-01A	BLCA
TCGA-XF-A9SK-01A	BLCA
TCGA-XF-A9SL-01A	BLCA
TCGA-XF-A9SM-01A	BLCA
TCGA-XF-A9SP-01A	BLCA
TCGA-XF-A9ST-01A	BLCA
TCGA-XF-A9SU-01A	BLCA
TCGA-XF-A9SV-01A	BLCA
TCGA-XF-A9SW-01A	BLCA
TCGA-XF-A9SX-01A	BLCA
TCGA-XF-A9SY-01A	BLCA
TCGA-XF-A9SZ-01A	BLCA
TCGA-XF-A9T0-01A	BLCA
TCGA-XF-A9T2-01A	BLCA
TCGA-XF-A9T3-01A	BLCA
TCGA-XF-A9T4-01A	BLCA
TCGA-XF-A9T5-01A	BLCA
TCGA-XF-A9T6-01A	BLCA
TCGA-XF-A9T8-01A	BLCA
TCGA-XF-AAME-01A	BLCA
TCGA-XF-AAMG-01A	BLCA
TCGA-XF-AAMH-01A	BLCA
TCGA-XF-AAMJ-01A	BLCA
TCGA-XF-AAML-01A	BLCA
TCGA-XF-AAMQ-01A	BLCA
TCGA-XF-AAMR-01A	BLCA
TCGA-XF-AAMT-01A	BLCA
TCGA-XF-AAMW-01A	BLCA
TCGA-XF-AAMX-01A	BLCA
TCGA-XF-AAMY-01A	BLCA
TCGA-XF-AAMZ-01A	BLCA
TCGA-XF-AAN0-01A	BLCA
TCGA-XF-AAN1-01A	BLCA
TCGA-XF-AAN2-01A	BLCA
TCGA-XF-AAN3-01A	BLCA
TCGA-XF-AAN4-01A	BLCA
TCGA-XF-AAN5-01A	BLCA
TCGA-XF-AAN7-01A	BLCA
TCGA-XF-AAN8-01A	BLCA
TCGA-YC-A89H-01A	BLCA
TCGA-YC-A8S6-01A	BLCA
TCGA-YC-A9TC-01A	BLCA
TCGA-YF-AA3L-01A	BLCA
TCGA-YF-AA3M-01A	BLCA
TCGA-ZF-A9R0-01A	BLCA
TCGA-ZF-A9R1-01A	BLCA
TCGA-ZF-A9R2-01A	BLCA
TCGA-ZF-A9R3-01A	BLCA
TCGA-ZF-A9R4-01A	BLCA
TCGA-ZF-A9R5-01A	BLCA
TCGA-ZF-A9R7-01A	BLCA
TCGA-ZF-A9R9-01A	BLCA
TCGA-ZF-A9RC-01A	BLCA
TCGA-ZF-A9RD-01A	BLCA
TCGA-ZF-A9RE-01A	BLCA
TCGA-ZF-A9RF-01A	BLCA
TCGA-ZF-A9RL-01A	BLCA
TCGA-ZF-A9RM-01A	BLCA
TCGA-ZF-A9RN-01A	BLCA
TCGA-ZF-AA4N-01A	BLCA
TCGA-ZF-AA4R-01A	BLCA
TCGA-ZF-AA4T-01A	BLCA
TCGA-ZF-AA4U-01A	BLCA
TCGA-ZF-AA4V-01A	BLCA
TCGA-ZF-AA4W-01A	BLCA
TCGA-ZF-AA4X-01A	BLCA
TCGA-ZF-AA51-01A	BLCA
TCGA-ZF-AA52-01A	BLCA
TCGA-ZF-AA53-01A	BLCA
TCGA-ZF-AA54-01A	BLCA
TCGA-ZF-AA56-01A	BLCA
TCGA-ZF-AA58-01A	BLCA
TCGA-ZF-AA5H-01A	BLCA
TCGA-ZF-AA5N-01A	BLCA
TCGA-ZF-AA5P-01A	BLCA
TCGA-3C-AAAU-01A	BRCA
TCGA-3C-AALI-01A	BRCA
TCGA-3C-AALJ-01A	BRCA
TCGA-3C-AALK-01A	BRCA
TCGA-4H-AAAK-01A	BRCA
TCGA-5L-AAT0-01A	BRCA
TCGA-5L-AAT1-01A	BRCA
TCGA-5T-A9QA-01A	BRCA
TCGA-A1-A0SB-01A	BRCA
TCGA-A1-A0SD-01A	BRCA
TCGA-A1-A0SE-01A	BRCA
TCGA-A1-A0SF-01A	BRCA
TCGA-A1-A0SG-01A	BRCA
TCGA-A1-A0SH-01A	BRCA
TCGA-A1-A0SI-01A	BRCA
TCGA-A1-A0SJ-01A	BRCA
TCGA-A1-A0SK-01A	BRCA
TCGA-A1-A0SM-01A	BRCA
TCGA-A1-A0SN-01A	BRCA
TCGA-A1-A0SO-01A	BRCA
TCGA-A1-A0SP-01A	BRCA
TCGA-A1-A0SQ-01A	BRCA
TCGA-A2-A04N-01A	BRCA
TCGA-A2-A04P-01A	BRCA
TCGA-A2-A04Q-01A	BRCA
TCGA-A2-A04R-01A	BRCA
TCGA-A2-A04T-01A	BRCA
TCGA-A2-A04U-01A	BRCA
TCGA-A2-A04V-01A	BRCA
TCGA-A2-A04W-01A	BRCA
TCGA-A2-A04X-01A	BRCA
TCGA-A2-A04Y-01A	BRCA
TCGA-A2-A0CK-01A	BRCA
TCGA-A2-A0CL-01A	BRCA
TCGA-A2-A0CM-01A	BRCA
TCGA-A2-A0CO-01A	BRCA
TCGA-A2-A0CP-01A	BRCA
TCGA-A2-A0CQ-01A	BRCA
TCGA-A2-A0CR-01A	BRCA
TCGA-A2-A0CS-01A	BRCA
TCGA-A2-A0CT-01A	BRCA
TCGA-A2-A0CU-01A	BRCA
TCGA-A2-A0CV-01A	BRCA
TCGA-A2-A0CW-01A	BRCA
TCGA-A2-A0CX-01A	BRCA
TCGA-A2-A0CY-01A	BRCA
TCGA-A2-A0CZ-01A	BRCA
TCGA-A2-A0D0-01A	BRCA
TCGA-A2-A0D1-01A	BRCA
TCGA-A2-A0D2-01A	BRCA
TCGA-A2-A0D3-01A	BRCA
TCGA-A2-A0D4-01A	BRCA
TCGA-A2-A0EM-01A	BRCA
TCGA-A2-A0EN-01A	BRCA
TCGA-A2-A0EO-01A	BRCA
TCGA-A2-A0EP-01A	BRCA
TCGA-A2-A0EQ-01A	BRCA
TCGA-A2-A0ER-01A	BRCA
TCGA-A2-A0ES-01A	BRCA
TCGA-A2-A0ET-01A	BRCA
TCGA-A2-A0EU-01A	BRCA
TCGA-A2-A0EV-01A	BRCA
TCGA-A2-A0EW-01A	BRCA
TCGA-A2-A0EX-01A	BRCA
TCGA-A2-A0EY-01A	BRCA
TCGA-A2-A0ST-01A	BRCA
TCGA-A2-A0SU-01A	BRCA
TCGA-A2-A0SV-01A	BRCA
TCGA-A2-A0SW-01A	BRCA
TCGA-A2-A0SX-01A	BRCA
TCGA-A2-A0SY-01A	BRCA
TCGA-A2-A0T0-01A	BRCA
TCGA-A2-A0T1-01A	BRCA
TCGA-A2-A0T2-01A	BRCA
TCGA-A2-A0T3-01A	BRCA
TCGA-A2-A0T4-01A	BRCA
TCGA-A2-A0T5-01A	BRCA
TCGA-A2-A0T6-01A	BRCA
TCGA-A2-A0T7-01A	BRCA
TCGA-A2-A0YC-01A	BRCA
TCGA-A2-A0YD-01A	BRCA
TCGA-A2-A0YE-01A	BRCA
TCGA-A2-A0YF-01A	BRCA
TCGA-A2-A0YG-01A	BRCA
TCGA-A2-A0YH-01A	BRCA
TCGA-A2-A0YI-01A	BRCA
TCGA-A2-A0YJ-01A	BRCA
TCGA-A2-A0YK-01A	BRCA
TCGA-A2-A0YL-01A	BRCA
TCGA-A2-A0YM-01A	BRCA
TCGA-A2-A0YT-01A	BRCA
TCGA-A2-A1FV-01A	BRCA
TCGA-A2-A1FW-01A	BRCA
TCGA-A2-A1FX-01A	BRCA
TCGA-A2-A1FZ-01A	BRCA
TCGA-A2-A1G0-01A	BRCA
TCGA-A2-A1G1-01A	BRCA
TCGA-A2-A1G4-01A	BRCA
TCGA-A2-A1G6-01A	BRCA
TCGA-A2-A259-01A	BRCA
TCGA-A2-A25A-01A	BRCA
TCGA-A2-A25B-01A	BRCA
TCGA-A2-A25C-01A	BRCA
TCGA-A2-A25D-01A	BRCA
TCGA-A2-A25E-01A	BRCA
TCGA-A2-A25F-01A	BRCA
TCGA-A2-A3KC-01A	BRCA
TCGA-A2-A3KD-01A	BRCA
TCGA-A2-A3XS-01A	BRCA
TCGA-A2-A3XT-01A	BRCA
TCGA-A2-A3XU-01A	BRCA
TCGA-A2-A3XV-01A	BRCA
TCGA-A2-A3XW-01A	BRCA
TCGA-A2-A3XX-01A	BRCA
TCGA-A2-A3XY-01A	BRCA
TCGA-A2-A3XZ-01A	BRCA
TCGA-A2-A3Y0-01A	BRCA
TCGA-A2-A4RW-01A	BRCA
TCGA-A2-A4RX-01A	BRCA
TCGA-A2-A4RY-01A	BRCA
TCGA-A2-A4S0-01A	BRCA
TCGA-A2-A4S1-01A	BRCA
TCGA-A2-A4S2-01A	BRCA
TCGA-A2-A4S3-01A	BRCA
TCGA-A7-A0CD-01A	BRCA
TCGA-A7-A0CE-01A	BRCA
TCGA-A7-A0CG-01A	BRCA
TCGA-A7-A0CH-01A	BRCA
TCGA-A7-A0CJ-01A	BRCA
TCGA-A7-A0D9-01A	BRCA
TCGA-A7-A0DA-01A	BRCA
TCGA-A7-A0DB-01A	BRCA
TCGA-A7-A0DB-01C	BRCA
TCGA-A7-A0DC-01A	BRCA
TCGA-A7-A0DC-01B	BRCA
TCGA-A7-A13D-01A	BRCA
TCGA-A7-A13D-01B	BRCA
TCGA-A7-A13E-01A	BRCA
TCGA-A7-A13E-01B	BRCA
TCGA-A7-A13F-01A	BRCA
TCGA-A7-A13G-01A	BRCA
TCGA-A7-A13G-01B	BRCA
TCGA-A7-A13H-01A	BRCA
TCGA-A7-A26E-01A	BRCA
TCGA-A7-A26E-01B	BRCA
TCGA-A7-A26F-01A	BRCA
TCGA-A7-A26F-01B	BRCA
TCGA-A7-A26G-01A	BRCA
TCGA-A7-A26H-01A	BRCA
TCGA-A7-A26I-01A	BRCA
TCGA-A7-A26I-01B	BRCA
TCGA-A7-A26J-01A	BRCA
TCGA-A7-A26J-01B	BRCA
TCGA-A7-A2KD-01A	BRCA
TCGA-A7-A3IY-01A	BRCA
TCGA-A7-A3IZ-01A	BRCA
TCGA-A7-A3J0-01A	BRCA
TCGA-A7-A3J1-01A	BRCA
TCGA-A7-A3RF-01A	BRCA
TCGA-A7-A425-01A	BRCA
TCGA-A7-A426-01A	BRCA
TCGA-A7-A4SA-01A	BRCA
TCGA-A7-A4SB-01A	BRCA
TCGA-A7-A4SC-01A	BRCA
TCGA-A7-A4SD-01A	BRCA
TCGA-A7-A4SE-01A	BRCA
TCGA-A7-A4SF-01A	BRCA
TCGA-A7-A56D-01A	BRCA
TCGA-A7-A5ZV-01A	BRCA
TCGA-A7-A5ZW-01A	BRCA
TCGA-A7-A5ZX-01A	BRCA
TCGA-A7-A6VV-01A	BRCA
TCGA-A7-A6VW-01A	BRCA
TCGA-A7-A6VX-01A	BRCA
TCGA-A7-A6VY-01A	BRCA
TCGA-A8-A06N-01A	BRCA
TCGA-A8-A06O-01A	BRCA
TCGA-A8-A06P-01A	BRCA
TCGA-A8-A06Q-01A	BRCA
TCGA-A8-A06R-01A	BRCA
TCGA-A8-A06T-01A	BRCA
TCGA-A8-A06U-01A	BRCA
TCGA-A8-A06X-01A	BRCA
TCGA-A8-A06Y-01A	BRCA
TCGA-A8-A06Z-01A	BRCA
TCGA-A8-A075-01A	BRCA
TCGA-A8-A076-01A	BRCA
TCGA-A8-A079-01A	BRCA
TCGA-A8-A07B-01A	BRCA
TCGA-A8-A07C-01A	BRCA
TCGA-A8-A07E-01A	BRCA
TCGA-A8-A07F-01A	BRCA
TCGA-A8-A07G-01A	BRCA
TCGA-A8-A07I-01A	BRCA
TCGA-A8-A07J-01A	BRCA
TCGA-A8-A07L-01A	BRCA
TCGA-A8-A07O-01A	BRCA
TCGA-A8-A07P-01A	BRCA
TCGA-A8-A07R-01A	BRCA
TCGA-A8-A07S-01A	BRCA
TCGA-A8-A07U-01A	BRCA
TCGA-A8-A07W-01A	BRCA
TCGA-A8-A07Z-01A	BRCA
TCGA-A8-A081-01A	BRCA
TCGA-A8-A082-01A	BRCA
TCGA-A8-A083-01A	BRCA
TCGA-A8-A084-01A	BRCA
TCGA-A8-A085-01A	BRCA
TCGA-A8-A086-01A	BRCA
TCGA-A8-A08A-01A	BRCA
TCGA-A8-A08B-01A	BRCA
TCGA-A8-A08C-01A	BRCA
TCGA-A8-A08F-01A	BRCA
TCGA-A8-A08G-01A	BRCA
TCGA-A8-A08H-01A	BRCA
TCGA-A8-A08I-01A	BRCA
TCGA-A8-A08J-01A	BRCA
TCGA-A8-A08L-01A	BRCA
TCGA-A8-A08O-01A	BRCA
TCGA-A8-A08P-01A	BRCA
TCGA-A8-A08R-01A	BRCA
TCGA-A8-A08S-01A	BRCA
TCGA-A8-A08T-01A	BRCA
TCGA-A8-A08X-01A	BRCA
TCGA-A8-A08Z-01A	BRCA
TCGA-A8-A090-01A	BRCA
TCGA-A8-A091-01A	BRCA
TCGA-A8-A092-01A	BRCA
TCGA-A8-A093-01A	BRCA
TCGA-A8-A094-01A	BRCA
TCGA-A8-A095-01A	BRCA
TCGA-A8-A096-01A	BRCA
TCGA-A8-A097-01A	BRCA
TCGA-A8-A099-01A	BRCA
TCGA-A8-A09A-01A	BRCA
TCGA-A8-A09B-01A	BRCA
TCGA-A8-A09C-01A	BRCA
TCGA-A8-A09D-01A	BRCA
TCGA-A8-A09E-01A	BRCA
TCGA-A8-A09G-01A	BRCA
TCGA-A8-A09I-01A	BRCA
TCGA-A8-A09K-01A	BRCA
TCGA-A8-A09M-01A	BRCA
TCGA-A8-A09N-01A	BRCA
TCGA-A8-A09Q-01A	BRCA
TCGA-A8-A09R-01A	BRCA
TCGA-A8-A09T-01A	BRCA
TCGA-A8-A09V-01A	BRCA
TCGA-A8-A09W-01A	BRCA
TCGA-A8-A09X-01A	BRCA
TCGA-A8-A09Z-01A	BRCA
TCGA-A8-A0A1-01A	BRCA
TCGA-A8-A0A2-01A	BRCA
TCGA-A8-A0A4-01A	BRCA
TCGA-A8-A0A6-01A	BRCA
TCGA-A8-A0A7-01A	BRCA
TCGA-A8-A0A9-01A	BRCA
TCGA-A8-A0AB-01A	BRCA
TCGA-A8-A0AD-01A	BRCA
TCGA-AC-A23C-01A	BRCA
TCGA-AC-A23E-01A	BRCA
TCGA-AC-A23G-01A	BRCA
TCGA-AC-A23H-01A	BRCA
TCGA-AC-A2B8-01A	BRCA
TCGA-AC-A2BK-01A	BRCA
TCGA-AC-A2BM-01A	BRCA
TCGA-AC-A2FB-01A	BRCA
TCGA-AC-A2FE-01A	BRCA
TCGA-AC-A2FF-01A	BRCA
TCGA-AC-A2FG-01A	BRCA
TCGA-AC-A2FK-01A	BRCA
TCGA-AC-A2FM-01A	BRCA
TCGA-AC-A2FO-01A	BRCA
TCGA-AC-A2QH-01A	BRCA
TCGA-AC-A2QH-01B	BRCA
TCGA-AC-A2QI-01A	BRCA
TCGA-AC-A2QJ-01A	BRCA
TCGA-AC-A3BB-01A	BRCA
TCGA-AC-A3EH-01A	BRCA
TCGA-AC-A3HN-01A	BRCA
TCGA-AC-A3OD-01A	BRCA
TCGA-AC-A3OD-01B	BRCA
TCGA-AC-A3QP-01A	BRCA
TCGA-AC-A3QQ-01A	BRCA
TCGA-AC-A3QQ-01B	BRCA
TCGA-AC-A3TM-01A	BRCA
TCGA-AC-A3TN-01A	BRCA
TCGA-AC-A3W5-01A	BRCA
TCGA-AC-A3W6-01A	BRCA
TCGA-AC-A3W7-01A	BRCA
TCGA-AC-A3YI-01A	BRCA
TCGA-AC-A3YJ-01A	BRCA
TCGA-AC-A4ZE-01A	BRCA
TCGA-AC-A5EH-01A	BRCA
TCGA-AC-A5XS-01A	BRCA
TCGA-AC-A5XU-01A	BRCA
TCGA-AC-A62V-01A	BRCA
TCGA-AC-A62X-01A	BRCA
TCGA-AC-A62Y-01A	BRCA
TCGA-AC-A6IV-01A	BRCA
TCGA-AC-A6IW-01A	BRCA
TCGA-AC-A6IX-01A	BRCA
TCGA-AC-A6NO-01A	BRCA
TCGA-AC-A7VB-01A	BRCA
TCGA-AC-A7VC-01A	BRCA
TCGA-AC-A8OP-01A	BRCA
TCGA-AC-A8OQ-01A	BRCA
TCGA-AC-A8OR-01A	BRCA
TCGA-AC-A8OS-01A	BRCA
TCGA-AN-A03X-01A	BRCA
TCGA-AN-A03Y-01A	BRCA
TCGA-AN-A041-01A	BRCA
TCGA-AN-A046-01A	BRCA
TCGA-AN-A049-01A	BRCA
TCGA-AN-A04A-01A	BRCA
TCGA-AN-A04C-01A	BRCA
TCGA-AN-A04D-01A	BRCA
TCGA-AN-A0AJ-01A	BRCA
TCGA-AN-A0AK-01A	BRCA
TCGA-AN-A0AL-01A	BRCA
TCGA-AN-A0AM-01A	BRCA
TCGA-AN-A0AR-01A	BRCA
TCGA-AN-A0AS-01A	BRCA
TCGA-AN-A0AT-01A	BRCA
TCGA-AN-A0FD-01A	BRCA
TCGA-AN-A0FF-01A	BRCA
TCGA-AN-A0FJ-01A	BRCA
TCGA-AN-A0FK-01A	BRCA
TCGA-AN-A0FL-01A	BRCA
TCGA-AN-A0FN-01A	BRCA
TCGA-AN-A0FS-01A	BRCA
TCGA-AN-A0FT-01A	BRCA
TCGA-AN-A0FV-01A	BRCA
TCGA-AN-A0FW-01A	BRCA
TCGA-AN-A0FX-01A	BRCA
TCGA-AN-A0FY-01A	BRCA
TCGA-AN-A0FZ-01A	BRCA
TCGA-AN-A0G0-01A	BRCA
TCGA-AN-A0XL-01A	BRCA
TCGA-AN-A0XN-01A	BRCA
TCGA-AN-A0XO-01A	BRCA
TCGA-AN-A0XP-01A	BRCA
TCGA-AN-A0XR-01A	BRCA
TCGA-AN-A0XS-01A	BRCA
TCGA-AN-A0XT-01A	BRCA
TCGA-AN-A0XU-01A	BRCA
TCGA-AN-A0XV-01A	BRCA
TCGA-AN-A0XW-01A	BRCA
TCGA-AO-A03L-01A	BRCA
TCGA-AO-A03M-01B	BRCA
TCGA-AO-A03N-01B	BRCA
TCGA-AO-A03O-01A	BRCA
TCGA-AO-A03P-01A	BRCA
TCGA-AO-A03R-01A	BRCA
TCGA-AO-A03T-01A	BRCA
TCGA-AO-A03U-01B	BRCA
TCGA-AO-A03V-01A	BRCA
TCGA-AO-A0J2-01A	BRCA
TCGA-AO-A0J3-01A	BRCA
TCGA-AO-A0J4-01A	BRCA
TCGA-AO-A0J5-01A	BRCA
TCGA-AO-A0J6-01A	BRCA
TCGA-AO-A0J7-01A	BRCA
TCGA-AO-A0J8-01A	BRCA
TCGA-AO-A0J9-01A	BRCA
TCGA-AO-A0JA-01A	BRCA
TCGA-AO-A0JB-01A	BRCA
TCGA-AO-A0JC-01A	BRCA
TCGA-AO-A0JD-01A	BRCA
TCGA-AO-A0JE-01A	BRCA
TCGA-AO-A0JF-01A	BRCA
TCGA-AO-A0JG-01A	BRCA
TCGA-AO-A0JI-01A	BRCA
TCGA-AO-A0JJ-01A	BRCA
TCGA-AO-A0JL-01A	BRCA
TCGA-AO-A0JM-01A	BRCA
TCGA-AO-A124-01A	BRCA
TCGA-AO-A125-01A	BRCA
TCGA-AO-A126-01A	BRCA
TCGA-AO-A128-01A	BRCA
TCGA-AO-A129-01A	BRCA
TCGA-AO-A12A-01A	BRCA
TCGA-AO-A12B-01A	BRCA
TCGA-AO-A12C-01A	BRCA
TCGA-AO-A12D-01A	BRCA
TCGA-AO-A12E-01A	BRCA
TCGA-AO-A12F-01A	BRCA
TCGA-AO-A12G-01A	BRCA
TCGA-AO-A12H-01A	BRCA
TCGA-AO-A1KO-01A	BRCA
TCGA-AO-A1KP-01A	BRCA
TCGA-AO-A1KQ-01A	BRCA
TCGA-AO-A1KR-01A	BRCA
TCGA-AO-A1KS-01A	BRCA
TCGA-AO-A1KT-01A	BRCA
TCGA-AQ-A04H-01B	BRCA
TCGA-AQ-A04J-01A	BRCA
TCGA-AQ-A04L-01B	BRCA
TCGA-AQ-A0Y5-01A	BRCA
TCGA-AQ-A1H2-01A	BRCA
TCGA-AQ-A1H3-01A	BRCA
TCGA-AQ-A54N-01A	BRCA
TCGA-AQ-A54O-01A	BRCA
TCGA-AQ-A7U7-01A	BRCA
TCGA-AR-A0TP-01A	BRCA
TCGA-AR-A0TQ-01A	BRCA
TCGA-AR-A0TR-01A	BRCA
TCGA-AR-A0TS-01A	BRCA
TCGA-AR-A0TT-01A	BRCA
TCGA-AR-A0TU-01A	BRCA
TCGA-AR-A0TV-01A	BRCA
TCGA-AR-A0TW-01A	BRCA
TCGA-AR-A0TX-01A	BRCA
TCGA-AR-A0TY-01A	BRCA
TCGA-AR-A0TZ-01A	BRCA
TCGA-AR-A0U0-01A	BRCA
TCGA-AR-A0U2-01A	BRCA
TCGA-AR-A0U3-01A	BRCA
TCGA-AR-A0U4-01A	BRCA
TCGA-AR-A1AH-01A	BRCA
TCGA-AR-A1AI-01A	BRCA
TCGA-AR-A1AJ-01A	BRCA
TCGA-AR-A1AK-01A	BRCA
TCGA-AR-A1AL-01A	BRCA
TCGA-AR-A1AM-01A	BRCA
TCGA-AR-A1AN-01A	BRCA
TCGA-AR-A1AO-01A	BRCA
TCGA-AR-A1AP-01A	BRCA
TCGA-AR-A1AQ-01A	BRCA
TCGA-AR-A1AR-01A	BRCA
TCGA-AR-A1AS-01A	BRCA
TCGA-AR-A1AT-01A	BRCA
TCGA-AR-A1AU-01A	BRCA
TCGA-AR-A1AV-01A	BRCA
TCGA-AR-A1AW-01A	BRCA
TCGA-AR-A1AX-01A	BRCA
TCGA-AR-A1AY-01A	BRCA
TCGA-AR-A24H-01A	BRCA
TCGA-AR-A24K-01A	BRCA
TCGA-AR-A24L-01A	BRCA
TCGA-AR-A24M-01A	BRCA
TCGA-AR-A24N-01A	BRCA
TCGA-AR-A24O-01A	BRCA
TCGA-AR-A24P-01A	BRCA
TCGA-AR-A24Q-01A	BRCA
TCGA-AR-A24R-01A	BRCA
TCGA-AR-A24S-01A	BRCA
TCGA-AR-A24T-01A	BRCA
TCGA-AR-A24U-01A	BRCA
TCGA-AR-A24V-01A	BRCA
TCGA-AR-A24W-01A	BRCA
TCGA-AR-A24X-01A	BRCA
TCGA-AR-A24Z-01A	BRCA
TCGA-AR-A250-01A	BRCA
TCGA-AR-A251-01A	BRCA
TCGA-AR-A252-01A	BRCA
TCGA-AR-A254-01A	BRCA
TCGA-AR-A255-01A	BRCA
TCGA-AR-A256-01A	BRCA
TCGA-AR-A2LE-01A	BRCA
TCGA-AR-A2LH-01A	BRCA
TCGA-AR-A2LJ-01A	BRCA
TCGA-AR-A2LK-01A	BRCA
TCGA-AR-A2LL-01A	BRCA
TCGA-AR-A2LM-01A	BRCA
TCGA-AR-A2LN-01A	BRCA
TCGA-AR-A2LO-01A	BRCA
TCGA-AR-A2LQ-01A	BRCA
TCGA-AR-A2LR-01A	BRCA
TCGA-AR-A5QM-01A	BRCA
TCGA-AR-A5QN-01A	BRCA
TCGA-AR-A5QP-01A	BRCA
TCGA-AR-A5QQ-01A	BRCA
TCGA-B6-A0I1-01A	BRCA
TCGA-B6-A0I2-01A	BRCA
TCGA-B6-A0I5-01A	BRCA
TCGA-B6-A0I6-01A	BRCA
TCGA-B6-A0I8-01A	BRCA
TCGA-B6-A0I9-01A	BRCA
TCGA-B6-A0IA-01A	BRCA
TCGA-B6-A0IB-01A	BRCA
TCGA-B6-A0IC-01A	BRCA
TCGA-B6-A0IE-01A	BRCA
TCGA-B6-A0IG-01A	BRCA
TCGA-B6-A0IH-01A	BRCA
TCGA-B6-A0IJ-01A	BRCA
TCGA-B6-A0IK-01A	BRCA
TCGA-B6-A0IM-01A	BRCA
TCGA-B6-A0IN-01A	BRCA
TCGA-B6-A0IO-01A	BRCA
TCGA-B6-A0IP-01A	BRCA
TCGA-B6-A0IQ-01A	BRCA
TCGA-B6-A0RE-01A	BRCA
TCGA-B6-A0RG-01A	BRCA
TCGA-B6-A0RH-01A	BRCA
TCGA-B6-A0RI-01A	BRCA
TCGA-B6-A0RL-01A	BRCA
TCGA-B6-A0RM-01A	BRCA
TCGA-B6-A0RN-01A	BRCA
TCGA-B6-A0RO-01A	BRCA
TCGA-B6-A0RP-01A	BRCA
TCGA-B6-A0RQ-01A	BRCA
TCGA-B6-A0RS-01A	BRCA
TCGA-B6-A0RT-01A	BRCA
TCGA-B6-A0RU-01A	BRCA
TCGA-B6-A0RV-01A	BRCA
TCGA-B6-A0WS-01A	BRCA
TCGA-B6-A0WT-01A	BRCA
TCGA-B6-A0WV-01A	BRCA
TCGA-B6-A0WW-01A	BRCA
TCGA-B6-A0WX-01A	BRCA
TCGA-B6-A0WY-01A	BRCA
TCGA-B6-A0WZ-01A	BRCA
TCGA-B6-A0X0-01A	BRCA
TCGA-B6-A0X1-01A	BRCA
TCGA-B6-A0X4-01A	BRCA
TCGA-B6-A0X5-01A	BRCA
TCGA-B6-A0X7-01A	BRCA
TCGA-B6-A1KC-01B	BRCA
TCGA-B6-A1KF-01A	BRCA
TCGA-B6-A1KI-01A	BRCA
TCGA-B6-A1KN-01A	BRCA
TCGA-B6-A2IU-01A	BRCA
TCGA-B6-A3ZX-01A	BRCA
TCGA-B6-A400-01A	BRCA
TCGA-B6-A401-01A	BRCA
TCGA-B6-A402-01A	BRCA
TCGA-B6-A408-01A	BRCA
TCGA-B6-A409-01A	BRCA
TCGA-B6-A40B-01A	BRCA
TCGA-B6-A40C-01A	BRCA
TCGA-BH-A0AU-01A	BRCA
TCGA-BH-A0AV-01A	BRCA
TCGA-BH-A0AW-01A	BRCA
TCGA-BH-A0AY-01A	BRCA
TCGA-BH-A0AZ-01A	BRCA
TCGA-BH-A0B0-01A	BRCA
TCGA-BH-A0B1-01A	BRCA
TCGA-BH-A0B2-01A	BRCA
TCGA-BH-A0B3-01A	BRCA
TCGA-BH-A0B4-01A	BRCA
TCGA-BH-A0B5-01A	BRCA
TCGA-BH-A0B6-01A	BRCA
TCGA-BH-A0B7-01A	BRCA
TCGA-BH-A0B8-01A	BRCA
TCGA-BH-A0B9-01A	BRCA
TCGA-BH-A0BA-01A	BRCA
TCGA-BH-A0BC-01A	BRCA
TCGA-BH-A0BD-01A	BRCA
TCGA-BH-A0BF-01A	BRCA
TCGA-BH-A0BG-01A	BRCA
TCGA-BH-A0BJ-01A	BRCA
TCGA-BH-A0BL-01A	BRCA
TCGA-BH-A0BM-01A	BRCA
TCGA-BH-A0BO-01A	BRCA
TCGA-BH-A0BP-01A	BRCA
TCGA-BH-A0BQ-01A	BRCA
TCGA-BH-A0BR-01A	BRCA
TCGA-BH-A0BS-01A	BRCA
TCGA-BH-A0BT-01A	BRCA
TCGA-BH-A0BV-01A	BRCA
TCGA-BH-A0BW-01A	BRCA
TCGA-BH-A0BZ-01A	BRCA
TCGA-BH-A0C0-01A	BRCA
TCGA-BH-A0C1-01B	BRCA
TCGA-BH-A0C3-01A	BRCA
TCGA-BH-A0C7-01B	BRCA
TCGA-BH-A0DD-01A	BRCA
TCGA-BH-A0DE-01A	BRCA
TCGA-BH-A0DG-01A	BRCA
TCGA-BH-A0DH-01A	BRCA
TCGA-BH-A0DI-01A	BRCA
TCGA-BH-A0DK-01A	BRCA
TCGA-BH-A0DL-01A	BRCA
TCGA-BH-A0DO-01B	BRCA
TCGA-BH-A0DP-01A	BRCA
TCGA-BH-A0DQ-01A	BRCA
TCGA-BH-A0DS-01A	BRCA
TCGA-BH-A0DT-01A	BRCA
TCGA-BH-A0DV-01A	BRCA
TCGA-BH-A0DX-01A	BRCA
TCGA-BH-A0DZ-01A	BRCA
TCGA-BH-A0E0-01A	BRCA
TCGA-BH-A0E1-01A	BRCA
TCGA-BH-A0E2-01A	BRCA
TCGA-BH-A0E6-01A	BRCA
TCGA-BH-A0E7-01A	BRCA
TCGA-BH-A0E9-01B	BRCA
TCGA-BH-A0EA-01A	BRCA
TCGA-BH-A0EB-01A	BRCA
TCGA-BH-A0EE-01A	BRCA
TCGA-BH-A0EI-01A	BRCA
TCGA-BH-A0GY-01A	BRCA
TCGA-BH-A0GZ-01A	BRCA
TCGA-BH-A0H0-01A	BRCA
TCGA-BH-A0H3-01A	BRCA
TCGA-BH-A0H5-01A	BRCA
TCGA-BH-A0H6-01A	BRCA
TCGA-BH-A0H7-01A	BRCA
TCGA-BH-A0H9-01A	BRCA
TCGA-BH-A0HA-01A	BRCA
TCGA-BH-A0HB-01A	BRCA
TCGA-BH-A0HF-01A	BRCA
TCGA-BH-A0HI-01A	BRCA
TCGA-BH-A0HK-01A	BRCA
TCGA-BH-A0HL-01A	BRCA
TCGA-BH-A0HN-01A	BRCA
TCGA-BH-A0HO-01A	BRCA
TCGA-BH-A0HP-01A	BRCA
TCGA-BH-A0HQ-01A	BRCA
TCGA-BH-A0HU-01A	BRCA
TCGA-BH-A0HW-01A	BRCA
TCGA-BH-A0HX-01A	BRCA
TCGA-BH-A0HY-01A	BRCA
TCGA-BH-A0RX-01A	BRCA
TCGA-BH-A0W3-01A	BRCA
TCGA-BH-A0W4-01A	BRCA
TCGA-BH-A0W5-01A	BRCA
TCGA-BH-A0W7-01A	BRCA
TCGA-BH-A0WA-01A	BRCA
TCGA-BH-A18F-01A	BRCA
TCGA-BH-A18G-01A	BRCA
TCGA-BH-A18H-01A	BRCA
TCGA-BH-A18I-01A	BRCA
TCGA-BH-A18J-01A	BRCA
TCGA-BH-A18K-01A	BRCA
TCGA-BH-A18L-01A	BRCA
TCGA-BH-A18M-01A	BRCA
TCGA-BH-A18N-01A	BRCA
TCGA-BH-A18P-01A	BRCA
TCGA-BH-A18Q-01A	BRCA
TCGA-BH-A18R-01A	BRCA
TCGA-BH-A18S-01A	BRCA
TCGA-BH-A18T-01A	BRCA
TCGA-BH-A18U-01A	BRCA
TCGA-BH-A18V-01A	BRCA
TCGA-BH-A1EN-01A	BRCA
TCGA-BH-A1EO-01A	BRCA
TCGA-BH-A1ES-01A	BRCA
TCGA-BH-A1ET-01A	BRCA
TCGA-BH-A1EU-01A	BRCA
TCGA-BH-A1EV-01A	BRCA
TCGA-BH-A1EW-01A	BRCA
TCGA-BH-A1EX-01A	BRCA
TCGA-BH-A1EY-01A	BRCA
TCGA-BH-A1F0-01A	BRCA
TCGA-BH-A1F2-01A	BRCA
TCGA-BH-A1F5-01A	BRCA
TCGA-BH-A1F6-01A	BRCA
TCGA-BH-A1F8-01A	BRCA
TCGA-BH-A1FB-01A	BRCA
TCGA-BH-A1FC-01A	BRCA
TCGA-BH-A1FD-01A	BRCA
TCGA-BH-A1FE-01A	BRCA
TCGA-BH-A1FG-01A	BRCA
TCGA-BH-A1FH-01A	BRCA
TCGA-BH-A1FJ-01A	BRCA
TCGA-BH-A1FL-01A	BRCA
TCGA-BH-A1FM-01A	BRCA
TCGA-BH-A1FN-01A	BRCA
TCGA-BH-A1FR-01A	BRCA
TCGA-BH-A1FU-01A	BRCA
TCGA-BH-A201-01A	BRCA
TCGA-BH-A202-01A	BRCA
TCGA-BH-A203-01A	BRCA
TCGA-BH-A204-01A	BRCA
TCGA-BH-A208-01A	BRCA
TCGA-BH-A209-01A	BRCA
TCGA-BH-A28O-01A	BRCA
TCGA-BH-A28Q-01A	BRCA
TCGA-BH-A2L8-01A	BRCA
TCGA-BH-A42T-01A	BRCA
TCGA-BH-A42U-01A	BRCA
TCGA-BH-A42V-01A	BRCA
TCGA-BH-A5IZ-01A	BRCA
TCGA-BH-A5J0-01A	BRCA
TCGA-BH-A6R8-01A	BRCA
TCGA-BH-A6R9-01A	BRCA
TCGA-BH-A8FY-01A	BRCA
TCGA-BH-A8FZ-01A	BRCA
TCGA-BH-A8G0-01A	BRCA
TCGA-BH-AB28-01A	BRCA
TCGA-C8-A12K-01A	BRCA
TCGA-C8-A12L-01A	BRCA
TCGA-C8-A12M-01A	BRCA
TCGA-C8-A12N-01A	BRCA
TCGA-C8-A12O-01A	BRCA
TCGA-C8-A12P-01A	BRCA
TCGA-C8-A12Q-01A	BRCA
TCGA-C8-A12T-01A	BRCA
TCGA-C8-A12U-01A	BRCA
TCGA-C8-A12V-01A	BRCA
TCGA-C8-A12W-01A	BRCA
TCGA-C8-A12X-01A	BRCA
TCGA-C8-A12Y-01A	BRCA
TCGA-C8-A12Z-01A	BRCA
TCGA-C8-A130-01A	BRCA
TCGA-C8-A131-01A	BRCA
TCGA-C8-A132-01A	BRCA
TCGA-C8-A133-01A	BRCA
TCGA-C8-A134-01A	BRCA
TCGA-C8-A135-01A	BRCA
TCGA-C8-A137-01A	BRCA
TCGA-C8-A138-01A	BRCA
TCGA-C8-A1HE-01A	BRCA
TCGA-C8-A1HF-01A	BRCA
TCGA-C8-A1HG-01A	BRCA
TCGA-C8-A1HI-01A	BRCA
TCGA-C8-A1HJ-01A	BRCA
TCGA-C8-A1HK-01A	BRCA
TCGA-C8-A1HL-01A	BRCA
TCGA-C8-A1HM-01A	BRCA
TCGA-C8-A1HN-01A	BRCA
TCGA-C8-A1HO-01A	BRCA
TCGA-C8-A26V-01A	BRCA
TCGA-C8-A26W-01A	BRCA
TCGA-C8-A26X-01A	BRCA
TCGA-C8-A26Y-01A	BRCA
TCGA-C8-A26Z-01A	BRCA
TCGA-C8-A273-01A	BRCA
TCGA-C8-A274-01A	BRCA
TCGA-C8-A275-01A	BRCA
TCGA-C8-A278-01A	BRCA
TCGA-C8-A27A-01A	BRCA
TCGA-C8-A27B-01A	BRCA
TCGA-C8-A3M7-01A	BRCA
TCGA-C8-A3M8-01A	BRCA
TCGA-C8-A8HP-01A	BRCA
TCGA-C8-A8HQ-01A	BRCA
TCGA-C8-A8HR-01A	BRCA
TCGA-D8-A13Y-01A	BRCA
TCGA-D8-A13Z-01A	BRCA
TCGA-D8-A140-01A	BRCA
TCGA-D8-A141-01A	BRCA
TCGA-D8-A142-01A	BRCA
TCGA-D8-A143-01A	BRCA
TCGA-D8-A145-01A	BRCA
TCGA-D8-A146-01A	BRCA
TCGA-D8-A147-01A	BRCA
TCGA-D8-A1J8-01A	BRCA
TCGA-D8-A1J9-01A	BRCA
TCGA-D8-A1JA-01A	BRCA
TCGA-D8-A1JB-01A	BRCA
TCGA-D8-A1JC-01A	BRCA
TCGA-D8-A1JD-01A	BRCA
TCGA-D8-A1JE-01A	BRCA
TCGA-D8-A1JF-01A	BRCA
TCGA-D8-A1JG-01B	BRCA
TCGA-D8-A1JH-01A	BRCA
TCGA-D8-A1JI-01A	BRCA
TCGA-D8-A1JJ-01A	BRCA
TCGA-D8-A1JK-01A	BRCA
TCGA-D8-A1JL-01A	BRCA
TCGA-D8-A1JM-01A	BRCA
TCGA-D8-A1JN-01A	BRCA
TCGA-D8-A1JP-01A	BRCA
TCGA-D8-A1JS-01A	BRCA
TCGA-D8-A1JT-01A	BRCA
TCGA-D8-A1JU-01A	BRCA
TCGA-D8-A1X5-01A	BRCA
TCGA-D8-A1X6-01A	BRCA
TCGA-D8-A1X7-01A	BRCA
TCGA-D8-A1X8-01A	BRCA
TCGA-D8-A1X9-01A	BRCA
TCGA-D8-A1XA-01A	BRCA
TCGA-D8-A1XB-01A	BRCA
TCGA-D8-A1XC-01A	BRCA
TCGA-D8-A1XD-01A	BRCA
TCGA-D8-A1XF-01A	BRCA
TCGA-D8-A1XG-01A	BRCA
TCGA-D8-A1XJ-01A	BRCA
TCGA-D8-A1XK-01A	BRCA
TCGA-D8-A1XL-01A	BRCA
TCGA-D8-A1XM-01A	BRCA
TCGA-D8-A1XO-01A	BRCA
TCGA-D8-A1XQ-01A	BRCA
TCGA-D8-A1XR-01A	BRCA
TCGA-D8-A1XS-01A	BRCA
TCGA-D8-A1XT-01A	BRCA
TCGA-D8-A1XU-01A	BRCA
TCGA-D8-A1XV-01A	BRCA
TCGA-D8-A1XW-01A	BRCA
TCGA-D8-A1XY-01A	BRCA
TCGA-D8-A1XZ-01A	BRCA
TCGA-D8-A1Y0-01A	BRCA
TCGA-D8-A1Y1-01A	BRCA
TCGA-D8-A1Y2-01A	BRCA
TCGA-D8-A1Y3-01A	BRCA
TCGA-D8-A27E-01A	BRCA
TCGA-D8-A27F-01A	BRCA
TCGA-D8-A27G-01A	BRCA
TCGA-D8-A27H-01A	BRCA
TCGA-D8-A27I-01A	BRCA
TCGA-D8-A27K-01A	BRCA
TCGA-D8-A27L-01A	BRCA
TCGA-D8-A27M-01A	BRCA
TCGA-D8-A27N-01A	BRCA
TCGA-D8-A27P-01A	BRCA
TCGA-D8-A27R-01A	BRCA
TCGA-D8-A27T-01A	BRCA
TCGA-D8-A27V-01A	BRCA
TCGA-D8-A27W-01A	BRCA
TCGA-D8-A3Z5-01A	BRCA
TCGA-D8-A3Z6-01A	BRCA
TCGA-D8-A4Z1-01A	BRCA
TCGA-D8-A73U-01A	BRCA
TCGA-D8-A73W-01A	BRCA
TCGA-D8-A73X-01A	BRCA
TCGA-E2-A105-01A	BRCA
TCGA-E2-A106-01A	BRCA
TCGA-E2-A107-01A	BRCA
TCGA-E2-A108-01A	BRCA
TCGA-E2-A109-01A	BRCA
TCGA-E2-A10A-01A	BRCA
TCGA-E2-A10B-01A	BRCA
TCGA-E2-A10C-01A	BRCA
TCGA-E2-A10E-01A	BRCA
TCGA-E2-A10F-01A	BRCA
TCGA-E2-A14N-01A	BRCA
TCGA-E2-A14O-01A	BRCA
TCGA-E2-A14P-01A	BRCA
TCGA-E2-A14Q-01A	BRCA
TCGA-E2-A14R-01A	BRCA
TCGA-E2-A14S-01A	BRCA
TCGA-E2-A14T-01A	BRCA
TCGA-E2-A14U-01A	BRCA
TCGA-E2-A14V-01A	BRCA
TCGA-E2-A14W-01A	BRCA
TCGA-E2-A14X-01A	BRCA
TCGA-E2-A14Y-01A	BRCA
TCGA-E2-A14Z-01A	BRCA
TCGA-E2-A150-01A	BRCA
TCGA-E2-A152-01A	BRCA
TCGA-E2-A153-01A	BRCA
TCGA-E2-A154-01A	BRCA
TCGA-E2-A155-01A	BRCA
TCGA-E2-A156-01A	BRCA
TCGA-E2-A158-01A	BRCA
TCGA-E2-A159-01A	BRCA
TCGA-E2-A15A-01A	BRCA
TCGA-E2-A15C-01A	BRCA
TCGA-E2-A15D-01A	BRCA
TCGA-E2-A15E-01A	BRCA
TCGA-E2-A15F-01A	BRCA
TCGA-E2-A15G-01A	BRCA
TCGA-E2-A15H-01A	BRCA
TCGA-E2-A15I-01A	BRCA
TCGA-E2-A15J-01A	BRCA
TCGA-E2-A15K-01A	BRCA
TCGA-E2-A15L-01A	BRCA
TCGA-E2-A15M-01A	BRCA
TCGA-E2-A15O-01A	BRCA
TCGA-E2-A15P-01A	BRCA
TCGA-E2-A15R-01A	BRCA
TCGA-E2-A15S-01A	BRCA
TCGA-E2-A15T-01A	BRCA
TCGA-E2-A1AZ-01A	BRCA
TCGA-E2-A1B0-01A	BRCA
TCGA-E2-A1B1-01A	BRCA
TCGA-E2-A1B4-01A	BRCA
TCGA-E2-A1B5-01A	BRCA
TCGA-E2-A1B6-01A	BRCA
TCGA-E2-A1BC-01A	BRCA
TCGA-E2-A1BD-01A	BRCA
TCGA-E2-A1IE-01A	BRCA
TCGA-E2-A1IF-01A	BRCA
TCGA-E2-A1IG-01A	BRCA
TCGA-E2-A1IH-01A	BRCA
TCGA-E2-A1II-01A	BRCA
TCGA-E2-A1IJ-01A	BRCA
TCGA-E2-A1IK-01A	BRCA
TCGA-E2-A1IL-01A	BRCA
TCGA-E2-A1IN-01A	BRCA
TCGA-E2-A1IO-01A	BRCA
TCGA-E2-A1IU-01A	BRCA
TCGA-E2-A1L6-01A	BRCA
TCGA-E2-A1L7-01A	BRCA
TCGA-E2-A1L8-01A	BRCA
TCGA-E2-A1L9-01A	BRCA
TCGA-E2-A1LA-01A	BRCA
TCGA-E2-A1LB-01A	BRCA
TCGA-E2-A1LE-01A	BRCA
TCGA-E2-A1LG-01A	BRCA
TCGA-E2-A1LH-01A	BRCA
TCGA-E2-A1LI-01A	BRCA
TCGA-E2-A1LK-01A	BRCA
TCGA-E2-A1LL-01A	BRCA
TCGA-E2-A1LS-01A	BRCA
TCGA-E2-A2P5-01A	BRCA
TCGA-E2-A2P6-01A	BRCA
TCGA-E2-A3DX-01A	BRCA
TCGA-E2-A56Z-01A	BRCA
TCGA-E2-A570-01A	BRCA
TCGA-E2-A572-01A	BRCA
TCGA-E2-A573-01A	BRCA
TCGA-E2-A574-01A	BRCA
TCGA-E2-A576-01A	BRCA
TCGA-E2-A9RU-01A	BRCA
TCGA-E9-A1N3-01A	BRCA
TCGA-E9-A1N4-01A	BRCA
TCGA-E9-A1N5-01A	BRCA
TCGA-E9-A1N6-01A	BRCA
TCGA-E9-A1N8-01A	BRCA
TCGA-E9-A1N9-01A	BRCA
TCGA-E9-A1NA-01A	BRCA
TCGA-E9-A1NC-01A	BRCA
TCGA-E9-A1ND-01A	BRCA
TCGA-E9-A1NE-01A	BRCA
TCGA-E9-A1NF-01A	BRCA
TCGA-E9-A1NG-01A	BRCA
TCGA-E9-A1NH-01A	BRCA
TCGA-E9-A1NI-01A	BRCA
TCGA-E9-A1QZ-01A	BRCA
TCGA-E9-A1R0-01A	BRCA
TCGA-E9-A1R2-01A	BRCA
TCGA-E9-A1R3-01A	BRCA
TCGA-E9-A1R4-01A	BRCA
TCGA-E9-A1R5-01A	BRCA
TCGA-E9-A1R6-01A	BRCA
TCGA-E9-A1R7-01A	BRCA
TCGA-E9-A1RA-01A	BRCA
TCGA-E9-A1RB-01A	BRCA
TCGA-E9-A1RC-01A	BRCA
TCGA-E9-A1RD-01A	BRCA
TCGA-E9-A1RE-01A	BRCA
TCGA-E9-A1RF-01A	BRCA
TCGA-E9-A1RG-01A	BRCA
TCGA-E9-A1RH-01A	BRCA
TCGA-E9-A1RI-01A	BRCA
TCGA-E9-A226-01A	BRCA
TCGA-E9-A227-01A	BRCA
TCGA-E9-A228-01A	BRCA
TCGA-E9-A229-01A	BRCA
TCGA-E9-A22A-01A	BRCA
TCGA-E9-A22B-01A	BRCA
TCGA-E9-A22D-01A	BRCA
TCGA-E9-A22E-01A	BRCA
TCGA-E9-A22G-01A	BRCA
TCGA-E9-A22H-01A	BRCA
TCGA-E9-A243-01A	BRCA
TCGA-E9-A244-01A	BRCA
TCGA-E9-A245-01A	BRCA
TCGA-E9-A247-01A	BRCA
TCGA-E9-A248-01A	BRCA
TCGA-E9-A249-01A	BRCA
TCGA-E9-A24A-01A	BRCA
TCGA-E9-A295-01A	BRCA
TCGA-E9-A2JS-01A	BRCA
TCGA-E9-A2JT-01A	BRCA
TCGA-E9-A3HO-01A	BRCA
TCGA-E9-A3Q9-01A	BRCA
TCGA-E9-A3QA-01A	BRCA
TCGA-E9-A3X8-01A	BRCA
TCGA-E9-A54X-01A	BRCA
TCGA-E9-A54Y-01A	BRCA
TCGA-E9-A5FK-01A	BRCA
TCGA-E9-A5FL-01A	BRCA
TCGA-E9-A5UO-01A	BRCA
TCGA-E9-A5UP-01A	BRCA
TCGA-E9-A6HE-01A	BRCA
TCGA-EW-A1IW-01A	BRCA
TCGA-EW-A1IX-01A	BRCA
TCGA-EW-A1IY-01A	BRCA
TCGA-EW-A1IZ-01A	BRCA
TCGA-EW-A1J1-01A	BRCA
TCGA-EW-A1J2-01A	BRCA
TCGA-EW-A1J3-01A	BRCA
TCGA-EW-A1J5-01A	BRCA
TCGA-EW-A1J6-01A	BRCA
TCGA-EW-A1OV-01A	BRCA
TCGA-EW-A1OW-01A	BRCA
TCGA-EW-A1OX-01A	BRCA
TCGA-EW-A1OY-01A	BRCA
TCGA-EW-A1OZ-01A	BRCA
TCGA-EW-A1P0-01A	BRCA
TCGA-EW-A1P1-01A	BRCA
TCGA-EW-A1P3-01A	BRCA
TCGA-EW-A1P4-01A	BRCA
TCGA-EW-A1P5-01A	BRCA
TCGA-EW-A1P6-01A	BRCA
TCGA-EW-A1P7-01A	BRCA
TCGA-EW-A1P8-01A	BRCA
TCGA-EW-A1PA-01A	BRCA
TCGA-EW-A1PB-01A	BRCA
TCGA-EW-A1PC-01B	BRCA
TCGA-EW-A1PD-01A	BRCA
TCGA-EW-A1PE-01A	BRCA
TCGA-EW-A1PF-01A	BRCA
TCGA-EW-A1PG-01A	BRCA
TCGA-EW-A1PH-01A	BRCA
TCGA-EW-A2FR-01A	BRCA
TCGA-EW-A2FS-01A	BRCA
TCGA-EW-A2FV-01A	BRCA
TCGA-EW-A2FW-01A	BRCA
TCGA-EW-A3E8-01B	BRCA
TCGA-EW-A3U0-01A	BRCA
TCGA-EW-A423-01A	BRCA
TCGA-EW-A424-01A	BRCA
TCGA-EW-A6S9-01A	BRCA
TCGA-EW-A6SA-01A	BRCA
TCGA-EW-A6SB-01A	BRCA
TCGA-EW-A6SC-01A	BRCA
TCGA-EW-A6SD-01A	BRCA
TCGA-GI-A2C8-01A	BRCA
TCGA-GI-A2C9-01A	BRCA
TCGA-GM-A2D9-01A	BRCA
TCGA-GM-A2DA-01A	BRCA
TCGA-GM-A2DB-01A	BRCA
TCGA-GM-A2DC-01A	BRCA
TCGA-GM-A2DD-01A	BRCA
TCGA-GM-A2DF-01A	BRCA
TCGA-GM-A2DH-01A	BRCA
TCGA-GM-A2DI-01A	BRCA
TCGA-GM-A2DK-01A	BRCA
TCGA-GM-A2DL-01A	BRCA
TCGA-GM-A2DM-01A	BRCA
TCGA-GM-A2DN-01A	BRCA
TCGA-GM-A2DO-01A	BRCA
TCGA-GM-A3NW-01A	BRCA
TCGA-GM-A3NY-01A	BRCA
TCGA-GM-A3XG-01A	BRCA
TCGA-GM-A3XL-01A	BRCA
TCGA-GM-A3XN-01A	BRCA
TCGA-GM-A4E0-01A	BRCA
TCGA-GM-A5PV-01A	BRCA
TCGA-GM-A5PX-01A	BRCA
TCGA-HN-A2NL-01A	BRCA
TCGA-HN-A2OB-01A	BRCA
TCGA-JL-A3YW-01A	BRCA
TCGA-JL-A3YX-01A	BRCA
TCGA-LD-A66U-01A	BRCA
TCGA-LD-A74U-01A	BRCA
TCGA-LD-A7W5-01A	BRCA
TCGA-LD-A7W6-01A	BRCA
TCGA-LD-A9QF-01A	BRCA
TCGA-LL-A440-01A	BRCA
TCGA-LL-A441-01A	BRCA
TCGA-LL-A442-01A	BRCA
TCGA-LL-A50Y-01A	BRCA
TCGA-LL-A5YL-01A	BRCA
TCGA-LL-A5YM-01A	BRCA
TCGA-LL-A5YN-01A	BRCA
TCGA-LL-A5YO-01A	BRCA
TCGA-LL-A5YP-01A	BRCA
TCGA-LL-A6FP-01A	BRCA
TCGA-LL-A6FQ-01A	BRCA
TCGA-LL-A6FR-01A	BRCA
TCGA-LL-A73Y-01A	BRCA
TCGA-LL-A73Z-01A	BRCA
TCGA-LL-A740-01A	BRCA
TCGA-LL-A7SZ-01A	BRCA
TCGA-LL-A7T0-01A	BRCA
TCGA-LL-A8F5-01A	BRCA
TCGA-LL-A9Q3-01A	BRCA
TCGA-LQ-A4E4-01A	BRCA
TCGA-MS-A51U-01A	BRCA
TCGA-OK-A5Q2-01A	BRCA
TCGA-OL-A5D6-01A	BRCA
TCGA-OL-A5D7-01A	BRCA
TCGA-OL-A5D8-01A	BRCA
TCGA-OL-A5DA-01A	BRCA
TCGA-OL-A5RU-01A	BRCA
TCGA-OL-A5RV-01A	BRCA
TCGA-OL-A5RW-01A	BRCA
TCGA-OL-A5RX-01A	BRCA
TCGA-OL-A5RY-01A	BRCA
TCGA-OL-A5RZ-01A	BRCA
TCGA-OL-A5S0-01A	BRCA
TCGA-OL-A66H-01A	BRCA
TCGA-OL-A66I-01A	BRCA
TCGA-OL-A66J-01A	BRCA
TCGA-OL-A66K-01A	BRCA
TCGA-OL-A66L-01A	BRCA
TCGA-OL-A66N-01A	BRCA
TCGA-OL-A66O-01A	BRCA
TCGA-OL-A66P-01A	BRCA
TCGA-OL-A6VO-01A	BRCA
TCGA-OL-A6VQ-01A	BRCA
TCGA-OL-A6VR-01A	BRCA
TCGA-OL-A97C-01A	BRCA
TCGA-PE-A5DC-01A	BRCA
TCGA-PE-A5DD-01A	BRCA
TCGA-PE-A5DE-01A	BRCA
TCGA-PL-A8LV-01A	BRCA
TCGA-PL-A8LX-01A	BRCA
TCGA-PL-A8LY-01A	BRCA
TCGA-PL-A8LZ-01A	BRCA
TCGA-S3-A6ZF-01A	BRCA
TCGA-S3-A6ZG-01A	BRCA
TCGA-S3-A6ZH-01A	BRCA
TCGA-S3-AA0Z-01A	BRCA
TCGA-S3-AA10-01A	BRCA
TCGA-S3-AA11-01A	BRCA
TCGA-S3-AA12-01A	BRCA
TCGA-S3-AA14-01A	BRCA
TCGA-S3-AA15-01A	BRCA
TCGA-S3-AA17-01A	BRCA
TCGA-UL-AAZ6-01A	BRCA
TCGA-UU-A93S-01A	BRCA
TCGA-V7-A7HQ-01A	BRCA
TCGA-W8-A86G-01A	BRCA
TCGA-WT-AB41-01A	BRCA
TCGA-WT-AB44-01A	BRCA
TCGA-XX-A899-01A	BRCA
TCGA-XX-A89A-01A	BRCA
TCGA-Z7-A8R5-01A	BRCA
TCGA-Z7-A8R6-01A	BRCA
TCGA-3X-AAV9-01A	CHOL
TCGA-3X-AAVA-01A	CHOL
TCGA-3X-AAVB-01A	CHOL
TCGA-3X-AAVC-01A	CHOL
TCGA-3X-AAVE-01A	CHOL
TCGA-4G-AAZO-01A	CHOL
TCGA-4G-AAZT-01A	CHOL
TCGA-W5-AA2G-01A	CHOL
TCGA-W5-AA2H-01A	CHOL
TCGA-W5-AA2I-01A	CHOL
TCGA-W5-AA2O-01A	CHOL
TCGA-W5-AA2Q-01A	CHOL
TCGA-W5-AA2R-01A	CHOL
TCGA-W5-AA2T-01A	CHOL
TCGA-W5-AA2U-01A	CHOL
TCGA-W5-AA2W-01A	CHOL
TCGA-W5-AA2X-01A	CHOL
TCGA-W5-AA2Z-01A	CHOL
TCGA-W5-AA30-01A	CHOL
TCGA-W5-AA31-01A	CHOL
TCGA-W5-AA33-01A	CHOL
TCGA-W5-AA34-01A	CHOL
TCGA-W5-AA36-01A	CHOL
TCGA-W5-AA38-01A	CHOL
TCGA-W5-AA39-01A	CHOL
TCGA-W6-AA0S-01A	CHOL
TCGA-WD-A7RX-01A	CHOL
TCGA-YR-A95A-01A	CHOL
TCGA-ZD-A8I3-01A	CHOL
TCGA-ZH-A8Y1-01A	CHOL
TCGA-ZH-A8Y2-01A	CHOL
TCGA-ZH-A8Y4-01A	CHOL
TCGA-ZH-A8Y5-01A	CHOL
TCGA-ZH-A8Y6-01A	CHOL
TCGA-ZH-A8Y8-01A	CHOL
TCGA-ZU-A8S4-01A	CHOL
TCGA-3L-AA1B-01A	COADREAD
TCGA-4N-A93T-01A	COADREAD
TCGA-4T-AA8H-01A	COADREAD
TCGA-5M-AAT4-01A	COADREAD
TCGA-5M-AAT5-01A	COADREAD
TCGA-5M-AAT6-01A	COADREAD
TCGA-5M-AATA-01A	COADREAD
TCGA-5M-AATE-01A	COADREAD
TCGA-A6-2671-01A	COADREAD
TCGA-A6-2672-01A	COADREAD
TCGA-A6-2672-01B	COADREAD
TCGA-A6-2674-01A	COADREAD
TCGA-A6-2674-01B	COADREAD
TCGA-A6-2675-01A	COADREAD
TCGA-A6-2676-01A	COADREAD
TCGA-A6-2677-01A	COADREAD
TCGA-A6-2677-01B	COADREAD
TCGA-A6-2678-01A	COADREAD
TCGA-A6-2679-01A	COADREAD
TCGA-A6-2680-01A	COADREAD
TCGA-A6-2681-01A	COADREAD
TCGA-A6-2682-01A	COADREAD
TCGA-A6-2683-01A	COADREAD
TCGA-A6-2684-01A	COADREAD
TCGA-A6-2684-01C	COADREAD
TCGA-A6-2685-01A	COADREAD
TCGA-A6-2686-01A	COADREAD
TCGA-A6-3807-01A	COADREAD
TCGA-A6-3808-01A	COADREAD
TCGA-A6-3809-01A	COADREAD
TCGA-A6-3809-01B	COADREAD
TCGA-A6-3810-01A	COADREAD
TCGA-A6-3810-01B	COADREAD
TCGA-A6-4105-01A	COADREAD
TCGA-A6-4107-01A	COADREAD
TCGA-A6-5656-01A	COADREAD
TCGA-A6-5656-01B	COADREAD
TCGA-A6-5657-01A	COADREAD
TCGA-A6-5659-01A	COADREAD
TCGA-A6-5659-01B	COADREAD
TCGA-A6-5660-01A	COADREAD
TCGA-A6-5661-01A	COADREAD
TCGA-A6-5661-01B	COADREAD
TCGA-A6-5662-01A	COADREAD
TCGA-A6-5664-01A	COADREAD
TCGA-A6-5665-01A	COADREAD
TCGA-A6-5665-01B	COADREAD
TCGA-A6-5666-01A	COADREAD
TCGA-A6-5667-01A	COADREAD
TCGA-A6-6137-01A	COADREAD
TCGA-A6-6138-01A	COADREAD
TCGA-A6-6140-01A	COADREAD
TCGA-A6-6141-01A	COADREAD
TCGA-A6-6142-01A	COADREAD
TCGA-A6-6648-01A	COADREAD
TCGA-A6-6649-01A	COADREAD
TCGA-A6-6650-01A	COADREAD
TCGA-A6-6650-01B	COADREAD
TCGA-A6-6651-01A	COADREAD
TCGA-A6-6652-01A	COADREAD
TCGA-A6-6653-01A	COADREAD
TCGA-A6-6654-01A	COADREAD
TCGA-A6-6780-01A	COADREAD
TCGA-A6-6780-01B	COADREAD
TCGA-A6-6781-01A	COADREAD
TCGA-A6-6781-01B	COADREAD
TCGA-A6-6782-01A	COADREAD
TCGA-A6-A565-01A	COADREAD
TCGA-A6-A566-01A	COADREAD
TCGA-A6-A567-01A	COADREAD
TCGA-A6-A56B-01A	COADREAD
TCGA-A6-A5ZU-01A	COADREAD
TCGA-AA-3488-01A	COADREAD
TCGA-AA-3489-01A	COADREAD
TCGA-AA-3492-01A	COADREAD
TCGA-AA-3494-01A	COADREAD
TCGA-AA-3495-01A	COADREAD
TCGA-AA-3496-01A	COADREAD
TCGA-AA-3502-01A	COADREAD
TCGA-AA-3506-01A	COADREAD
TCGA-AA-3509-01A	COADREAD
TCGA-AA-3510-01A	COADREAD
TCGA-AA-3511-01A	COADREAD
TCGA-AA-3514-01A	COADREAD
TCGA-AA-3516-01A	COADREAD
TCGA-AA-3517-01A	COADREAD
TCGA-AA-3518-01A	COADREAD
TCGA-AA-3519-01A	COADREAD
TCGA-AA-3520-01A	COADREAD
TCGA-AA-3521-01A	COADREAD
TCGA-AA-3522-01A	COADREAD
TCGA-AA-3524-01A	COADREAD
TCGA-AA-3525-01A	COADREAD
TCGA-AA-3526-01A	COADREAD
TCGA-AA-3527-01A	COADREAD
TCGA-AA-3529-01A	COADREAD
TCGA-AA-3530-01A	COADREAD
TCGA-AA-3531-01A	COADREAD
TCGA-AA-3532-01A	COADREAD
TCGA-AA-3534-01A	COADREAD
TCGA-AA-3538-01A	COADREAD
TCGA-AA-3542-01A	COADREAD
TCGA-AA-3543-01A	COADREAD
TCGA-AA-3544-01A	COADREAD
TCGA-AA-3548-01A	COADREAD
TCGA-AA-3549-01A	COADREAD
TCGA-AA-3552-01A	COADREAD
TCGA-AA-3553-01A	COADREAD
TCGA-AA-3554-01A	COADREAD
TCGA-AA-3555-01A	COADREAD
TCGA-AA-3556-01A	COADREAD
TCGA-AA-3560-01A	COADREAD
TCGA-AA-3561-01A	COADREAD
TCGA-AA-3562-01A	COADREAD
TCGA-AA-3655-01A	COADREAD
TCGA-AA-3660-01A	COADREAD
TCGA-AA-3662-01A	COADREAD
TCGA-AA-3663-01A	COADREAD
TCGA-AA-3664-01A	COADREAD
TCGA-AA-3666-01A	COADREAD
TCGA-AA-3667-01A	COADREAD
TCGA-AA-3672-01A	COADREAD
TCGA-AA-3673-01A	COADREAD
TCGA-AA-3675-01A	COADREAD
TCGA-AA-3678-01A	COADREAD
TCGA-AA-3679-01A	COADREAD
TCGA-AA-3680-01A	COADREAD
TCGA-AA-3681-01A	COADREAD
TCGA-AA-3684-01A	COADREAD
TCGA-AA-3685-01A	COADREAD
TCGA-AA-3688-01A	COADREAD
TCGA-AA-3692-01A	COADREAD
TCGA-AA-3693-01A	COADREAD
TCGA-AA-3695-01A	COADREAD
TCGA-AA-3696-01A	COADREAD
TCGA-AA-3697-01A	COADREAD
TCGA-AA-3710-01A	COADREAD
TCGA-AA-3712-01A	COADREAD
TCGA-AA-3713-01A	COADREAD
TCGA-AA-3715-01A	COADREAD
TCGA-AA-3811-01A	COADREAD
TCGA-AA-3812-01A	COADREAD
TCGA-AA-3814-01A	COADREAD
TCGA-AA-3815-01A	COADREAD
TCGA-AA-3818-01A	COADREAD
TCGA-AA-3819-01A	COADREAD
TCGA-AA-3821-01A	COADREAD
TCGA-AA-3831-01A	COADREAD
TCGA-AA-3833-01A	COADREAD
TCGA-AA-3837-01A	COADREAD
TCGA-AA-3841-01A	COADREAD
TCGA-AA-3842-01A	COADREAD
TCGA-AA-3844-01A	COADREAD
TCGA-AA-3845-01A	COADREAD
TCGA-AA-3846-01A	COADREAD
TCGA-AA-3848-01A	COADREAD
TCGA-AA-3850-01A	COADREAD
TCGA-AA-3851-01A	COADREAD
TCGA-AA-3852-01A	COADREAD
TCGA-AA-3854-01A	COADREAD
TCGA-AA-3855-01A	COADREAD
TCGA-AA-3856-01A	COADREAD
TCGA-AA-3858-01A	COADREAD
TCGA-AA-3860-01A	COADREAD
TCGA-AA-3861-01A	COADREAD
TCGA-AA-3862-01A	COADREAD
TCGA-AA-3864-01A	COADREAD
TCGA-AA-3866-01A	COADREAD
TCGA-AA-3867-01A	COADREAD
TCGA-AA-3869-01A	COADREAD
TCGA-AA-3870-01A	COADREAD
TCGA-AA-3872-01A	COADREAD
TCGA-AA-3875-01A	COADREAD
TCGA-AA-3877-01A	COADREAD
TCGA-AA-3930-01A	COADREAD
TCGA-AA-3939-01A	COADREAD
TCGA-AA-3941-01A	COADREAD
TCGA-AA-3947-01A	COADREAD
TCGA-AA-3949-01A	COADREAD
TCGA-AA-3950-01A	COADREAD
TCGA-AA-3952-01A	COADREAD
TCGA-AA-3955-01A	COADREAD
TCGA-AA-3956-01A	COADREAD
TCGA-AA-3966-01A	COADREAD
TCGA-AA-3968-01A	COADREAD
TCGA-AA-3970-01A	COADREAD
TCGA-AA-3971-01A	COADREAD
TCGA-AA-3972-01A	COADREAD
TCGA-AA-3973-01A	COADREAD
TCGA-AA-3975-01A	COADREAD
TCGA-AA-3976-01A	COADREAD
TCGA-AA-3977-01A	COADREAD
TCGA-AA-3979-01A	COADREAD
TCGA-AA-3980-01A	COADREAD
TCGA-AA-3982-01A	COADREAD
TCGA-AA-3984-01A	COADREAD
TCGA-AA-3986-01A	COADREAD
TCGA-AA-3989-01A	COADREAD
TCGA-AA-3994-01A	COADREAD
TCGA-AA-A004-01A	COADREAD
TCGA-AA-A00A-01A	COADREAD
TCGA-AA-A00D-01A	COADREAD
TCGA-AA-A00E-01A	COADREAD
TCGA-AA-A00F-01A	COADREAD
TCGA-AA-A00J-01A	COADREAD
TCGA-AA-A00K-01A	COADREAD
TCGA-AA-A00L-01A	COADREAD
TCGA-AA-A00N-01A	COADREAD
TCGA-AA-A00O-01A	COADREAD
TCGA-AA-A00Q-01A	COADREAD
TCGA-AA-A00R-01A	COADREAD
TCGA-AA-A00U-01A	COADREAD
TCGA-AA-A00W-01A	COADREAD
TCGA-AA-A00Z-01A	COADREAD
TCGA-AA-A010-01A	COADREAD
TCGA-AA-A017-01A	COADREAD
TCGA-AA-A01C-01A	COADREAD
TCGA-AA-A01D-01A	COADREAD
TCGA-AA-A01F-01A	COADREAD
TCGA-AA-A01G-01A	COADREAD
TCGA-AA-A01I-01A	COADREAD
TCGA-AA-A01K-01A	COADREAD
TCGA-AA-A01P-01A	COADREAD
TCGA-AA-A01Q-01A	COADREAD
TCGA-AA-A01R-01A	COADREAD
TCGA-AA-A01S-01A	COADREAD
TCGA-AA-A01T-01A	COADREAD
TCGA-AA-A01V-01A	COADREAD
TCGA-AA-A01X-01A	COADREAD
TCGA-AA-A01Z-01A	COADREAD
TCGA-AA-A022-01A	COADREAD
TCGA-AA-A024-01A	COADREAD
TCGA-AA-A029-01A	COADREAD
TCGA-AA-A02E-01A	COADREAD
TCGA-AA-A02F-01A	COADREAD
TCGA-AA-A02H-01A	COADREAD
TCGA-AA-A02J-01A	COADREAD
TCGA-AA-A02K-01A	COADREAD
TCGA-AA-A02O-01A	COADREAD
TCGA-AA-A02R-01A	COADREAD
TCGA-AA-A02W-01A	COADREAD
TCGA-AA-A02Y-01A	COADREAD
TCGA-AA-A03F-01A	COADREAD
TCGA-AA-A03J-01A	COADREAD
TCGA-AD-5900-01A	COADREAD
TCGA-AD-6548-01A	COADREAD
TCGA-AD-6888-01A	COADREAD
TCGA-AD-6889-01A	COADREAD
TCGA-AD-6890-01A	COADREAD
TCGA-AD-6895-01A	COADREAD
TCGA-AD-6899-01A	COADREAD
TCGA-AD-6901-01A	COADREAD
TCGA-AD-6963-01A	COADREAD
TCGA-AD-6964-01A	COADREAD
TCGA-AD-6965-01A	COADREAD
TCGA-AD-A5EJ-01A	COADREAD
TCGA-AD-A5EK-01A	COADREAD
TCGA-AF-2687-01A	COADREAD
TCGA-AF-2690-01A	COADREAD
TCGA-AF-2691-01A	COADREAD
TCGA-AF-2692-01A	COADREAD
TCGA-AF-2693-01A	COADREAD
TCGA-AF-3400-01A	COADREAD
TCGA-AF-3911-01A	COADREAD
TCGA-AF-3913-01A	COADREAD
TCGA-AF-4110-01A	COADREAD
TCGA-AF-5654-01A	COADREAD
TCGA-AF-6136-01A	COADREAD
TCGA-AF-6655-01A	COADREAD
TCGA-AF-6672-01A	COADREAD
TCGA-AF-A56K-01A	COADREAD
TCGA-AF-A56L-01A	COADREAD
TCGA-AF-A56N-01A	COADREAD
TCGA-AG-3574-01A	COADREAD
TCGA-AG-3575-01A	COADREAD
TCGA-AG-3578-01A	COADREAD
TCGA-AG-3580-01A	COADREAD
TCGA-AG-3581-01A	COADREAD
TCGA-AG-3582-01A	COADREAD
TCGA-AG-3583-01A	COADREAD
TCGA-AG-3584-01A	COADREAD
TCGA-AG-3586-01A	COADREAD
TCGA-AG-3587-01A	COADREAD
TCGA-AG-3591-01A	COADREAD
TCGA-AG-3592-01A	COADREAD
TCGA-AG-3593-01A	COADREAD
TCGA-AG-3594-01A	COADREAD
TCGA-AG-3598-01A	COADREAD
TCGA-AG-3599-01A	COADREAD
TCGA-AG-3600-01A	COADREAD
TCGA-AG-3601-01A	COADREAD
TCGA-AG-3602-01A	COADREAD
TCGA-AG-3605-01A	COADREAD
TCGA-AG-3608-01A	COADREAD
TCGA-AG-3609-01A	COADREAD
TCGA-AG-3611-01A	COADREAD
TCGA-AG-3612-01A	COADREAD
TCGA-AG-3725-01A	COADREAD
TCGA-AG-3726-01A	COADREAD
TCGA-AG-3727-01A	COADREAD
TCGA-AG-3728-01A	COADREAD
TCGA-AG-3731-01A	COADREAD
TCGA-AG-3732-01A	COADREAD
TCGA-AG-3742-01A	COADREAD
TCGA-AG-3878-01A	COADREAD
TCGA-AG-3881-01A	COADREAD
TCGA-AG-3882-01A	COADREAD
TCGA-AG-3883-01A	COADREAD
TCGA-AG-3885-01A	COADREAD
TCGA-AG-3887-01A	COADREAD
TCGA-AG-3890-01A	COADREAD
TCGA-AG-3892-01A	COADREAD
TCGA-AG-3893-01A	COADREAD
TCGA-AG-3894-01A	COADREAD
TCGA-AG-3896-01A	COADREAD
TCGA-AG-3898-01A	COADREAD
TCGA-AG-3901-01A	COADREAD
TCGA-AG-3902-01A	COADREAD
TCGA-AG-3909-01A	COADREAD
TCGA-AG-3999-01A	COADREAD
TCGA-AG-4001-01A	COADREAD
TCGA-AG-4005-01A	COADREAD
TCGA-AG-4007-01A	COADREAD
TCGA-AG-4008-01A	COADREAD
TCGA-AG-4015-01A	COADREAD
TCGA-AG-4021-01A	COADREAD
TCGA-AG-4022-01A	COADREAD
TCGA-AG-A002-01A	COADREAD
TCGA-AG-A008-01A	COADREAD
TCGA-AG-A00C-01A	COADREAD
TCGA-AG-A00H-01A	COADREAD
TCGA-AG-A00Y-01A	COADREAD
TCGA-AG-A011-01A	COADREAD
TCGA-AG-A014-01A	COADREAD
TCGA-AG-A015-01A	COADREAD
TCGA-AG-A016-01A	COADREAD
TCGA-AG-A01J-01A	COADREAD
TCGA-AG-A01L-01A	COADREAD
TCGA-AG-A01N-01A	COADREAD
TCGA-AG-A01W-01A	COADREAD
TCGA-AG-A01Y-01A	COADREAD
TCGA-AG-A020-01A	COADREAD
TCGA-AG-A023-01A	COADREAD
TCGA-AG-A025-01A	COADREAD
TCGA-AG-A026-01A	COADREAD
TCGA-AG-A02G-01A	COADREAD
TCGA-AG-A02N-01A	COADREAD
TCGA-AG-A02X-01A	COADREAD
TCGA-AG-A032-01A	COADREAD
TCGA-AG-A036-01A	COADREAD
TCGA-AH-6544-01A	COADREAD
TCGA-AH-6547-01A	COADREAD
TCGA-AH-6549-01A	COADREAD
TCGA-AH-6643-01A	COADREAD
TCGA-AH-6644-01A	COADREAD
TCGA-AH-6897-01A	COADREAD
TCGA-AH-6903-01A	COADREAD
TCGA-AM-5820-01A	COADREAD
TCGA-AM-5821-01A	COADREAD
TCGA-AU-3779-01A	COADREAD
TCGA-AU-6004-01A	COADREAD
TCGA-AY-4070-01A	COADREAD
TCGA-AY-4071-01A	COADREAD
TCGA-AY-5543-01A	COADREAD
TCGA-AY-6196-01A	COADREAD
TCGA-AY-6197-01A	COADREAD
TCGA-AY-6386-01A	COADREAD
TCGA-AY-A54L-01A	COADREAD
TCGA-AY-A69D-01A	COADREAD
TCGA-AY-A71X-01A	COADREAD
TCGA-AY-A8YK-01A	COADREAD
TCGA-AZ-4308-01A	COADREAD
TCGA-AZ-4313-01A	COADREAD
TCGA-AZ-4315-01A	COADREAD
TCGA-AZ-4323-01A	COADREAD
TCGA-AZ-4614-01A	COADREAD
TCGA-AZ-4615-01A	COADREAD
TCGA-AZ-4616-01A	COADREAD
TCGA-AZ-4681-01A	COADREAD
TCGA-AZ-4682-01B	COADREAD
TCGA-AZ-4684-01A	COADREAD
TCGA-AZ-5403-01A	COADREAD
TCGA-AZ-5407-01A	COADREAD
TCGA-AZ-6598-01A	COADREAD
TCGA-AZ-6599-01A	COADREAD
TCGA-AZ-6600-01A	COADREAD
TCGA-AZ-6601-01A	COADREAD
TCGA-AZ-6603-01A	COADREAD
TCGA-AZ-6605-01A	COADREAD
TCGA-AZ-6606-01A	COADREAD
TCGA-AZ-6607-01A	COADREAD
TCGA-AZ-6608-01A	COADREAD
TCGA-BM-6198-01A	COADREAD
TCGA-CA-5254-01A	COADREAD
TCGA-CA-5255-01A	COADREAD
TCGA-CA-5256-01A	COADREAD
TCGA-CA-5796-01A	COADREAD
TCGA-CA-5797-01A	COADREAD
TCGA-CA-6715-01A	COADREAD
TCGA-CA-6716-01A	COADREAD
TCGA-CA-6717-01A	COADREAD
TCGA-CA-6718-01A	COADREAD
TCGA-CA-6719-01A	COADREAD
TCGA-CI-6619-01B	COADREAD
TCGA-CI-6620-01A	COADREAD
TCGA-CI-6621-01A	COADREAD
TCGA-CI-6622-01A	COADREAD
TCGA-CI-6623-01B	COADREAD
TCGA-CI-6624-01C	COADREAD
TCGA-CK-4947-01B	COADREAD
TCGA-CK-4948-01B	COADREAD
TCGA-CK-4950-01A	COADREAD
TCGA-CK-4951-01A	COADREAD
TCGA-CK-4952-01A	COADREAD
TCGA-CK-5912-01A	COADREAD
TCGA-CK-5913-01A	COADREAD
TCGA-CK-5914-01A	COADREAD
TCGA-CK-5915-01A	COADREAD
TCGA-CK-5916-01A	COADREAD
TCGA-CK-6746-01A	COADREAD
TCGA-CK-6747-01A	COADREAD
TCGA-CK-6748-01A	COADREAD
TCGA-CK-6751-01A	COADREAD
TCGA-CL-4957-01A	COADREAD
TCGA-CL-5917-01A	COADREAD
TCGA-CL-5918-01A	COADREAD
TCGA-CM-4743-01A	COADREAD
TCGA-CM-4744-01A	COADREAD
TCGA-CM-4746-01A	COADREAD
TCGA-CM-4747-01A	COADREAD
TCGA-CM-4748-01A	COADREAD
TCGA-CM-4750-01A	COADREAD
TCGA-CM-4751-01A	COADREAD
TCGA-CM-4752-01A	COADREAD
TCGA-CM-5341-01A	COADREAD
TCGA-CM-5344-01A	COADREAD
TCGA-CM-5348-01A	COADREAD
TCGA-CM-5349-01A	COADREAD
TCGA-CM-5860-01A	COADREAD
TCGA-CM-5861-01A	COADREAD
TCGA-CM-5862-01A	COADREAD
TCGA-CM-5863-01A	COADREAD
TCGA-CM-5864-01A	COADREAD
TCGA-CM-5868-01A	COADREAD
TCGA-CM-6161-01A	COADREAD
[truncated: 6,861 more rows]
