# Supplementary material for: Comprehensive transcriptomic analysis of cell lines as models of primary tumors across 22 tumor types
Source: Nat Commun. 2019 Aug 8;10:3574. doi: 10.1038/s41467-019-11415-2 (PMC6687785; doi:10.1038/s41467-019-11415-2)
Supplement: Supplementary file 5 — Supplementary Data 2 [file 41467_2019_11415_MOESM5_ESM.xls]

## Sheet: Supp_Table2
CCLE_name	disease
253J_URINARY_TRACT	BLCA
253JBV_URINARY_TRACT	BLCA
5637_URINARY_TRACT	BLCA
639V_URINARY_TRACT	BLCA
647V_URINARY_TRACT	BLCA
BC3C_URINARY_TRACT	BLCA
BFTC905_URINARY_TRACT	BLCA
CAL29_URINARY_TRACT	BLCA
HS172T_URINARY_TRACT	BLCA
HT1197_URINARY_TRACT	BLCA
HT1376_URINARY_TRACT	BLCA
J82_URINARY_TRACT	BLCA
JMSU1_URINARY_TRACT	BLCA
KMBC2_URINARY_TRACT	BLCA
KU1919_URINARY_TRACT	BLCA
RT112_URINARY_TRACT	BLCA
RT4_URINARY_TRACT	BLCA
SCABER_URINARY_TRACT	BLCA
SW1710_URINARY_TRACT	BLCA
SW780_URINARY_TRACT	BLCA
T24_URINARY_TRACT	BLCA
TCCSUP_URINARY_TRACT	BLCA
UBLC1_URINARY_TRACT	BLCA
UMUC1_URINARY_TRACT	BLCA
UMUC3_URINARY_TRACT	BLCA
VMCUB1_URINARY_TRACT	BLCA
AU565_BREAST	BRCA
BT20_BREAST	BRCA
BT474_BREAST	BRCA
BT483_BREAST	BRCA
BT549_BREAST	BRCA
CAL120_BREAST	BRCA
CAL148_BREAST	BRCA
CAL51_BREAST	BRCA
CAL851_BREAST	BRCA
CAMA1_BREAST	BRCA
DU4475_BREAST	BRCA
EFM19_BREAST	BRCA
EFM192A_BREAST	BRCA
HCC1143_BREAST	BRCA
HCC1187_BREAST	BRCA
HCC1395_BREAST	BRCA
HCC1419_BREAST	BRCA
HCC1428_BREAST	BRCA
HCC1500_BREAST	BRCA
HCC1569_BREAST	BRCA
HCC1599_BREAST	BRCA
HCC1806_BREAST	BRCA
HCC1937_BREAST	BRCA
HCC1954_BREAST	BRCA
HCC202_BREAST	BRCA
HCC2157_BREAST	BRCA
HCC2218_BREAST	BRCA
HCC38_BREAST	BRCA
HCC70_BREAST	BRCA
HDQP1_BREAST	BRCA
HMC18_BREAST	BRCA
HS281T_BREAST	BRCA
HS343T_BREAST	BRCA
HS578T_BREAST	BRCA
HS606T_BREAST	BRCA
HS739T_BREAST	BRCA
HS742T_BREAST	BRCA
JIMT1_BREAST	BRCA
KPL1_BREAST	BRCA
MCF7_BREAST	BRCA
MDAMB134VI_BREAST	BRCA
MDAMB157_BREAST	BRCA
MDAMB175VII_BREAST	BRCA
MDAMB231_BREAST	BRCA
MDAMB361_BREAST	BRCA
MDAMB415_BREAST	BRCA
MDAMB436_BREAST	BRCA
MDAMB453_BREAST	BRCA
MDAMB468_BREAST	BRCA
SKBR3_BREAST	BRCA
T47D_BREAST	BRCA
UACC812_BREAST	BRCA
UACC893_BREAST	BRCA
ZR751_BREAST	BRCA
ZR7530_BREAST	BRCA
HUCCT1_BILIARY_TRACT	CHOL
SNU1079_BILIARY_TRACT	CHOL
SNU1196_BILIARY_TRACT	CHOL
SNU245_BILIARY_TRACT	CHOL
SNU308_BILIARY_TRACT	CHOL
SNU478_BILIARY_TRACT	CHOL
SNU869_BILIARY_TRACT	CHOL
C2BBE1_LARGE_INTESTINE	COADREAD
CCK81_LARGE_INTESTINE	COADREAD
CL11_LARGE_INTESTINE	COADREAD
CL34_LARGE_INTESTINE	COADREAD
COLO320_LARGE_INTESTINE	COADREAD
COLO678_LARGE_INTESTINE	COADREAD
GP2D_LARGE_INTESTINE	COADREAD
HCC56_LARGE_INTESTINE	COADREAD
HS255T_LARGE_INTESTINE	COADREAD
HS698T_LARGE_INTESTINE	COADREAD
HT29_LARGE_INTESTINE	COADREAD
HT55_LARGE_INTESTINE	COADREAD
KM12_LARGE_INTESTINE	COADREAD
LOVO_LARGE_INTESTINE	COADREAD
LS1034_LARGE_INTESTINE	COADREAD
LS123_LARGE_INTESTINE	COADREAD
LS180_LARGE_INTESTINE	COADREAD
LS411N_LARGE_INTESTINE	COADREAD
LS513_LARGE_INTESTINE	COADREAD
MDST8_LARGE_INTESTINE	COADREAD
NCIH508_LARGE_INTESTINE	COADREAD
NCIH716_LARGE_INTESTINE	COADREAD
NCIH747_LARGE_INTESTINE	COADREAD
OUMS23_LARGE_INTESTINE	COADREAD
RCM1_LARGE_INTESTINE	COADREAD
RKO_LARGE_INTESTINE	COADREAD
SKCO1_LARGE_INTESTINE	COADREAD
SNUC1_LARGE_INTESTINE	COADREAD
SNUC2A_LARGE_INTESTINE	COADREAD
SNUC4_LARGE_INTESTINE	COADREAD
SNUC5_LARGE_INTESTINE	COADREAD
SW1116_LARGE_INTESTINE	COADREAD
SW1417_LARGE_INTESTINE	COADREAD
SW1463_LARGE_INTESTINE	COADREAD
SW403_LARGE_INTESTINE	COADREAD
SW48_LARGE_INTESTINE	COADREAD
SW480_LARGE_INTESTINE	COADREAD
SW620_LARGE_INTESTINE	COADREAD
SW837_LARGE_INTESTINE	COADREAD
SW948_LARGE_INTESTINE	COADREAD
T84_LARGE_INTESTINE	COADREAD
CL14_LARGE_INTESTINE	COADREAD
CL40_LARGE_INTESTINE	COADREAD
CW2_LARGE_INTESTINE	COADREAD
HCT116_LARGE_INTESTINE	COADREAD
HS675T_LARGE_INTESTINE	COADREAD
HT115_LARGE_INTESTINE	COADREAD
SNU1033_LARGE_INTESTINE	COADREAD
SNU1040_LARGE_INTESTINE	COADREAD
SNU1197_LARGE_INTESTINE	COADREAD
SNU175_LARGE_INTESTINE	COADREAD
SNU407_LARGE_INTESTINE	COADREAD
SNU503_LARGE_INTESTINE	COADREAD
SNU61_LARGE_INTESTINE	COADREAD
SNU81_LARGE_INTESTINE	COADREAD
COLO201_LARGE_INTESTINE	COADREAD
HCT15_LARGE_INTESTINE	COADREAD
CI1_HAEMATOPOIETIC_AND_LYMPHOID_TISSUE	DLBC
HT_HAEMATOPOIETIC_AND_LYMPHOID_TISSUE	DLBC
MC116_HAEMATOPOIETIC_AND_LYMPHOID_TISSUE	DLBC
NUDUL1_HAEMATOPOIETIC_AND_LYMPHOID_TISSUE	DLBC
RI1_HAEMATOPOIETIC_AND_LYMPHOID_TISSUE	DLBC
RL_HAEMATOPOIETIC_AND_LYMPHOID_TISSUE	DLBC
A3KAW_HAEMATOPOIETIC_AND_LYMPHOID_TISSUE	DLBC
A4FUK_HAEMATOPOIETIC_AND_LYMPHOID_TISSUE	DLBC
DB_HAEMATOPOIETIC_AND_LYMPHOID_TISSUE	DLBC
DOHH2_HAEMATOPOIETIC_AND_LYMPHOID_TISSUE	DLBC
KARPAS422_HAEMATOPOIETIC_AND_LYMPHOID_TISSUE	DLBC
NUDHL1_HAEMATOPOIETIC_AND_LYMPHOID_TISSUE	DLBC
OCILY19_HAEMATOPOIETIC_AND_LYMPHOID_TISSUE	DLBC
PFEIFFER_HAEMATOPOIETIC_AND_LYMPHOID_TISSUE	DLBC
SUDHL10_HAEMATOPOIETIC_AND_LYMPHOID_TISSUE	DLBC
SUDHL4_HAEMATOPOIETIC_AND_LYMPHOID_TISSUE	DLBC
SUDHL5_HAEMATOPOIETIC_AND_LYMPHOID_TISSUE	DLBC
SUDHL6_HAEMATOPOIETIC_AND_LYMPHOID_TISSUE	DLBC
SUDHL8_HAEMATOPOIETIC_AND_LYMPHOID_TISSUE	DLBC
TOLEDO_HAEMATOPOIETIC_AND_LYMPHOID_TISSUE	DLBC
U937_HAEMATOPOIETIC_AND_LYMPHOID_TISSUE	DLBC
WSUDLCL2_HAEMATOPOIETIC_AND_LYMPHOID_TISSUE	DLBC
COLO680N_OESOPHAGUS	ESCA
KYSE140_OESOPHAGUS	ESCA
KYSE150_OESOPHAGUS	ESCA
KYSE180_OESOPHAGUS	ESCA
KYSE270_OESOPHAGUS	ESCA
KYSE30_OESOPHAGUS	ESCA
KYSE410_OESOPHAGUS	ESCA
KYSE450_OESOPHAGUS	ESCA
KYSE510_OESOPHAGUS	ESCA
KYSE520_OESOPHAGUS	ESCA
KYSE70_OESOPHAGUS	ESCA
OE21_OESOPHAGUS	ESCA
TE1_OESOPHAGUS	ESCA
TE10_OESOPHAGUS	ESCA
TE11_OESOPHAGUS	ESCA
TE14_OESOPHAGUS	ESCA
TE15_OESOPHAGUS	ESCA
TE4_OESOPHAGUS	ESCA
TE5_OESOPHAGUS	ESCA
TE6_OESOPHAGUS	ESCA
TE8_OESOPHAGUS	ESCA
TE9_OESOPHAGUS	ESCA
ECGI10_OESOPHAGUS	ESCA
OE19_OESOPHAGUS	ESCA
OE33_OESOPHAGUS	ESCA
42MGBA_CENTRAL_NERVOUS_SYSTEM	GBM
8MGBA_CENTRAL_NERVOUS_SYSTEM	GBM
A172_CENTRAL_NERVOUS_SYSTEM	GBM
AM38_CENTRAL_NERVOUS_SYSTEM	GBM
CAS1_CENTRAL_NERVOUS_SYSTEM	GBM
CCFSTTG1_CENTRAL_NERVOUS_SYSTEM	GBM
DBTRG05MG_CENTRAL_NERVOUS_SYSTEM	GBM
DKMG_CENTRAL_NERVOUS_SYSTEM	GBM
GAMG_CENTRAL_NERVOUS_SYSTEM	GBM
GB1_CENTRAL_NERVOUS_SYSTEM	GBM
GMS10_CENTRAL_NERVOUS_SYSTEM	GBM
GOS3_CENTRAL_NERVOUS_SYSTEM	GBM
KALS1_CENTRAL_NERVOUS_SYSTEM	GBM
KG1C_CENTRAL_NERVOUS_SYSTEM	GBM
KNS42_CENTRAL_NERVOUS_SYSTEM	GBM
KNS60_CENTRAL_NERVOUS_SYSTEM	GBM
KNS81_CENTRAL_NERVOUS_SYSTEM	GBM
KS1_CENTRAL_NERVOUS_SYSTEM	GBM
LN18_CENTRAL_NERVOUS_SYSTEM	GBM
LN229_CENTRAL_NERVOUS_SYSTEM	GBM
M059K_CENTRAL_NERVOUS_SYSTEM	GBM
SF126_CENTRAL_NERVOUS_SYSTEM	GBM
SF295_CENTRAL_NERVOUS_SYSTEM	GBM
SNU1105_CENTRAL_NERVOUS_SYSTEM	GBM
SNU201_CENTRAL_NERVOUS_SYSTEM	GBM
SNU466_CENTRAL_NERVOUS_SYSTEM	GBM
SNU489_CENTRAL_NERVOUS_SYSTEM	GBM
SNU626_CENTRAL_NERVOUS_SYSTEM	GBM
T98G_CENTRAL_NERVOUS_SYSTEM	GBM
U251MG_CENTRAL_NERVOUS_SYSTEM	GBM
U87MG_CENTRAL_NERVOUS_SYSTEM	GBM
YH13_CENTRAL_NERVOUS_SYSTEM	GBM
YKG1_CENTRAL_NERVOUS_SYSTEM	GBM
U118MG_CENTRAL_NERVOUS_SYSTEM	GBM
A253_SALIVARY_GLAND	HNSC
YD15_SALIVARY_GLAND	HNSC
HS840T_UPPER_AERODIGESTIVE_TRACT	HNSC
SNU1041_UPPER_AERODIGESTIVE_TRACT	HNSC
BHY_UPPER_AERODIGESTIVE_TRACT	HNSC
BICR16_UPPER_AERODIGESTIVE_TRACT	HNSC
BICR18_UPPER_AERODIGESTIVE_TRACT	HNSC
BICR22_UPPER_AERODIGESTIVE_TRACT	HNSC
BICR31_UPPER_AERODIGESTIVE_TRACT	HNSC
BICR56_UPPER_AERODIGESTIVE_TRACT	HNSC
BICR6_UPPER_AERODIGESTIVE_TRACT	HNSC
CAL27_UPPER_AERODIGESTIVE_TRACT	HNSC
CAL33_UPPER_AERODIGESTIVE_TRACT	HNSC
FADU_UPPER_AERODIGESTIVE_TRACT	HNSC
HSC2_UPPER_AERODIGESTIVE_TRACT	HNSC
HSC3_UPPER_AERODIGESTIVE_TRACT	HNSC
HSC4_UPPER_AERODIGESTIVE_TRACT	HNSC
PECAPJ15_UPPER_AERODIGESTIVE_TRACT	HNSC
PECAPJ49_UPPER_AERODIGESTIVE_TRACT	HNSC
SCC15_UPPER_AERODIGESTIVE_TRACT	HNSC
SCC25_UPPER_AERODIGESTIVE_TRACT	HNSC
SCC4_UPPER_AERODIGESTIVE_TRACT	HNSC
SCC9_UPPER_AERODIGESTIVE_TRACT	HNSC
SNU1066_UPPER_AERODIGESTIVE_TRACT	HNSC
SNU1076_UPPER_AERODIGESTIVE_TRACT	HNSC
SNU1214_UPPER_AERODIGESTIVE_TRACT	HNSC
SNU899_UPPER_AERODIGESTIVE_TRACT	HNSC
YD10B_UPPER_AERODIGESTIVE_TRACT	HNSC
YD38_UPPER_AERODIGESTIVE_TRACT	HNSC
YD8_UPPER_AERODIGESTIVE_TRACT	HNSC
769P_KIDNEY	KIRC
786O_KIDNEY	KIRC
CAKI1_KIDNEY	KIRC
CAKI2_KIDNEY	KIRC
KMRC1_KIDNEY	KIRC
KMRC2_KIDNEY	KIRC
KMRC3_KIDNEY	KIRC
SNU1272_KIDNEY	KIRC
SNU349_KIDNEY	KIRC
A498_KIDNEY	KIRC
A704_KIDNEY	KIRC
ACHN_KIDNEY	KIRC
CAL54_KIDNEY	KIRC
KMRC20_KIDNEY	KIRC
OSRC2_KIDNEY	KIRC
RCC10RGB_KIDNEY	KIRC
VMRCRCZ_KIDNEY	KIRC
AML193_HAEMATOPOIETIC_AND_LYMPHOID_TISSUE	LAML
EOL1_HAEMATOPOIETIC_AND_LYMPHOID_TISSUE	LAML
F36P_HAEMATOPOIETIC_AND_LYMPHOID_TISSUE	LAML
GDM1_HAEMATOPOIETIC_AND_LYMPHOID_TISSUE	LAML
HEL_HAEMATOPOIETIC_AND_LYMPHOID_TISSUE	LAML
HEL9217_HAEMATOPOIETIC_AND_LYMPHOID_TISSUE	LAML
HL60_HAEMATOPOIETIC_AND_LYMPHOID_TISSUE	LAML
KASUMI1_HAEMATOPOIETIC_AND_LYMPHOID_TISSUE	LAML
KASUMI6_HAEMATOPOIETIC_AND_LYMPHOID_TISSUE	LAML
KG1_HAEMATOPOIETIC_AND_LYMPHOID_TISSUE	LAML
M07E_HAEMATOPOIETIC_AND_LYMPHOID_TISSUE	LAML
ME1_HAEMATOPOIETIC_AND_LYMPHOID_TISSUE	LAML
MOLM13_HAEMATOPOIETIC_AND_LYMPHOID_TISSUE	LAML
MOLM16_HAEMATOPOIETIC_AND_LYMPHOID_TISSUE	LAML
MONOMAC1_HAEMATOPOIETIC_AND_LYMPHOID_TISSUE	LAML
MONOMAC6_HAEMATOPOIETIC_AND_LYMPHOID_TISSUE	LAML
MV411_HAEMATOPOIETIC_AND_LYMPHOID_TISSUE	LAML
NB4_HAEMATOPOIETIC_AND_LYMPHOID_TISSUE	LAML
NOMO1_HAEMATOPOIETIC_AND_LYMPHOID_TISSUE	LAML
OCIAML2_HAEMATOPOIETIC_AND_LYMPHOID_TISSUE	LAML
OCIAML3_HAEMATOPOIETIC_AND_LYMPHOID_TISSUE	LAML
OCIAML5_HAEMATOPOIETIC_AND_LYMPHOID_TISSUE	LAML
OCIM1_HAEMATOPOIETIC_AND_LYMPHOID_TISSUE	LAML
P31FUJ_HAEMATOPOIETIC_AND_LYMPHOID_TISSUE	LAML
PL21_HAEMATOPOIETIC_AND_LYMPHOID_TISSUE	LAML
SIGM5_HAEMATOPOIETIC_AND_LYMPHOID_TISSUE	LAML
SKM1_HAEMATOPOIETIC_AND_LYMPHOID_TISSUE	LAML
TF1_HAEMATOPOIETIC_AND_LYMPHOID_TISSUE	LAML
THP1_HAEMATOPOIETIC_AND_LYMPHOID_TISSUE	LAML
GI1_CENTRAL_NERVOUS_SYSTEM	LGG
H4_CENTRAL_NERVOUS_SYSTEM	LGG
HS683_CENTRAL_NERVOUS_SYSTEM	LGG
NMCG1_CENTRAL_NERVOUS_SYSTEM	LGG
SNU738_CENTRAL_NERVOUS_SYSTEM	LGG
SW1088_CENTRAL_NERVOUS_SYSTEM	LGG
SW1783_CENTRAL_NERVOUS_SYSTEM	LGG
TM31_CENTRAL_NERVOUS_SYSTEM	LGG
HEP3B217_LIVER	LIHC
HEPG2_LIVER	LIHC
HLF_LIVER	LIHC
HUH1_LIVER	LIHC
HUH7_LIVER	LIHC
JHH1_LIVER	LIHC
JHH2_LIVER	LIHC
JHH4_LIVER	LIHC
JHH5_LIVER	LIHC
JHH6_LIVER	LIHC
JHH7_LIVER	LIHC
LI7_LIVER	LIHC
PLCPRF5_LIVER	LIHC
SNU182_LIVER	LIHC
SNU387_LIVER	LIHC
SNU398_LIVER	LIHC
SNU423_LIVER	LIHC
SNU449_LIVER	LIHC
SNU475_LIVER	LIHC
SNU761_LIVER	LIHC
SNU878_LIVER	LIHC
SNU886_LIVER	LIHC
HUH6_LIVER	LIHC
NCIH684_LIVER	LIHC
SKHEP1_LIVER	LIHC
NCIH1650_LUNG	LUAD
NCIH1666_LUNG	LUAD
NCIH1781_LUNG	LUAD
NCIH358_LUNG	LUAD
NCIH650_LUNG	LUAD
CALU3_LUNG	LUAD
CORL105_LUNG	LUAD
DV90_LUNG	LUAD
HCC1833_LUNG	LUAD
HCC2108_LUNG	LUAD
HCC2279_LUNG	LUAD
HCC4006_LUNG	LUAD
HCC44_LUNG	LUAD
HCC78_LUNG	LUAD
HCC827_LUNG	LUAD
HS229T_LUNG	LUAD
HS618T_LUNG	LUAD
LXF289_LUNG	LUAD
MORCPR_LUNG	LUAD
NCIH1355_LUNG	LUAD
NCIH1395_LUNG	LUAD
NCIH1437_LUNG	LUAD
NCIH1563_LUNG	LUAD
NCIH1573_LUNG	LUAD
NCIH1623_LUNG	LUAD
NCIH1648_LUNG	LUAD
NCIH1651_LUNG	LUAD
NCIH1693_LUNG	LUAD
NCIH1703_LUNG	LUAD
NCIH1734_LUNG	LUAD
NCIH1755_LUNG	LUAD
NCIH1792_LUNG	LUAD
NCIH2009_LUNG	LUAD
NCIH2023_LUNG	LUAD
NCIH2073_LUNG	LUAD
NCIH2085_LUNG	LUAD
NCIH2087_LUNG	LUAD
NCIH2122_LUNG	LUAD
NCIH2126_LUNG	LUAD
NCIH2228_LUNG	LUAD
NCIH2291_LUNG	LUAD
NCIH2342_LUNG	LUAD
NCIH2347_LUNG	LUAD
NCIH2405_LUNG	LUAD
NCIH322_LUNG	LUAD
NCIH3255_LUNG	LUAD
NCIH441_LUNG	LUAD
NCIH854_LUNG	LUAD
RERFLCAD1_LUNG	LUAD
RERFLCAD2_LUNG	LUAD
SKLU1_LUNG	LUAD
A549_LUNG	LUAD
ABC1_LUNG	LUAD
CAL12T_LUNG	LUAD
HCC1171_LUNG	LUAD
HCC2935_LUNG	LUAD
LU65_LUNG	LUAD
NCIH1299_LUNG	LUAD
NCIH1435_LUNG	LUAD
NCIH1568_LUNG	LUAD
NCIH1793_LUNG	LUAD
NCIH1838_LUNG	LUAD
NCIH1944_LUNG	LUAD
NCIH1975_LUNG	LUAD
NCIH2030_LUNG	LUAD
NCIH2106_LUNG	LUAD
NCIH2110_LUNG	LUAD
NCIH2172_LUNG	LUAD
NCIH23_LUNG	LUAD
NCIH2444_LUNG	LUAD
NCIH522_LUNG	LUAD
NCIH838_LUNG	LUAD
PC14_LUNG	LUAD
RERFLCKJ_LUNG	LUAD
RERFLCMS_LUNG	LUAD
CALU1_LUNG	LUSC
EBC1_LUNG	LUSC
EPLC272H_LUNG	LUSC
HARA_LUNG	LUSC
HCC15_LUNG	LUSC
HCC1588_LUNG	LUSC
HCC95_LUNG	LUSC
HLFA_LUNG	LUSC
KNS62_LUNG	LUSC
LC1F_LUNG	LUSC
LK2_LUNG	LUSC
LOUNH91_LUNG	LUSC
LUDLU1_LUNG	LUSC
NCIH1385_LUNG	LUSC
NCIH1869_LUNG	LUSC
NCIH2170_LUNG	LUSC
NCIH226_LUNG	LUSC
NCIH520_LUNG	LUSC
RERFLCAI_LUNG	LUSC
RERFLCSQ1_LUNG	LUSC
SKMES1_LUNG	LUSC
SQ1_LUNG	LUSC
SW1573_LUNG	LUSC
SW900_LUNG	LUSC
ACCMESO1_PLEURA	MESO
DM3_PLEURA	MESO
ISTMES1_PLEURA	MESO
ISTMES2_PLEURA	MESO
JL1_PLEURA	MESO
MPP89_PLEURA	MESO
MSTO211H_PLEURA	MESO
NCIH2052_PLEURA	MESO
NCIH2452_PLEURA	MESO
NCIH28_PLEURA	MESO
RS5_PLEURA	MESO
59M_OVARY	OV
A2780_OVARY	OV
CAOV3_OVARY	OV
CAOV4_OVARY	OV
COV318_OVARY	OV
COV362_OVARY	OV
COV644_OVARY	OV
EFO21_OVARY	OV
EFO27_OVARY	OV
ES2_OVARY	OV
FUOV1_OVARY	OV
HEYA8_OVARY	OV
IGROV1_OVARY	OV
JHOC5_OVARY	OV
JHOM1_OVARY	OV
JHOM2B_OVARY	OV
JHOS2_OVARY	OV
JHOS4_OVARY	OV
KURAMOCHI_OVARY	OV
MCAS_OVARY	OV
OAW28_OVARY	OV
OAW42_OVARY	OV
ONCODG1_OVARY	OV
OV56_OVARY	OV
OV7_OVARY	OV
OV90_OVARY	OV
OVCAR4_OVARY	OV
OVCAR8_OVARY	OV
OVISE_OVARY	OV
OVK18_OVARY	OV
OVMANA_OVARY	OV
OVSAHO_OVARY	OV
OVTOKO_OVARY	OV
RMGI_OVARY	OV
RMUGS_OVARY	OV
SKOV3_OVARY	OV
SNU119_OVARY	OV
SNU8_OVARY	OV
SNU840_OVARY	OV
TOV112D_OVARY	OV
TOV21G_OVARY	OV
TYKNU_OVARY	OV
OC314_OVARY	OV
ASPC1_PANCREAS	PAAD
BXPC3_PANCREAS	PAAD
CAPAN1_PANCREAS	PAAD
CAPAN2_PANCREAS	PAAD
CFPAC1_PANCREAS	PAAD
DANG_PANCREAS	PAAD
HPAC_PANCREAS	PAAD
HPAFII_PANCREAS	PAAD
HS766T_PANCREAS	PAAD
HUPT3_PANCREAS	PAAD
HUPT4_PANCREAS	PAAD
KP2_PANCREAS	PAAD
KP3_PANCREAS	PAAD
KP4_PANCREAS	PAAD
L33_PANCREAS	PAAD
MIAPACA2_PANCREAS	PAAD
PANC0203_PANCREAS	PAAD
PANC0213_PANCREAS	PAAD
PANC0327_PANCREAS	PAAD
PANC0403_PANCREAS	PAAD
PANC0504_PANCREAS	PAAD
PANC0813_PANCREAS	PAAD
PANC1005_PANCREAS	PAAD
PATU8902_PANCREAS	PAAD
PATU8988S_PANCREAS	PAAD
PATU8988T_PANCREAS	PAAD
PK1_PANCREAS	PAAD
PK45H_PANCREAS	PAAD
PK59_PANCREAS	PAAD
PSN1_PANCREAS	PAAD
QGP1_PANCREAS	PAAD
SNU213_PANCREAS	PAAD
SNU324_PANCREAS	PAAD
SNU410_PANCREAS	PAAD
SU8686_PANCREAS	PAAD
SUIT2_PANCREAS	PAAD
SW1990_PANCREAS	PAAD
T3M4_PANCREAS	PAAD
TCCPAN2_PANCREAS	PAAD
YAPC_PANCREAS	PAAD
PANC1_PANCREAS	PAAD
22RV1_PROSTATE	PRAD
LNCAPCLONEFGC_PROSTATE	PRAD
MDAPCA2B_PROSTATE	PRAD
PC3_PROSTATE	PRAD
VCAP_PROSTATE	PRAD
DU145_PROSTATE	PRAD
NCIH660_PROSTATE	PRAD
MDAMB435S_SKIN	SKCM
A101D_SKIN	SKCM
A2058_SKIN	SKCM
A375_SKIN	SKCM
C32_SKIN	SKCM
CJM_SKIN	SKCM
COLO679_SKIN	SKCM
COLO741_SKIN	SKCM
COLO783_SKIN	SKCM
COLO792_SKIN	SKCM
COLO800_SKIN	SKCM
COLO829_SKIN	SKCM
G361_SKIN	SKCM
HS294T_SKIN	SKCM
HS600T_SKIN	SKCM
HS695T_SKIN	SKCM
HS834T_SKIN	SKCM
HS839T_SKIN	SKCM
HS852T_SKIN	SKCM
HS895T_SKIN	SKCM
HS934T_SKIN	SKCM
HS936T_SKIN	SKCM
HS939T_SKIN	SKCM
HS940T_SKIN	SKCM
HS944T_SKIN	SKCM
HT144_SKIN	SKCM
IGR1_SKIN	SKCM
IGR37_SKIN	SKCM
IPC298_SKIN	SKCM
K029AX_SKIN	SKCM
LOXIMVI_SKIN	SKCM
MALME3M_SKIN	SKCM
MELHO_SKIN	SKCM
MELJUSO_SKIN	SKCM
MEWO_SKIN	SKCM
RPMI7951_SKIN	SKCM
SH4_SKIN	SKCM
SKMEL1_SKIN	SKCM
SKMEL24_SKIN	SKCM
SKMEL28_SKIN	SKCM
SKMEL3_SKIN	SKCM
SKMEL30_SKIN	SKCM
SKMEL31_SKIN	SKCM
SKMEL5_SKIN	SKCM
UACC257_SKIN	SKCM
UACC62_SKIN	SKCM
WM115_SKIN	SKCM
WM1799_SKIN	SKCM
WM2664_SKIN	SKCM
WM793_SKIN	SKCM
WM88_SKIN	SKCM
WM983B_SKIN	SKCM
HMCB_SKIN	SKCM
KE97_HAEMATOPOIETIC_AND_LYMPHOID_TISSUE	STAD
HUTU80_SMALL_INTESTINE	STAD
2313287_STOMACH	STAD
AGS_STOMACH	STAD
GCIY_STOMACH	STAD
GSS_STOMACH	STAD
GSU_STOMACH	STAD
KATOIII_STOMACH	STAD
LMSU_STOMACH	STAD
NUGC2_STOMACH	STAD
ECC10_STOMACH	STAD
ECC12_STOMACH	STAD
FU97_STOMACH	STAD
HS746T_STOMACH	STAD
HUG1N_STOMACH	STAD
IM95_STOMACH	STAD
KE39_STOMACH	STAD
MKN1_STOMACH	STAD
MKN45_STOMACH	STAD
MKN7_STOMACH	STAD
MKN74_STOMACH	STAD
NCCSTCK140_STOMACH	STAD
NCIN87_STOMACH	STAD
NUGC3_STOMACH	STAD
NUGC4_STOMACH	STAD
OCUM1_STOMACH	STAD
RERFGC1B_STOMACH	STAD
SH10TC_STOMACH	STAD
SNU216_STOMACH	STAD
SNU520_STOMACH	STAD
SNU601_STOMACH	STAD
SNU620_STOMACH	STAD
SNU668_STOMACH	STAD
SNU719_STOMACH	STAD
TGBC11TKB_STOMACH	STAD
HGC27_STOMACH	STAD
SNU1_STOMACH	STAD
SNU16_STOMACH	STAD
SNU5_STOMACH	STAD
8305C_THYROID	THCA
8505C_THYROID	THCA
BCPAP_THYROID	THCA
BHT101_THYROID	THCA
CAL62_THYROID	THCA
FTC133_THYROID	THCA
FTC238_THYROID	THCA
ML1_THYROID	THCA
SW579_THYROID	THCA
TT_THYROID	THCA
TT2609C02_THYROID	THCA
AN3CA_ENDOMETRIUM	UCEC
HEC108_ENDOMETRIUM	UCEC
HEC151_ENDOMETRIUM	UCEC
HEC1A_ENDOMETRIUM	UCEC
HEC1B_ENDOMETRIUM	UCEC
HEC251_ENDOMETRIUM	UCEC
HEC265_ENDOMETRIUM	UCEC
HEC50B_ENDOMETRIUM	UCEC
HEC59_ENDOMETRIUM	UCEC
HEC6_ENDOMETRIUM	UCEC
JHUEM1_ENDOMETRIUM	UCEC
JHUEM2_ENDOMETRIUM	UCEC
JHUEM3_ENDOMETRIUM	UCEC
KLE_ENDOMETRIUM	UCEC
MFE280_ENDOMETRIUM	UCEC
MFE296_ENDOMETRIUM	UCEC
MFE319_ENDOMETRIUM	UCEC
SNGM_ENDOMETRIUM	UCEC
COLO684_ENDOMETRIUM	UCEC
EFE184_ENDOMETRIUM	UCEC
EN_ENDOMETRIUM	UCEC
ESS1_ENDOMETRIUM	UCEC
JHUEM7_ENDOMETRIUM	UCEC
RL952_ENDOMETRIUM	UCEC
SNU1077_ENDOMETRIUM	UCEC
SNU685_ENDOMETRIUM	UCEC
TEN_ENDOMETRIUM	UCEC
