# Supplementary material for: Comprehensive transcriptomic analysis of cell lines as models of primary tumors across 22 tumor types
Source: Nat Commun. 2019 Aug 8;10:3574. doi: 10.1038/s41467-019-11415-2 (PMC6687785; doi:10.1038/s41467-019-11415-2)
Supplement: Supplementary file 6 — Supplementary Data 3 [file 41467_2019_11415_MOESM6_ESM.xls]

## Sheet: Description
Supplementary Data 3
This excel workbook contains the top 500 most variable genes (out of the 5,000 genes used in the correlation analysis) across 22 tumor types. The gene ontology enrichment analysis results for these 500 genes are presented as a separate sheet for each tumor type.

## Sheet: top_500_genes
BLCA	BRCA	CHOL	COADREAD	DLBC	ESCA	HNSC	GBM	KIRC	LAML	LGG	LIHC	LUAD	LUSC	MESO	OV	PAAD	PRAD	SKCM	STAD	THCA	UCEC
MAGEA6	SCGB2A2	RPS4Y1	RPS4Y1	MAGEA9B	REG1A	MAGEA6	GP1BB	RPS4Y1	RPS4Y1	RPS4Y1	RPS4Y1	RPS4Y1	MAGEA6	REG1A	GSTM1	RPS4Y1	F8A3	RPS4Y1	RPS4Y1	RPS4Y1	TBC1D3D
MAGEA3	GSTM1	HP	DDX3Y	RPS4Y1	KRT14	MAGEA3	RPS4Y1	DDX3Y	ZFY	DDX3Y	DCAF4L2	DDX3Y	MAGEA3	SPRR2F	SFT2D3	DDX3Y	TBC1D3D	DDX3Y	MAGEA3	DDX3Y	PAX2
MAGEA9B	PRAME	DDX3Y	PRAC1	DDX3Y	MUC17	MAGEA4	DDX3Y	ZFY	DDX3Y	ZFY	MAGEA1	ZFY	MAGEA4	F8A3	CLDN22	REG1B	TBC1D3C	MAGEC2	MAGEA6	ZFY	C20orf85
RPS4Y1	SOX10	APOA1	ZFY	UGT2B17	CALML3	MYL1	IRX1	TBC1D3D	COL4A5	USP9Y	MYH4	CT83	MAGEA2	CLDN22	MAGEA4	CTRB2	GSTM1	XAGE1A	DDX3Y	USP9Y	PKHD1L1
DDX3Y	CLEC3A	F8A3	DUSP27	SERPINA9	EPS8L3	MYH2	GSTM1	F8A3	NKX2-3	KDM5D	XAGE1A	FGB	MAGEA11	CBSL	ZIC1	CTRB1	COL2A1	TYRP1	LIPF	KDM5D	ZIC1
MAGEA4	ANKRD30A	APOC3	TMSB4Y	ZFY	MAGEA3	MYH1	ZFY	USP9Y	TBC1D3D	TMSB4Y	XAGE1B	HOXC10	MAGEA9B	PCP4	CT45A5	CPA1	CRISP3	XAGE1B	MAGEA2	DCSTAMP	IHH
KRT20	TFAP2B	F9	KDM5D	ORM1	CLCA2	ACTC1	KDM5D	KDM5D	DNTT	TBC1D3D	COX7B2	KDM5D	MAGEA1	ITLN1	LHX1	PNLIP	ZNF560	CTAG2	NKX6-3	UTY	HOXC10
MAGEA12	GP1BB	ZFY	UTY	NLRP4	MUC13	PRAME	TBC1D3C	DCAF12L1	PRSS21	NLGN4Y	HEPN1	XAGE1A	UPK1B	TBC1D3D	DPEP3	AMY2A	ANKRD34B	MAGEC1	DAZ1	ARHGAP36	AMY1C
SPINK1	SCGB1D2	EVPL	TBC1D3D	DCANP1	OLFM4	DDX3Y	USP9Y	GSTM1	ARPP21	F8A3	MAGEA3	HOXC11	F8A3	GSTM1	ZIC4	ZFY	RLN1	MAGEA12	ZFY	CLDN22	EDN3
MAGEA2	TBC1D3D	TBC1D3D	ZIC5	KDM5D	REG4	MYBPH	UTY	FGB	HOXB5	HIST2H2AA3	DDX3Y	USP9Y	RPS4Y1	CPB1	DLK1	CELA3A	AMIGO3	MAGEA2	MAGEA12	KLK11	CA10
SERPINB3	CPB1	APOA5	NPSR1	GSTM1	ADH7	CSRP3	TBX5	SLC6A19	HOXA9	UTY	MAGEA6	GSTM1	MAGEA2B	NKX2-5	MAGEA11	REG3G	NKX2-1	MAGEA2B	HIST2H2AA3	TMSB4Y	APOBEC4
GSTM1	HOXC12	TBC1D3C	IRX2	UTY	KRT5	MYBPC1	F8A3	GRIA4	GSTM1	TBC1D3C	SSX1	PRAME	SFTPC	ZIC1	LIN28B	CPA2	VSTM2A	ZFY	REG3A	TBC1D3D	MUC5B
KRT6A	VSTM2A	MTRNR2L1	USP9Y	MAGEB2	KRT6C	NRAP	EIF1AY	SORCS3	ANOS1	HOXA13	CPLX2	SFTPC	SOHLH1	LHX9	IGF2	REG3A	NLRP2	MAGEA1	FABP1	KLK7	GSTM1
ANXA10	KCNJ3	PRAME	REG3A	EIF1AY	KRT6A	GSTM1	NLGN4Y	TBC1D3C	TBC1D3C	EIF1AY	REG3A	HOXC13	GSTM1	SYT4	PAX2	CLPS	TGM4	OCA2	DAZ2	KLK6	FAM216B
ZFY	TFF1	AFM	SOX1	CST1	DMBT1	MAGEA11	C5orf38	SAA1	HOXA7	GSTM1	ZIC1	TBC1D3D	CT45A10	TENM2	GP1BB	SYCN	CLDN22	KDM5D	CT83	GSTM1	LTF
SERPINB4	CST9	GSTM1	REG1B	PRAME	IVL	MYL2	PIGY	FABP7	TMSB4Y	CBSL	MAGEC2	XAGE1B	NTS	KRT14	NLRP2	PNLIPRP2	SOX14	MAGEA6	MAGEA2B	TBC1D3C	GLYATL2
SERPINB13	HMGCS2	SLCO1B1	CLCA1	ZFP57	CTSE	DES	CDKN2A	RSC1A1	HOXA5	TLX1	PTH2R	MAGEA3	DDX3Y	NPPB	CT45A10	CTRC	CBSL	PAGE5	GKN1	SYT12	TEKT1
PRAME	SERPINA6	PRODH2	EIF1AY	CBSL	MAGEA6	XIRP2	CBSL	UTY	HOXB3	OR4N2	PRAMEF10	BARX1	NR0B1	BCHE	CT45A3	MTRNR2L1	ATOH1	MAGEA3	CSAG1	ZMAT4	LIN28B
KRT6B	CYP4Z1	USP9Y	C5orf38	H2AFB1	SPRR2E	ACTA1	LUZP6	SLC6A18	KDM5D	LHX9	SLC22A12	GPX2	CT45A5	ZIC4	ZNF560	GCG	NPY	USP9Y	REG1A	PSG8	ANKRD66
KRT13	PIP	MUC5B	REG1A	NLRP7	TSPAN8	F8A3	TBC1D3D	FGG	TRH	ZNF560	CHRNA4	UTY	BPIFA1	MGST1	TKTL1	PLA2G1B	ANPEP	NELL1	PGC	EIF1AY	TFAP2B
CALML3	S100A7	KDM5D	TBC1D3C	TCL1A	TFF1	ZFY	HOXD13	CLDN22	GP1BB	MEPE	ZFY	F8A3	SPRR3	KRT17	NR5A1	CELA2A	ERG	F8A3	MUC6	CARTPT	MS4A8
CSAG1	RSC1A1	APOA2	ZIC2	NLRP11	KRT13	RPS4Y1	TMSB4Y	ADCY8	TMEM265	GJB6	USH1C	BPIFA1	RSC1A1	DSCAML1	SLC6A15	CPB1	PIGY	CSAG1	GSTM1	DIO1	TBC1D3C
PM20D1	LRRC31	MBL2	PLA2G12B	POU4F1	KRT4	MYOG	HMX1	NLGN4Y	HOXA3	LHX5	SLCO1B3	MUC13	SPRR2E	NNAT	ADCY8	GP2	SLCO1B3	PRKG2	PGA4	IGFN1	TBX18
HMGCS2	PGR	GSTA1	SLC39A2	HTR3A	SPRR3	HORMAD1	HOXC13	GP1BB	PRAME	WIF1	CTNND2	SLCO1B3	ZIC1	SPRR2E	C20orf85	KDM5D	ALOX15	KRT6A	CDX1	SIGLEC6	SST
TBC1D3D	NXPH1	VGLL1	ITLN1	USP9Y	SERPINB13	RSC1A1	TAC1	SLC22A6	HOXB6	TBX5	ISX	HOXB9	SFTPA1	FOSB	EDN3	PGC	BMP5	OLIG2	MUC5AC	ZNF804B	CDH16
F8A3	SLC7A4	PRSS21	DEFA5	MMP3	FOXE1	MYH7	POU4F1	SST	OPALIN	HAND2	PEG10	SCGB1A1	MAGEB2	KRT7	GATA4	CEL	FOXB2	EYA1	GKN2	NLGN4Y	NXF2B
KRT5	PYDC1	AGR2	CLCA4	COL11A1	SBSN	TGM3	MAGEE2	TMSB4Y	ZNF521	SMCP	FAM133A	SERPINB3	MAGEA12	SYT10	CT45A1	CELA2B	ALOX15B	GATA4	KRT20	ADCY8	MMP26
OLFM4	HOXB13	AGXT2	URAD	CHIT1	MGAM2	CRNN	IRX2	PPP1R1A	HOXB4	KCNS1	EEF1A2	PAX7	TBC1D3D	BRINP3	DEFB126	CELA3B	TDRD1	MAPK4	TFF2	WSCD2	AMIGO3
TBC1D3C	SLC5A8	LPA	FAM155B	ARL14	MAGEA4	TRDN	GABRG2	TEX15	DCANP1	HSFY2	CNTNAP4	FGG	FETUB	AGR2	PRSS33	PRSS1	RIMBP3B	ZNF536	OLFM4	PKHD1L1	FGF20
UPK3A	MUC5B	PADI3	PLA2G3	NKX6-2	TM4SF5	ASB5	SIX6	C12orf56	FERMT1	CT45A3	PDX1	HORMAD1	HORMAD1	TCEAL2	LY6K	USP9Y	SERPINB11	CMTM5	MUC5B	GATA5	WIF1
LY6D	UGT2B11	HMGCS2	LY6G6D	H2AFB3	MUC5AC	KRT1	POSTN	ZMAT4	MEIS1	ETV4	LGR5	KRTAP4-1	NKX2-5	CKMT1B	FABP6	SERPINI2	B3GNT6	UTY	SI	TMPRSS6	CLDN6
UPK1A	SYT9	KLK11	WIF1	MYOCD	CRNN	GSTA1	NUTM2E	RBP4	UTY	CBLN4	REG1A	AKR1C2	SFTPA2	HP	CBSL	F8A3	C12orf56	ALDH3B2	BPIFB1	F8A3	TUBA4B
DSC3	MUC6	REG1A	DMRTA2	USP2	SPRR1A	USP9Y	PITX2	EPO	DUSP27	HOXD4	HSD17B13	MAGEA6	NEFL	HOXB13	OBP2A	TBC1D3D	ADAM2	GABRA3	PGA3	TBL1Y	C1orf87
CASP14	BMPR1B	OLFM4	UGT2B17	OCA2	LGALS4	MAGEA2	GRIN1	MYH8	HTR1F	HOXD8	KDM5D	KIF1A	CT83	NPY	DCAF12L1	PNLIPRP1	ORM1	DAZ1	PRSS21	MT1G	OLFM4
CLCA2	NBPF4	SLC6A19	C12orf56	RAB25	PHGR1	LMOD2	SRY	CTAGE15	RIMBP3B	CLDN22	GSTM1	MUC5AC	KLK8	ALX3	TBC1D3D	NPSR1	NKX6-1	KRT13	ISX	VTCN1	CST1
KRT6C	OBP2B	ALDH3B2	NBPF4	MUC16	TMPRSS11D	KLHL41	TLX1	FGA	ZNF711	PVALB	PRSS3	TBC1D3C	ZFY	C4BPA	ZIC2	UTY	KCNC2	SOSTDC1	SOX21	ST6GALNAC5	TFF3
PTH2R	CALML5	ARHGAP40	FOXJ1	IBSP	MAGEA2	KDM5D	C6orf15	ALPI	GOLGA6L6	TNFRSF6B	TINAG	TFF1	USP9Y	ADH1A	CEMP1	GSTM1	PAX1	GP1BB	NPSR1	NKX6-1	DEFB4A
S100A7	ZIC2	CFHR2	NKAIN2	OVOL2	TP63	ACTN2	NNAT	PROM1	ZNF727	SLC6A7	CTAG2	MSMB	SLCO1B3	AQP9	XAGE2	PRSS2	CEACAM20	RSC1A1	UTY	CEACAM6	SERPINA6
MAGEA2B	ARHGAP40	HOXA13	MAP7D2	FABP6	CLRN3	HTR2C	SLC18A3	PLPPR5	USP9Y	NEFL	PGC	GP1BB	QRFPR	OGN	SST	CLCA1	ZIC5	SPATS1	MUC2	SFTPA1	FOXG1
CLCA4	GRPR	AQP5	MS4A12	NTS	BNC1	UTY	KLRC2	UGT3A1	F8A3	HOXD3	THRSP	KLK8	KDM5D	SULT1E1	HAPLN4	BTNL3	OOEP	LRP2	SLC6A19	KLK12	C4BPA
KDM5D	MUCL1	PLG	POU6F2	MT1H	SPRR2A	MYF6	LTF	CYP4A11	CD1E	C1QL3	CNTN3	SPINK1	CDSN	HOXC13	HOXB8	INS	SEMG2	SSX1	IRX2	TMPRSS11E	TNNT1
USP9Y	TBC1D3C	SLC10A1	DEFA6	GTSF1	C6orf222	KRT4	GPR17	EPS8L3	IRX3	FREM3	PRAME	FGA	CCDC190	KCNS1	PDYN	TBC1D3C	2019-03-11	GAGE2E	AQP5	IVL	AGTR2
CRH	DHRS2	ORM1	REG4	FCER2	KRTDAP	MAGEA9B	HOXC11	PRAME	CD34	EN1	SPINK1	SP8	CT45A1	LUZP6	POU6F2	SPRR3	SOX10	MEGF10	DKK1	NPIPA8	SERPINA11
TOX3	GRIA2	ADH4	CLDN8	NPFF	IHH	FDCSP	SAA1	SLC34A2	NPTX2	GPR26	TRIM71	NELL1	SPRR2A	HOXC10	LYPD2	NLGN4Y	CYP4F2	FAM133A	HOXC10	EDN3	PIGR
DSG3	AMIGO3	SLC25A47	HOXC11	GBA3	AGR3	TBC1D3D	GJB6	DAZ1	SPAG6	LMX1A	CYP2A6	PAEP	GATA4	ISM2	GRIK3	TTR	NKX2-2	AMIGO3	APOA4	MUC21	BPIFB2
CWH43	ZIC1	HPD	NBPF6	POU3F3	DSC3	KRT24	LUZP2	EIF1AY	DOCK1	PAX1	ZIC4	RSC1A1	ADH7	HOXA13	AJAP1	AQP8	SLC7A4	HOXB13	PRAME	ELFN2	ZIC4
KRT4	NBPF6	GSTA2	ZG16	IGF2BP1	SPRR1B	CKM	CLDN22	REN	GPC6	PNOC	CYP2E1	MUC5B	SOST	EPCAM	VSIG2	HOXC10	NPIPA8	LOXL4	SLCO1B3	TPO	NXF2
CDSN	PVALB	HOXB13	TBX20	MYEOV	USH1C	CASP14	GABRA1	SIM1	DDIT4L	SLC17A7	PRSS8	EEF1A2	CTAG2	BARX2	IGF2BP3	RBPJL	TFF3	HORMAD1	TBC1D3D	CST2	GATA5
CDKN2A	PPP2R2C	FABP1	PRAME	ERVV-1	SPINK1	DEFB4A	CACNG3	HABP2	CXCL12	SLC7A10	PAGE4	PPP2R2C	UTY	HAPLN1	REG1A	TMSB4Y	TPSD1	SPESP1	KDM5D	TRPC5	STOML3
NLRP2	MS4A15	SULT4A1	DLX6	TMSB4Y	SPRR2D	CDSN	SLC32A1	PRKG2	NDN	HOXD9	XPNPEP2	FGL1	CDKN2A	SLC28A3	NKX6-1	CR2	PSCA	CSMD1	DAZ4	GP1BB	SPATS1
GABBR2	CRABP1	SLC22A7	CA1	PSMA8	LY6D	CCDC190	OPALIN	REG1A	TUSC1	PDYN	ALDH3A1	DMRTA2	PAX7	SAA2	ARX	REG4	LUZP6	CA8	PRSS2	B3GNT3	HP
PI3	PHGR1	ADH1A	FEZF1	CCL21	GJB1	SMPX	SIK1	MT3	DEFA1B	TMEM132D	FAM3B	AQP5	KRT13	PKP3	TP53TG3B	MUC17	PRAME	TP53TG3B	MSMB	GAP43	S100A7
UPK1B	NLRP2	POU3F3	CHST4	CA8	PGC	SMYD1	HOXB8	CYP24A1	BAALC	OPALIN	SLC6A11	TMSB4Y	SPRR1A	CKMT1A	WDR72	SPRR1B	DYTN	IL13RA2	PCSK1N	VGLL1	NUTM2E
TMSB4Y	KIF1A	UTY	SLCO1B3	SNAP91	TMPRSS11A	DMRTA2	EYA4	PITX2	HOXA4	VSNL1	KRT23	VIL1	AKR1B10	NEFL	CLDN6	EIF1AY	PWP2	KLK6	HOXC12	SFTPB	SP9
SHH	CBSL	PLA2G12B	CEL	NLGN4Y	VIL1	CHRND	HOXB2	F2	TSPAN7	RIMBP3B	COX6A2	EIF1AY	KRT14	F7	AOC1	SPRR1A	NPIPB15	VGF	VSIG1	TMPRSS4	CHGA
SNX31	C10orf82	HPR	L1TD1	MYO18B	S100A7	TNNC1	PRDM13	UNC5D	HOXA11	SFRP2	UTY	ZIC2	CSAG1	MYH14	CRISP3	APOC3	NKAIN1	UGT2B7	USP9Y	NLRP2	CEACAM7
UPK2	SYT13	AHSG	CA4	ORM2	PKP1	ZIC1	CA10	PAH	TACSTD2	HOXA10	EPCAM	TCN1	TMPRSS11D	ADH1B	NXF2B	SIM1	SULT4A1	KRT6C	GP2	MT1H	PRSS21
PADI3	ADIPOQ	PPP1R1B	CKMT2	INA	REG3A	MUC21	CHGA	OLIG1	KCNA6	DAO	CYP2A7	BPIFB2	KIF1A	SLC22A31	KRBOX1	PPY	AOC1	NKX2-5	ZIC5	KLK5	C9orf24
KLK6	SORCS1	ANGPTL3	PRSS2	GNG8	TOX3	TDRD5	CRABP1	CYP4A22	KCNE5	PIGY	APOA4	AMIGO3	CLEC2L	AGTR1	RBFOX1	CTRL	SPESP1	EIF1AY	SULT4A1	PRSS2	PQLC2L
FGFBP1	PTPRT	TF	OLFM4	INPP5J	EN1	CACNA1S	KCNE5	SLPI	CRYGD	HOXA11	PITX1	TFAP2D	SPRR2D	ZIC2	SLC13A2	CRH	CD38	SFRP1	CXCL17	SLC5A8	PTH2R
CALML5	PLA2G3	CEACAM7	SOX14	EPCAM	C10orf99	IL36A	HOXA4	HMGCS2	RHOXF2B	CTXN3	MAGEC1	CA10	CALML5	CFC1	UGT2B17	IAPP	IL5RA	KRT16	PSCA	C5orf38	NLRP2
CERS3	CST1	SERPINC1	CBSL	F8A3	FAT2	MYBPC2	HOXB4	CSDC2	SH3BP4	LHX1	HAPLN4	IVL	SPRR2B	COL2A1	GPR12	KRT20	CST1	SOX1	GAL	PRSS1	ZIC2
UTY	MYBPC1	PRSS3	KRT40	DOK7	PIGR	TRIM54	HSFY2	SLC5A8	ADGRL4	PACSIN1	CYP3A4	CBSL	FGG	HEPN1	HTR2C	CRP	ATP8A2	KRT6B	HOXC13	CBSL	WDR38
SDR16C5	GP2	THRSP	AQP8	ARPP21	CERS3	PTH2R	DSG2	PRIMA1	THSD7A	ADAMTS20	PLA2G2A	CLDN22	C6orf15	SERPINB5	ZNF679	SI	ADAM7	NRG3	PIK3C2G	SLC18A3	KLK8
FREM2	CEACAM6	ZIC2	SPINK4	C7	MUC5B	COX6A2	MAL2	SLC22A12	DEFA1	KCNC2	MME	C20orf85	PADI3	CTSE	GAL3ST3	CLDN22	NEFL	NKX2-2	CHGA	CXCL14	DNAI2
CEACAM7	GFRA1	PCSK1N	PCP4	AQP4	MUC3A	CLDN22	RASSF10	DACT2	TPSD1	MYOD1	SDS	NLGN4Y	LY6D	SAA1	COL9A1	REG1A	DPYS	HOXC12	SLC26A3	TBX22	AKAP14
CDX2	SERPINA11	TNNI3	F8A3	PLA2G2A	LCE3D	SPRR3	GATA4	RIMBP3B	CPNE8	TRIM67	EIF1AY	AKR1B10	IRX4	ZFR2	PDCL2	CEACAM5	FOXD1	PMP2	REG1B	CDSN	CST4
EVX1	DIO1	TMSB4Y	NPIPA2	FSTL5	IRX4	PRR9	KRBOX1	MYEOV	LIN7A	GAD2	GLS2	LY6K	CES1	HSD3B1	SPESP1	FABP1	PPFIA2	NBPF4	KLK6	ZNF536	PRAC2
DHRS2	CA9	MUC6	TMIGD1	UTS2R	HNF4A	UPK1B	NEFL	C10orf99	LTF	CAMK1G	FXYD2	KLK12	PTH2R	CTNNA3	SCGB1A1	PSCA	SPINK1	KRT14	REG4	PDZRN4	DMRT3
CEACAM6	SLC30A8	RBP4	GJB5	TCF21	SPRR2F	NEFM	HOXC10	CTXN3	KRT17	KCNS2	AP1M2	SERPINA4	FAM83C	MROH2A	DMBT1	APCS	CDX2	GAGE13	SPRR3	IL1RL1	DCAF12L1
HORMAD1	BPIFB2	APOA4	FOXD1	IL22RA2	TMPRSS11E	CSAG1	TFAP2B	IRX6	PLA2G2F	PRLHR	CSAG1	PGC	CYP4F11	EMX1	MAGEC1	CLPSL1	CSF3	CHST9	MUC17	PRMT8	SCGB1D4
NLGN4Y	ADH1B	ABCG8	CDSN	CILP	CAPNS2	MYH8	KCNC2	SPON1	CES1	OTOG	TMSB4Y	MSLN	GABRG2	TBC1D3C	IMPG2	CEACAM18	CD177	SOX2	OTC	PNPLA5	CFAP77
HNF1B	PEG10	BHMT	AMIGO3	SFRP2	PPP1R1B	AMIGO3	NEFM	PIGR	PTX4	SLC32A1	CRYAA	FOXE1	RPTN	EPYC	MUC5AC	PSAPL1	UNC5A	PRIMA1	ITLN1	COL11A1	TLR9
DAB1	ORM1	SFRP2	EN2	ITGBL1	SPRR2B	NTS	SLC17A7	GGTLC3	RAMP1	MAP7D2	CCDC187	KLK6	CBSL	HOXC11	DLX6	EPYC	MUC6	FSTL5	ZIC2	SERTM1	GSTA3
KRT14	CDSN	SUCNR1	PIGY	GPM6A	KRT16	RPE65	PAX3	BIRC7	ARHGEF10L	NWD2	CSMD1	NKX1-2	SCGB1A1	SBK2	CDH16	G6PC2	TRIM49D1	TPTE	SPINK4	TMEM92	C11orf97
HS6ST3	FOXI1	UGT3A1	GCG	HPDL	TRIM15	PNLIPRP3	VIPR2	WT1	DEFB1	GABRA1	UPK3A	SERPINB5	SBSN	SFRP5	CPLX2	CACNG6	SEMG1	COL22A1	SPRR1B	CHRNA4	C6
TCN1	CLIC6	ACOT12	MAGEB17	TAS1R1	KRT75	QRFPR	TENM3	FTCD	FMO2	F5	SLC22A31	SYT13	LCE3D	DSC3	RSPO1	CGB5	GCG	POU3F3	CCL25	ARHGAP40	SERPINB3
MAGEA10	CIDEC	GRM5	CPN1	NKX6-3	KRT6B	PRSS21	DLK1	PIGY	CD14	HLA-DQA2	SMIM24	C12orf56	CT45A3	RIMBP3B	RNF212	HOXA13	SCGB1A1	CBSL	DMBT1	MROH2A	SERPINA4
FOXE1	SPDYC	NLGN4Y	NLGN4Y	S100Z	CT83	CEACAM7	CDKN2B	BEX1	ADRA2C	NEFM	HGFAC	HHIPL2	TBC1D3C	CXCL6	OTX1	PIGY	WT1	TBC1D3D	UGT2A3	DMBX1	CDHR4
SOX21	RIMS4	OTC	MUC2	IGLL5	CAPN8	MYLPF	PLA2G2A	SLC5A1	2019-03-02	CACNG3	C9	SPRR1B	HOXD13	SPRR2B	NRG3	SERPINB3	SLC26A3	SLC7A4	CPS1	FN1	UPK1B
PDX1	KNDC1	GP1BB	CACNG4	SCN2A	SLC6A19	TBC1D3C	PWP2	MCHR1	CLEC10A	FOXD3	SULT4A1	CLDN18	CRCT1	AMHR2	F8A3	CPA6	CHRM3	VAX1	CXCL5	LRP1B	KIAA1324
SERPINB2	TCN1	SNAP91	CHGA	GLRA3	KRT20	ANKRD1	FAM163B	BMP5	PROM1	GABRA4	BPIFB2	PITX2	S100A7A	VIPR2	GABRA3	LYPD2	DLX6	NCAM1	LUZP6	CD1A	MAP3K19
C10orf99	LTF	SLC5A8	TRIM54	CA9	IL36RN	SPINK6	SMOC1	ASPG	VWDE	CCK	PDZK1IP1	SULT4A1	GPR50	TMEM132C	MKRN3	PADI1	POTEJ	GFRA3	GATA5	FXYD3	GREM2
HS3ST6	ABCC12	TDRD5	ZBED9	HOOK1	MAGEA2B	ARPP21	MOBP	SFRP2	MALRD1	CT45A5	NPC1L1	KRT6A	MPPED1	MMP3	HMGCS2	MUC2	KRTAP13-2	PAEP	A4GNT	TFF3	PRSS56
FOXJ1	ELOVL2	SAA4	CWH43	SPTBN2	RHCG	TNNT3	WIF1	C5orf46	HPGDS	ZNF676	GCGR	UNC93A	ALX3	EPGN	HP	HAPLN4	FBLL1	FAM178B	SLC13A2	CNTFR	OBP2B
IGF2	ONECUT2	SERPINA7	ABHD12B	SPINK2	HMGCS2	CYP26A1	NPY2R	C14orf180	LHX6	HTR5A	CKMT1A	GPR87	BPIFB1	FGG	C7	LEFTY1	OR2L13	MMP13	DUOXA2	C2CD4A	CROCC2
RSPO4	NAT1	TTYH1	FGF20	OGDHL	SLC6A15	KLHL40	FEZF1	CXCL5	IRX5	NEUROD6	PPP2R2C	S100P	TBL1Y	PDIA2	PTCHD3	KLK8	EN2	GAGE2A	KRT6B	PHEX	REG1A
AMIGO3	CRISP3	CLDN22	DMBT1	OR13A1	CLDN18	CDKN2A	SOX10	CKMT1A	CDH2	SLC17A8	SEZ6L2	ERN2	TLX3	LHX1	MYOD1	IGFL1	SERPINA11	FABP7	MEP1A	CA4	DPP10
COX7B2	BRINP3	DAO	DSC3	KRT14	CWH43	SLCO1B3	HOXA7	MAT1A	MYBPH	CREG2	IGF2	IL37	MAGEA9	SOX11	SPRR2F	ALB	ORM2	GJB6	EN2	OR4D10	SCGB1A1
NBPF4	PGLYRP2	CST1	TCN1	CRYM	CALML5	SLN	COL20A1	SLC13A1	HOXA6	SYNPR	SLC6A2	SERPINB4	FOXL2	CALML3	LINGO2	HOXC11	CCK	MUC7	FGB	SLC34A2	CALCA
KLK8	ACTL8	CACNG4	HS6ST2	CPA6	HNF1A	SOX1	FOXD4L3	CDH4	KRT18	TERT	FGF19	CEACAM5	TMPRSS11A	SERTM1	MUC5B	LY6D	OR51E1	IP6K3	DACT2	CRLF1	DNAI1
BTBD16	SLC9A2	GGT6	KRT23	GPR15	CDH17	DUSP27	CLCA4	SULT4A1	LGALS2	NGB	AGR2	CLDN10	TRDN	FAM25C	ALPP	BPIFB1	NPIPA2	ITIH6	SST	CACNG4	GMNC
PRR9	HS6ST3	PCK1	C6orf15	MAGEA9	RNF186	SPRR2G	SOX1	LHX8	CTAGE6	COL22A1	DHRS2	KLK11	C20orf85	LTF	NPY	ITLN1	FOSB	KRT5	LYPD2	KRT5	WNT7A
CYP1A1	PDZK1	HIST1H3H	KLK8	PAX9	NEFL	SPINK7	GOLGA8O	CCL21	PXDN	PWP2	USP9Y	HOXA10	AMIGO3	HPR	CADM3	PTF1A	TBX4	ABCB5	ANXA10	ABCC8	CACNG6
TFF1	CHAD	GJB4	SLC26A3	UTS2	S100A7A	LTF	CPLX2	SIK1	HOXA10	CAMK2A	CTAGE15	CLDN6	CYP26A1	KCNH5	PAX9	SLC30A8	VIL1	LCE2A	TBC1D3C	TACSTD2	ERICH3
FABP4	PIGY	SLC2A2	CEACAM18	ASCL1	SPRR2G	NLGN4Y	TMEM132C	ZACN	DES	SLC17A6	BEX2	MUC16	AMTN	VGLL2	GABRR1	FGL1	NEFH	ARPP21	SCEL	IRX2	FOXB1
CAPNS2	IL20	HOXC9	MUC17	LYPD6B	GJB6	OTOP3	SCRT2	CASR	TIFAB	NRGN	ZIC5	PDX1	NELL1	AQP4	HOXB9	AMIGO3	PITX2	PNLIPRP3	TM4SF20	CD177	POU3F3
NR1H4	EDN3	NEFL	FIBCD1	PEG10	MYO1A	TLX3	ADGRG7	TMEM174	LRP6	LEFTY2	PCDH20	LY6D	NLGN4Y	MTRNR2L1	SOX2	RIMBP3B	UNC5D	HHATL	SERPINB3	2019-03-11	PRSS1
SULT4A1	NPY1R	PTH2R	HABP2	ANKRD34B	HIST2H2AA3	NLRP2	CHST8	GC	NPR3	SKOR2	CLRN3	BRDT	CLDN22	CTAGE15	OLFM3	PDIA2	ZIC2	ZNF560	GSTA1	SDR16C5	EN2
MUC2	KLHDC7A	AGXT	PAH	SFRP4	GPR87	EPHX3	MNX1	ALDOB	FLRT3	CRYM	F8A3	GKN2	LIN28B	PRG4	BEX1	PLA2G2F	PAH	BMP7	SOX14	SEMA3D	SCGB2A2
SPRR2D	ASCL1	HOXA10	B3GNT6	CCL17	SMIM24	KRT13	DEFA1B	NPIPA2	TP53TG3D	VEPH1	NKX6-2	AGTR2	CYP4F3	POF1B	NKX2-5	KRT6A	TUBB4A	KRTAP19-1	ALDOB	DSC3	ALPP
TNNT3	SLITRK6	C9	HAND1	WT1	HKDC1	MGST1	IGFN1	RGS7	HOXB2	SULT4A1	RELN	FAM83B	EN1	BTNL3	TRDN	FEZF1	PSG4	ANO4	SOX2	KRT6A	SPRR1B
CTSE	LRP2	ORM2	PRDM13	PXDNL	SLC44A4	DEFB103A	NR0B1	CAPN6	LAMC1	C11orf87	FSTL5	TRIM15	KRTDAP	SLC34A2	FOXL2	PRAME	UGT2B4	PPP1R3C	KLK8	CHI3L1	GPRIN2
IGFL1	CST5	FGB	SMPX	SERPINA11	TM4SF4	DEFB103B	DEFA1	MEI4	LAMB2	TAC3	KCNK9	BRINP1	ADCY8	SERPINB3	EYA4	GKN1	MYH2	ASB11	ONECUT3	PLA2G2E	PITX2
GSTA1	SLC7A2	NLRP2	FREM2	FDCSP	GBP6	DSG1	MBP	LBP	XIRP2	SYCE1	ODAM	PROM1	SPRR1B	NLRP2	PKHD1L1	UPK1B	PLA2G2A	NR0B1	VGLL1	SLC27A6	GAS2L2
VCX	ZFP57	DNER	WT1	FBP2	A2ML1	CACNG1	PDYN	AMIGO3	EFEMP1	NEUROD4	TENM2	HHLA2	DMBT1	NPHS1	FOXA3	APOA4	SLCO1A2	MAGEA4	PIGR	CUX2	SCGB1D1
FXYD4	OLFM4	DPYS	NOTUM	NXPH4	HOXD13	CWH43	ST8SIA3	ENPP7	MXRA5	SLC30A3	AMIGO3	PAH	HOXC10	TMEM132D	FOXA1	HMGCS2	COL10A1	NBPF6	TFF1	KCNN4	LEFTY1
PSCA	CLDN22	KRT6B	ELF5	EML6	TENM2	S100A7A	PNOC	CD5L	SHD	MAL2	TUBB4A	GJB1	IL36G	COMP	SIX3	HOXA11	DDX43	DSG2	AKR1B10	STXBP5L	HOXC9
EN1	ABCC11	C5orf38	FAM3B	HOXA10	MUC6	NMRK2	SMIM18	C1QL4	HBG1	GABRA5	CYP1A2	MUC21	TMSB4Y	SERPINB4	PTPRT	MS4A1	KLK12	PKLR	MOGAT2	CLDN10	RSPO4
GUCA2A	RIMBP3B	CFHR4	FCGBP	CNTN6	SERPINA4	CHRM3	VSTM2B	HAPLN4	HDC	TAC1	DLK1	ANKRD34B	MAGEA10	PI3	MYH6	DLK1	GRIN3A	SERPINA3	FER1L6	NMU	GBA3
ADH7	MS4A8	TRIM50	SPRR2A	NKX2-3	SSTR1	CAV3	SEMA3D	CXCL6	UGT2B11	SYT4	UROC1	KRT6B	HOXB13	KLK8	FOXD3	MUC16	GMNC	NMRK2	NPC1L1	MMP7	TTC29
SPRR2A	PAX2	GP2	SERPINA7	LUZP6	CCDC190	WFDC2	PRAC2	MAG	CYP2S1	GABRB2	SLC22A1	SPERT	ALX1	PKHD1L1	CRABP1	TM4SF20	CRISP2	TF	TRIM54	PKNOX2	UGT2B17
ADAMTS20	ERICH3	PON1	CPA6	RNF183	PDX1	GPR50	CAPSL	HTR6	ISLR	RGS4	SLC25A47	IL36RN	SAGE1	HHIP	HOXC10	LHX1	HAO1	ENTHD1	PHGR1	LCN6	LRRC71
CP	EMX1	UGT2B10	SLC13A3	COMP	HNF1B	CASQ2	DMRTA1	GUCA2B	COL3A1	HIPK4	CYP1A1	PSG4	PGC	KIF1A	TBC1D3C	CBSL	DAZ2	FMN2	FGA	ODAM	SAA4
SLC14A1	INSM1	KNG1	GNG4	KLRC3	HOXD11	MYO3A	UBXN10	GNGT1	DEFA3	SSTR3	MEI4	CYP4F11	GABRA5	SAA4	SCGB1D1	SLCO1B3	INSM1	PIGY	C5orf38	CPNE4	GPR158
CACNG4	CLCA2	LGALS7B	KRTAP5-2	MT1G	IL36A	CLDN17	C1QL2	PNCK	CLC	RSC1A1	MEP1A	BPIFB1	RHCG	LYPD6B	PHOX2A	CGB8	KCNN4	GAGE12F	CLCA1	CYP24A1	HPGD
HTR2C	TPSG1	CYP8B1	SMOC1	COL10A1	SERPINB3	C10orf71	LBP	KRT19	IGSF10	EGR4	LRP1B	DACT2	FBN2	GABRB1	PITX1	SOX21	MUC2	GAGE12G	PSAPL1	DPP6	CDX2
EIF1AY	F8A3	KLK6	ECHDC3	PHF21B	IL36G	MYOZ2	VIL1	CLIC6	H2AFY2	TMEM196	HOXA13	TMPRSS11E	PRSS21	VNN1	GMNC	ATOH1	FOXL2	CHRM1	SLC17A4	CST5	CFAP126
CRTAC1	CIDEA	RGS4	FGF19	GRB7	CRCT1	CBSL	TMEM132D	ANO5	H2AFB3	NPIPA8	IP6K3	AOC1	NLRP2	SLITRK6	OBP2B	CRISP3	MUC13	BAAT	PGA5	KRT17	ROPN1L
BNC1	CBLN2	CXCL5	GSTM1	ACTG2	ADGRG7	EIF1AY	CACNA1B	LHX1	PAX8	RFPL1	KCNU1	SLC6A3	GP1BB	REG3G	CFTR	MYBPC1	NXPE4	SULT4A1	PLA2G2A	RBFOX1	EPS8L3
MAGEA1	PPP1R1B	HPX	SI	CLDN14	MAGEA11	FOXJ1	NEUROD4	MSLN	MARCO	STYK1	S100P	EPS8L3	AKR1C1	GAL3ST3	GLYATL2	TFF1	VGLL3	TFAP2B	MUC16	RAB27B	GRIA2
NBPF6	SCGB2A1	MFSD6L	FGB	CRYBA4	KPRP	KRTDAP	MOG	CRYAA	DLK1	MAGEE2	GSTT2	TM4SF4	SFTPB	OXTR	NKX2-8	FGG	PNLIP	ROBO2	DUOX2	LINGO2	ADCYAP1R1
SCEL	HEPACAM2	SLC44A5	IGF2BP3	CRABP1	GSTM1	NKX2-5	SEC61G	TMEM132D	PLPP7	CHRM3	DKK4	SLC13A2	DIRAS2	SMIM6	ZNF676	SOX10	SLC45A2	LHX1	CRABP1	BNC1	HOXB13
BHMT	CWH43	UGT2B4	KRT75	GATA4	FAM83C	PRSS3	MAB21L2	GAD1	MYCL	GLP1R	CRP	HMGCS2	SLC5A7	BEX1	TOX3	B3GNT6	GP2	TMSB4Y	NPIPA2	IGFL2	OMG
SLCO1B3	AQP5	CFHR5	LCN15	ZIC2	KRT24	UNC45B	GABRA5	SLC22A7	BEND4	EMILIN3	CLDN4	PCP4	S100A7	ZFP57	PPP2R2C	KRT5	SIK1	BAALC	FOXJ1	CADM3	FOXA1
BMP3	MNX1	CYP4A11	PKLR	CCL22	S100A8	MAGEB2	GMNC	FIBCD1	KRT23	SDR16C5	CST1	HOXB13	CDX2	CYP24A1	PCP4	CHGA	GPX5	MAGEA10	S100A7	CRLF2	LRRC26
S100A8	SCUBE2	EN2	SHISA6	WNT2	S100A2	FAM3B	COL11A1	IGFBP1	ADAMTS3	POU4F1	TRPC5	GFRA3	KRT4	SULT4A1	AMHR2	CFC1	DAZ4	MAGEA11	BTNL3	LUZP6	EYA4
CLDN22	CEACAM5	IBSP	NEUROG3	PPP4R4	NR0B2	RPTN	CCDC140	REG1B	ENPEP	CHRNA2	RHBG	MYEOV	GLYATL2	HSPB3	CALML5	LUZP6	NUTM2E	PRSS33	MTTP	WNT10A	DKK4
PGLYRP3	DLX2	FGF21	DCDC2	VSIG4	SERPINB4	CLDN8	ZSCAN1	ARPP21	HOXB9	IL13RA2	SUSD4	PLA2G12B	BARX1	PRR9	STAR	IVL	TMEFF1	RTN4RL1	TINAG	GRIN2C	TRIM43
KRT1	MUC15	F2	B4GALNT4	NOL4	TRIM31	TCAP	NPIPA8	MGARP	CYP7B1	SIK1	HOXA10	GPR158	CLDN8	GDF1	CTCFL	FER1L6	OGDHL	SALL1	FAM155B	ZNF560	CLDN10
SBSN	AGR3	CTSE	SEMG1	NPY1R	KRT1	SPRR2F	SOHLH1	CKMT1B	S100A12	SOHLH1	AKR1B10	CLDN2	C10orf99	ANKRD1	POTEF	MSMB	DIRAS2	GRIK3	OGDHL	ZFP57	DRC1
HOXC10	MUC16	HAO2	CTSE	XK	TMPRSS11F	CRISP3	NEUROD6	PTHLH	GABRD	SV2B	CDHR2	GLB1L3	MYO3A	GABRA2	IRX5	NLRP2	ZIC3	TRPM1	KLK7	FABP4	COL2A1
EPS8L3	CASP14	DKK1	FAM189A1	FGF23	FOXA3	KLK5	PCDH15	SPINK1	C3orf56	TP53TG3D	NLGN4Y	SFTPA1	FAM133A	AMIGO3	MROH2A	PLA2G2A	MAG	CKMT1A	SLC9A3	LCN2	GAL3ST3
CRCT1	NPY5R	DACT2	VWDE	ARHGEF33	MS4A8	MAGEA2B	PLPPR1	SLC5A12	ANXA8	HOXD10	PCLO	POU6F2	C4BPA	UPK1B	CLDN19	CRYBA2	ZFP57	CKMT1B	MUC4	PSG4	FAM81B
CYP4F8	FOXJ1	SLC6A14	ATP12A	RIC3	KLK5	WFDC12	BEND4	SAA2	DLGAP2	CLEC2L	BCL2L10	CDSN	PI3	SPESP1	COL2A1	KCNK16	MUC5AC	OLIG1	ASB5	LRRTM1	CLIC6
KRTDAP	PWP2	SLC6A11	VSIG2	HEPACAM2	WFDC5	AMTN	SLC44A5	CLGN	CD300E	GNG3	CNTFR	TFF3	HOXC12	AGR3	ACTL8	NPIPB15	ATP12A	PRDM13	FOLR1	PSG1	CPLX2
NKX2-8	COL2A1	CREB3L3	TMEM178B	TBX10	PGLYRP3	MUC4	HOXD10	SLC22A8	MN1	GJD2	NQO1	CRLF1	ALDH3A1	NPIPA2	CST5	C6orf15	LCN2	CST1	CDH16	HS6ST2	CFTR
AADAC	PROM1	ZIC5	NTS	SPOCK3	HGD	LYPD2	HOXB13	FOXA2	RXFP1	L1CAM	PRAMEF4	GSTA1	CEACAM5	2019-03-04	S100A7	ALPI	KCNG3	INSC	PNLIPRP2	PWP2	BRINP2
LIN28B	SCGB3A1	SLC39A5	SLC6A19	LCN8	TMC5	KRT19	CHODL	LGALS12	PPP1R14C	TBR1	CAPN13	RIMBP3B	GSTA1	PRAME	KRT4	GP1BB	CPLX3	MPZ	KRT23	STMN2	NTS
KRT23	CFAP46	MOGAT2	DRD2	VPREB3	TGM3	ADH7	GAD2	SLC10A2	S100A9	TMEM155	ASPG	SCGB3A1	KPRP	TNNC1	NEFH	HOXB13	TDO2	SEMA3E	NLGN4Y	MYOC	UCHL1
PCP4	BEX1	FTCD	GP1BB	CNPY1	KRT31	DSC1	EGFR	TRIM71	PCDH18	EMX1	COL2A1	DKK1	AGTR2	EYA4	TMEM100	NKX6-2	OLIG3	EYA4	CEMP1	KLK10	NOTUM
SLC5A7	NKAIN1	LEMD1	KLHL34	GGT2	LGALS7B	APOBEC2	GALNT13	PWP2	TSKS	GPR22	MUC13	BHMT2	SPRR2G	TP53TG3D	DEFB4A	NMUR2	LY6K	COL9A1	SPRR1A	CD207	CDC20B
S100A2	PPP4R4	SP8	TPSD1	FOXG1	PPP2R2C	SPRR2B	SEMA3E	SOWAHA	CSN1S1	SERTM1	CLDN22	CA9	KLK12	MGARP	LIX1	ALPP	PI16	PHKA1	ALPI	CRABP1	RIMBP2
PTN	CNTNAP2	C8A	SPRR2D	BTNL9	AGR2	SLURP1	TRDN	PRR15L	MPEG1	SLC6A17	TBC1D3D	SPTSSB	IGF2BP1	TMEM179	C6orf15	GJD2	PIGR	CST2	NMUR2	FGFBP1	SCGB3A1
VTCN1	TNNI3	SULT2A1	GSTT2	LRRC15	GSTA1	FOXG1	SLC17A6	NKAIN4	ADAMTS15	IGFN1	TRIM50	PPP1R14D	DMRTA2	MMP12	ALX1	ARHGAP40	DACT2	CDH1	HMGCS2	FOXJ1	KRT5
EPHX3	SLC6A11	UBE2U	LRFN2	NPIPA8	PROM1	AADACL2	BTC	OPCML	S100A16	KLHL1	UGT2B17	TMEM59L	MMP13	AKR1B10	FGF19	CUZD1	FABP5	MMP3	MALRD1	BIRC7	HOXC8
SPRR3	STAC2	EIF1AY	EMX1	LHFPL3	CLCA4	SLC34A2	MYT1L	SLC44A5	C3orf80	ESX1	NOTUM	POU4F1	VAX1	CEMIP	CGB2	SLC13A5	DAZ1	MMP8	TTR	GRP	IRX6
NKAIN2	NEK10	KRT17	CYP2W1	BCAS1	CDX2	TMPRSS11A	HLA-DQA2	SCGN	FABP4	HS6ST3	LIN28B	HNF1A	KLK6	VSTM2A	COLEC11	SERPINB4	C19orf81	LCN2	HPN	CBLN1	PNMA3
CYP4B1	SULT4A1	SPRR3	SULT1C3	PIGY	DMRT2	C6orf15	SLC17A8	IGFN1	VCAM1	RIT2	OXT	CRISP2	SPRR2F	SCNN1G	SEMA3E	FGA	UGT2B17	KRT4	PI3	CDH16	MUC13
KRT16	FREM2	SERPIND1	CALCA	PAX2	CDHR5	KCNS1	CNDP1	CDR1	TMEM132C	2019-03-04	MSI1	IGF2BP3	SFTA2	CLDN3	IGLON5	C11orf86	CXCL13	CLDN1	ANPEP	GRM4	HORMAD1
PSORS1C2	ARHGAP36	AJAP1	DLX3	MARCO	SDR9C7	FETUB	SLN	CNTN3	SFRP1	MSX2	GREM2	PRSS21	SERPINB11	HIST2H2AA3	ZNF280A	LHX5	SHH	COL4A5	APOC3	MCEMP1	C9orf135
MUC16	SIK1	MAB21L2	SLC6A4	AGR2	GPA33	IGFL3	LRTM2	DES	CRISP3	MYT1L	GLRB	SOX21	SALL1	SLITRK1	C10orf99	PWP2	HSPB3	ISL1	APOB	ADGRF4	CRABP1
RNF186	S100P	OCA2	NEUROG2	CCR10	HOXC12	POU4F1	TMSB15A	SLITRK2	DIRAS3	UBXN10	TMEM92	SCGB3A2	TLX1	SBSPON	LMO3	GKN2	TMEFF2	TBC1D3C	CLDN18	MMP12	TMEM190
SULT1E1	SPINK8	CYP2A6	DSG3	PWP2	DDC	HHATL	TRIM67	UNC93A	POMC	XKR7	CHI3L1	SFTPA2	PEBP4	ADGRL3	PADI3	MUC5AC	PTPN20	BCAN	GUCY2C	TM4SF4	DMBT1
AKR1B10	PON3	ARG1	ENPP3	B4GALNT3	ERN2	GATA4	CFAP126	NPTX2	THAP10	ADAMDEC1	CACNG4	SLC7A10	EIF1AY	OR4N2	PAEP	ANGPTL7	TCN1	NKX6-1	SLC26A9	KCNK16	SPRR2A
TAC3	CHST8	CPN2	MUC5AC	CSF3	DSG3	AQP5	SGCZ	NOL4	MPO	GP1BB	SAA2	SMOC1	PENK	SLC26A9	GPR158	CRCT1	SOHLH2	C5orf38	GABRR1	RGS8	AOC1
CYP4F22	TMEM179	DIO1	GLRA2	ZBED6	KRT78	RTP3	ST8SIA2	SLC22A13	ADGRL3	HSFX2	HPGD	AKR1C1	ZIC4	CXCL1	PIGR	KRT13	C20orf85	ANGPTL7	SPRR2A	LY6G6C	LMX1A
CAPN8	CALML3	CYP2B6	BEX2	PDIA2	NR1I2	INA	CBLN1	OR2T10	TRO	EVX2	TTC36	TDRD5	KLK5	SCEL	RXRG	MAFA	STMN2	GDNF	KRT7	KRBOX1	TUBB4A
ZIC2	MYL7	CFHR3	CLC	GJB7	CFTR	CST1	PCSK2	GREB1L	C1GALT1C1L	IRX1	PTGFR	B3GNT6	AQP4	ESRP1	TTYH1	PHGR1	ERAP2	SLITRK6	GC	RNF183	MUC5AC
SOX2	KRT75	IGFBPL1	HOXC6	PRR18	CDX1	LCE3D	NETO1	CDH9	CCDC175	ADAMTS18	RFPL4B	CRABP1	KLK7	PRSS2	CASR	CCK	SLC44A5	MT1A	ATOH1	SLPI	AQP12B
ZIC5	NPIPA8	HIST1H2AI	MALRD1	GPR158	MAGEA12	IRX1	FAM81B	MT1G	CTSG	GATA5	SLC12A1	TNNI3	MMP10	NELL1	KRTAP2-3	DSG3	CST2	LBX1	SMYD1	RSPO1	CXCL17
CLEC2L	MMP1	DSC3	PHYHIPL	IL22RA1	ZNF750	LCE3E	CCK	PLG	VSTM1	CCL4L2	CNNM1	CDX2	PTPRT	RORC	MS4A8	CLDN18	RLN2	MAT1A	ORM1	ANXA8	C6orf118
MYBPC1	CP	NTS	RBFOX1	CES5A	CLDN2	CACNA1B	INA	GABRG1	SLC28A3	ECEL1	VCX	DUSP13	HOXB9	PDZD3	EPHX3	DMBT1	C1orf87	SPRR3	MMP3	CXCL17	CFAP100
GABRQ	CYP4X1	CDH16	PWP2	CCL11	ANXA10	ADAMTS20	KCNT1	GSG1L2	COL6A5	EDA2R	CKMT1B	AZGP1	STXBP5L	ZBED2	VCX	EN2	PGC	DCT	TM4SF4	CST4	ORM1
WSCD2	GJB1	CALCA	PRSS56	CTAGE4	FOXJ1	ATP12A	STOML3	KRT6A	VCAN	GABRG2	GPR88	PIP	OTOP3	ZIC5	TYRP1	GPR119	PDIA2	ZNF280A	PEG10	GJB4	WDR49
GLDC	PRSS21	ADH1C	NPIPA8	DLGAP1	TFF3	MB	SCGN	CYP4F2	IRX1	ERICH3	SFRP5	PRSS2	HOXC11	DCAF12L2	LRP2	MUC6	RPE65	PITX2	PCLO	MMP13	CAPSL
FAM3D	SOWAHA	SPAG17	MUC5B	NPHS1	FABP1	MSLN	MALRD1	NDNF	DKK2	SELL	NUTM2E	SLC5A1	NAPSA	NLGN4X	VSTM2L	PRSS21	KLK11	IRX2	GNGT1	IRX6	PLPPR3
MAGEA11	TNNT1	FCN2	HOXD13	C5orf46	AQP5	NGB	WSCD2	NRAP	TM4SF1	SYT1	PRAMEF8	MS4A8	SLC6A11	C5orf46	HOXA4	PAH	SERPINB3	CDKN2A	NLRP2	SYT1	MAL
MOGAT2	TPSD1	TMEM82	MAGEA11	UCHL1	LGALS7	SOSTDC1	SP8	DAZ4	SLC8A3	IRX5	CADM2	GABRA3	SLC18A3	GABRA5	PLEKHS1	PLA2G3	KCNQ2	MLIP	DLX3	CLCNKA	IGF2BP2
LUZP6	PAH	SERPINA11	EPYC	CNTNAP4	CSTA	TCN1	KRT5	NOG	GTSF1	C1QL4	DUOXA2	PKP1	SALL3	KCNJ13	FABP4	VSIG1	GP1BB	LY6K	DPEP1	SMIM24	FAM92B
MMP10	KRT6B	DLK1	FOLR1	DUSP15	CSAG1	VSIG8	HOXD1	KISS1R	ANKRD34B	NLRP4	HEPACAM	CRISP3	SFTA3	DKK1	PON3	NPIPA2	ACSM1	SERPINA5	APOA1	KRT13	CHIA
FAM3B	F7	FXYD3	ISM2	RFPL4A	ANXA8	MYO18B	SCNN1B	ADGRF4	MDFI	GDA	GSTA2	ALX3	AMY1C	ZNF804A	PGAM2	NTSR1	C15orf48	TDRD9	SMPX	ARHGEF38	HOXC6
ERN2	ADAMTS19	NPIPB15	KLRG2	C6orf222	FOXA2	TNNC2	DCX	FABP1	SLPI	HTR1A	KRT19	LGI3	CPLX2	COCH	MMP10	CPLX2	CADPS	SYTL5	EIF1AY	FOXA2	RIMBP3C
SERPINB7	ABCA12	GRP	SPRR1B	MT-ATP8	BPIFB1	BPIFC	GFRA1	GLRB	BEX1	CHI3L1	LHX3	TEKT1	PITX2	LCN2	SAMD11	AMBP	SI	ANO5	SERPINB4	NKX2-3	EVPLL
PALM3	LRG1	KCNK9	GATA4	RGS8	HABP2	CHL1	FGF10	ZFP57	IGFBP5	CA7	SLC13A3	SPRR2D	CLCA4	RAET1G	KLHDC7A	DHRS9	KCNH8	SPRR2D	KLK10	OPCML	MSLN
VCX3A	RBM24	HAO1	HSFX2	NUTM2F	TGM1	CNNM1	IGFBPL1	ADAM18	KRT1	DGKK	ASXL3	NR0B2	GOLGA6L1	KLK6	SCGB2A2	AQP12B	C1QTNF9B	COL11A1	GJB5	SIK1	C1orf194
CNTN5	SYT1	C19orf33	SLC13A2	USP44	HTR2C	LCE2B	SLC6A7	ANGPTL3	MMP8	MSTN	SLCO4C1	NLRP2	MS4A8	DPP6	CNTFR	LGALS7B	SERPINA4	DSP	B3GNT6	MSLN	CRISP3
A2ML1	ANKRD30B	TTR	EGF	SYT17	FOXN1	KLK12	HOXA9	TRIM54	NR2F1	KNCN	SPP1	HMGA2	OLFM4	OCA2	FXYD4	FDCSP	PTGFR	PRAC2	CREB3L3	PCSK1N	SERPINA3
COL17A1	WIF1	KRT16	KRT6A	MME	ALPI	FAM25G	RFPL1	C1orf116	PEG3	SNX31	DACT2	SPRR3	SERPINB3	CLPSL1	CXCL17	ZIC2	SAA1	CXCL14	SEMG1	SFTPA2	VWA3A
SIX3	ROBO2	MT1H	LEFTY1	CD1E	SLURP1	ZBED9	PITX1	FOXA1	APLNR	HPCA	EGF	LRRC31	TP53TG3B	NUTM2E	HOXD3	CXCL13	ANKRD1	LRRTM4	NKX6-2	TMEM139	SPRR2D
CA9	SMYD1	EMX1	GNGT1	CKMT1A	SPINK7	OLFM4	JPH3	RIC3	HPGD	IRX2	AQP8	ALDH3A1	CEACAM7	GPR87	OR2L13	SCGB3A1	FAM3B	OR7C1	DLX6	TINCR	CSF3
SH3GL2	CXCL17	MT1G	KLK12	TNFRSF13B	AMTN	FABP4	TMEM125	G6PC	CEMP1	NEUROD2	SMPX	SPAG6	SERPINB4	KRT4	TPSD1	DUOXA2	CDO1	PCDH20	CACNG4	FRMD5	SPRR3
TH	WNK4	NEB	PCSK1N	SOX5	MYO7B	ISL1	VWC2	B4GALNT4	ANKRD18B	GRIN3A	DMKN	GJB5	SPRR4	ROS1	PKHD1	CXCL5	NPPC	CNTFR	GUCA2A	CXCL5	GALP
WFDC5	C19orf33	HRG	SLCO1B7	DDN	AOC1	FAM25A	C10orf105	CCDC146	ZFP57	GRM5	IGF2BP1	GSTA2	ADH1C	ZNF676	ASIC2	GAD2	ABCC11	OC90	KRT6A	TMEM215	DKK1
FAM83A	KRT6C	NPTX2	NPIPB15	TPSD1	SCEL	CLDN10	PVALB	MT1H	SAGE1	CREB3L1	FER1L6	YBX2	KLK10	MAB21L2	CLDN8	LRRTM3	TRIM49D2	MNX1	UNC93A	DPP10	KRTAP2-3
SOX15	SLC34A2	PKLR	SPTSSB	PLP1	DSG1	MAP7D2	C7orf57	UPK1B	APP	CCKBR	GPC5	PIGR	MUC5B	FAM83E	TSPAN8	GABRP	CYP4F8	DMRTA1	GPA33	FER1L6	HABP2
PCP4L1	KLK5	PSG4	PCSK1	TMPRSS6	KLK13	IGF2BP1	ASIC2	TUBA3D	ELANE	RASAL1	MFSD2A	DLL3	IVL	FDCSP	SLC18A3	IFNE	NETO1	TMEM255A	EMX1	SERPINB2	L1CAM
TMPRSS11E	FABP4	RTL1	CD177	BCL2L10	TBC1D3D	MAL	NKX6-2	OGN	VPREB1	STMN2	UGT2A1	MS4A15	TGM3	TNNT2	GBA3	EVX1	IGSF23	GAGE1	POU6F2	CIB4	C10orf99
PLA2G2F	SPAG17	PF4V1	SLC4A4	AICDA	RPTN	TLX1	HAND2	TOX3	ZSCAN23	RIPK4	MAGEA12	WIF1	KRTAP19-1	PRR15L	SIX1	FIBCD1	CLCA2	CTAGE4	ADH1C	MAT1A	GGTLC3
BMP7	CYP4F22	MYEOV	SERPIND1	PRIMA1	SPDEF	HSPB7	TMEM235	ESRP1	CYYR1	MNX1	LCN2	DMBT1	PRSS2	WNT2	FAM83B	CREB3L3	CAPSL	SERPINB2	SAA1	PLA2G2A	CALML3
POU4F1	BPIFB1	SLC5A1	GUCA2B	CNR1	HOXD10	GSTT2	HPSE2	REG3G	AREG	CFC1	SLC44A5	C11orf86	TP53TG3C	KLHDC7A	NXF2	PAX9	GRPR	ARHGEF35	TPSD1	ACTBL2	HOXD1
DIRAS2	TUBA3E	KRT6A	GABRB2	AFF2	IRX6	TRIM63	CYP2C8	SPINK13	CCL24	HTR1E	HSD11B1	KRT6C	WIF1	GABRA4	FOXN4	DQX1	SFRP5	ANXA8	CEACAM7	GBA3	CAPN6
SPRR1A	LRP1B	SULT1C4	INSL5	NR5A1	DEFB4A	LCE2C	LHX1	LIX1	AQP9	NNAT	EPO	CPB2	TCN1	RSPO2	HPGD	GPHA2	SLC6A19	PCSK2	MIA	SLC6A14	ERMN
FAM189A1	KRT14	ST8SIA3	DUOXA2	ZNF385C	LCE3E	CCNA1	NLRP4	COL11A1	ONECUT2	CALY	TAT	RNF183	TP53AIP1	CST1	KRT14	GJB5	GLDC	ABCA8	LY6D	SFTPC	SCGB1D2
CST1	ZBED9	OR12D2	PYY	GUCA1A	GATA4	EREG	WT1	ST8SIA6	MYO18B	CCL3L3	TENM1	SCGB2A1	AKR1C3	COL26A1	DPP10	LGALS7	GOLGA8T	SPRR1B	KLK11	PLP1	SEMA3E
HOXC11	CCNO	APOC4	HEPACAM2	AZGP1	RNASE7	TMPRSS11B	OTOG	NEFL	HOXA2	TEX26	FOXN4	CLDN8	TMEM179	PEX5L	GATA5	PCSK2	SLC18A3	UCN2	CPA2	TCEAL2	EFCAB1
SPRR2E	HGD	CRHR1	CHRM2	CTNND2	PLA2G2A	S100A7	PAX9	TPSD1	NPIPA5	SP8	DCAF8L2	FEZF1	NEFM	SORCS3	LY6D	TNNT1	NPY2R	NLGN4Y	SERPINB2	SLC4A4	LHX1
KLHDC7A	TMPRSS6	NLGN1	OCA2	XKRX	PLEKHS1	KRT2	ATCAY	EPHA6	PLSCR4	CT45A1	HAO2	APOBEC1	ALOX15	DOK7	SPAG6	SIK1	PHGR1	PI16	NEUROG3	STRA6	CFAP161
SLC1A6	C14orf180	DSG1	SLITRK6	AQP9	SI	CHRNA1	VSTM2A	SLC38A4	LILRB4	PCP4L1	PI3	SLC1A7	HP	MS4A1	BPIFB3	CA4	COL11A1	TTC39A	FGFBP1	KCNJ13	HOXC5
ADH1C	ATP6V0A4	AMIGO3	CA8	FAM151A	C9orf152	POU6F2	GABRB3	CFAP47	SLC24A3	SYT13	NRG1	UCN3	RIPPLY2	SVOPL	HIST1H2AD	ZIC5	EPHA5	ITGA10	NAT2	CHIT1	RIIAD1
NKX6-1	SLC13A2	TSPAN8	PCDH20	ACY3	SLCO1B3	CLDN3	HOXD11	CHIT1	FAM171A1	CXCL14	CD5L	CNGA3	FOXJ1	LYPD8	LCN8	GSTA2	FOXJ1	PPP1R14C	B4GALNT4	RETN	TLX3
DMRTA2	KLK11	OVOL1	SSTR5	SLC6A5	LRRC31	TMPRSS2	RIT2	ELFN2	HOXB8	GPR6	FOXP2	NR0B1	LCE3E	CERS1	HTR3A	CT83	TCERG1L	NKX2-4	SCGN	SOX3	LRRC18
LGALS7B	PLPPR3	PODXL2	NXPE4	CLLU1OS	MAGEA1	SPRR4	CFC1	APOB	LOXHD1	GALNTL5	DNMT3L	TMEM132D	MKRN3	ATP6V1B1	FAM216B	CARTPT	HIST1H2BH	TMEM246	ORM2	BRINP2	FAM183A
CTAG2	CST4	REG1B	ACSL6	C16orf74	APOBEC1	PLPPR1	CRYGD	IGLON5	LUM	SCGN	GHRHR	TNNT1	TFAP2B	EDIL3	MT1G	APOBEC2	SULT1C3	RHCG	TMSB4Y	KCNAB1	NPIPA2
TLR9	SDR16C5	SLC38A4	FER1L6	SFTPB	LYPD2	LCE3A	KSR2	CWH43	SLC6A19	TSHR	CA9	PADI1	SYT13	PWP2	H2BFWT	SFRP5	SERPINB4	TFF3	HABP2	SLITRK6	HNF1A
MUC5AC	KRT6A	PAQR9	ITIH6	CCL25	FAM25A	LOR	EYA1	RNF212	LAMP5	MPPED1	MAGEB17	FUT6	MAGEC2	SDR16C5	HTR1E	SPERT	C22orf42	ANO3	KRTAP4-1	KRT16	KRT4
RHCG	NPIPA2	SERPINB5	FOXI1	POF1B	PTH2R	AZGP1	GRID2	PCP4	TSLP	CARTPT	WNK2	DEFB1	FGF19	CR2	PWP2	FABP6	TENM1	FAM155B	CYP2W1	TECTB	SCNN1B
CTAGE6	ELF5	SLC7A4	FAM177B	GSTT2	TRIM10	PLA2G2F	HP	CDHR1	DNAAF3	ENTPD3	EVPLL	CD207	TENM2	RNF212	SBK2	KLK5	SLCO1B7	MAGED4	C6orf58	GLDN	TFF1
VIL1	GPD1	PLEKHS1	RBP2	CD40LG	ATP12A	SPRR2E	AFF2	F11	FRG2B	PPL	DKK1	HOXC5	C11orf87	CST6	ADGRA1	SLC17A6	HAPLN1	NKX2-8	KRT17	GABRB2	FGF19
EMX2	GRIK3	CHST4	PLA2G2A	SMIM22	HS6ST2	DEFB4B	HMCN2	CHRDL1	MT1G	CCL4	CEACAM20	ADGRF1	SCGB3A1	KRT80	GJA8	OLFM4	TRPC7	PMEL	CGB5	ESPN	IL5RA
MSLN	SPESP1	ADCY8	CAPN6	STXBP6	PTHLH	ASPRV1	KRT222	AQP2	CDC42BPA	KLK5	PODXL2	DLX6	CRNN	FOXL2	DGKK	AQP12A	LY6D	FREM2	PITX2	CA12	ADAMTS19
DMRT2	BRINP2	ANXA8	CA9	HOPX	CLDN8	LHX1	TMEFF2	TMEM179	CD1C	DDN	SIM1	SLC5A8	NTRK2	DLL3	FGF3	CALML5	COMP	IRX1	LRRN1	HGD	SFRP5
LCN2	FSIP1	MSLN	RETNLB	GABRB2	SERPINB2	TSKS	RTP1	PGA4	PRR15	MCHR2	PADI1	HOXB8	S100A8	NR4A1	NPIPA8	SLC26A3	POPDC3	SH3GL2	POTEE	FIBCD1	CBSL
PKHD1	DSG3	SPINK1	C11orf86	REG4	NKX2-5	ATP13A4	LRFN5	C1QL1	SERPINB2	CCL3	PIGY	GNGT1	CCNA1	LY6H	BARX1	CRISP2	AGR3	MUC15	RFX6	ARX	SLC6A2
FOXD1	SERPINA5	LBP	SLC1A7	VIL1	DMRTA2	KRT78	OR4N2	SLITRK6	CLDN10	NELL1	PRAMEF15	EN2	KRT77	MAPK4	MLC1	A4GNT	HIST1H2AD	EDN3	GBA3	LY6D	C11orf87
GPX2	UGT2B17	MAT1A	KRT6B	PCSK5	CEACAM7	STATH	MAG	FOSB	CD1D	KRT222	ADH4	PSCA	MAGEC1	HSD17B6	LGR5	KRTAP4-1	IL6	IL1RAPL1	DRGX	DMRT3	HAPLN4
ZNF727	SLC26A3	KRTAP1-1	PRR9	TUBB4A	LGI3	NHLH2	PACSIN1	NEFM	CTAGE15	KRT17	CYP17A1	LHX5	TP53TG3F	IVL	AGR3	KRT14	NPY4R	LRRC4B	SERPINA4	TMEM163	ENPP3
SPOCK3	C6	TFF2	TAC1	ENPP3	SPRR4	FUT6	OTX1	SLC12A1	MRC1	RYR2	MYO18B	ABCA4	CARD18	CYP39A1	LRRC3B	SPINK4	MT1G	TEX15	FIBCD1	HOXD1	SYT13
DMRTA1	EEF1A2	ADGRF4	OTC	PPIAL4E	CLDN3	SPESP1	SPHKAP	GPR37	HLA-DQA2	BARHL1	CTNNA2	DEFB4A	SERPINB2	DUOXA1	TP53TG3	KCNJ16	MDFI	CILP	ADGRG7	CST1	SDR16C5
PPP1R1B	MCIDAS	CFHR1	F7	TCL1B	MUC2	CARD18	BPIFB4	DAZ2	TNNI3	GOLGA8O	C6orf223	DPP10	KLK13	FXYD7	ORM1	TFF2	ADGRF1	PDLIM4	ARHGAP40	MRO	SERPINB2
MMP13	TAT	ASGR2	LRRN1	HOXC5	CCNA1	SERPINB11	CARNS1	CLVS2	CCL23	RNF128	KLHL34	POU3F2	LRP1B	PCK1	TP53TG3C	SLC38A3	EIF5AL1	KCNS1	NR1I2	TDRD9	MUCL1
WNT7A	KRT17	PROZ	PIGR	IGSF3	VSIG2	TMSB4Y	LGR6	THPO	SCRN1	TPSAB1	SCUBE1	WDR72	A2ML1	H2AFB3	BRINP1	FFAR1	SPON2	SYT6	MAGEA4	GABRG3	SLC6A15
PLEKHG4B	GABRP	CCDC187	KIAA1324L	CD177	EDN3	HOXB9	SERTM1	CCL18	UGT2B28	FOSB	COCH	IRX1	PIGY	IGFL3	RHOXF2B	KLK1	RFPL2	AGT	CDH17	CWH43	KRT6C
TTR	FAM83E	ABCB1	PPP2R2C	DNAH8	MUC21	KPRP	TTR	IGDCC4	SEZ6L	WNT10B	MT1G	SPOCK3	IL36RN	FABP6	MGAT5B	SCARA5	IL36RN	S100A7	RBP2	GABRG1	MROH9
TRIM31	SOX2	KRT6C	SERPINB2	PTPRQ	DLX6	FAM3D	SYT13	CDH22	FAM171B	KCNK9	SAA1	C8B	TBX18	ALPI	RHOXF2	IGFL3	MS4A1	PKP1	SAA4	SORCS1	IQCA1
CEACAM5	FUT3	RTP3	SLC44A5	PTPRT	ZIC1	PEG10	CUX2	ERVV-1	PTPRD	DES	AVPR1A	HOXC9	CWH43	SIK1	CEACAM6	OTC	MAGED4	MORC1	LEFTY1	LIX1	TCN1
TSPAN8	ZIC4	CP	ADAMTS19	KIAA1549L	TM4SF20	DSCAM	CXCL13	TMEM92	TLR8	DLK1	NPIPA8	ZIC5	CHST9	TPSD1	PGA4	PGA4	MUC12	MME	CCKBR	SYTL5	SAA1
CRISP3	PLIN1	HOXC8	KLK7	ERICH6B	MAL	MUSTN1	ATP10B	DCANP1	SPOCK3	SLN	TRIM55	PPP1R1B	EPHA7	RBP2	ITIH6	SCNN1G	CHIT1	ADRA2C	UGT2B17	TRIM29	PAX9
SPRR1B	FOXD3	PAX2	KLK6	FABP4	NIPAL4	NTRK2	BPIFB2	PPP1R14D	C8orf88	SLC6A5	LYPD8	HP	LGALS7B	MYOC	FOXI1	ABCC8	GSTA1	HS3ST5	HEPACAM2	ARSI	ZNF385B
SNAP91	ATP13A5	ACE2	BEST2	CLVS1	TRIM40	GOLGA6L1	SNAP91	UGT2B17	UGT3A2	KRT5	CYP8B1	SPTB	KRT1	MFAP5	CLDN16	ADGRG7	SLC38A4	TFPI2	CEACAM18	MYBPH	SERPINA5
MUC15	GATA5	GCGR	CARTPT	IL4	SLC39A5	SCN2A	HOXA2	NKD2	UNC13B	HOXA7	CLDN10	CST1	ADAM23	GABRB3	CADM2	PSG4	GJA3	MMP1	C12orf56	OR2A42	FOXN4
PRSS2	SLC5A1	FAM3B	SIK1	TMEM132C	SFTA2	CRCT1	DMRTA2	PCK1	S100A8	HCN1	FNDC5	LHCGR	PADI1	FBN2	KRTAP4-1	GPR87	GGT2	FXYD3	SCGB2A1	RAG2	FAM166B
KRT31	IGSF1	CES1	HAVCR1	NPIPA5	DAPL1	IGLL5	PABPC1L2B	TMEM82	HK3	CACNG2	MUC3A	CALCA	FOXI3	PKP1	NKAIN4	A2ML1	ADARB2	SERPINB3	OTOP3	NPIPA2	SLC18A3
PLA2G2A	EPHA8	PLA2G2A	PLPPR1	KRT19	BCL2L15	NUTM2E	RBFOX1	MAL	NKD2	KCNB2	LUZP6	SLC6A11	HS3ST5	LHX5	APOBEC4	CTAGE6	PIP	SPRR2A	MAGEA11	COMP	SFTA2
MAL	WFDC2	SRD5A2	WDR72	ACTN2	SLC17A4	FAM25C	CHRNA9	CDHR2	CPZ	MOXD1	CYP7A1	MROH2A	FAM83A	TMEM130	KRT13	NKX2-2	TEKT1	GPR27	DSG3	KRTAP2-3	CLDN8
PSG4	MSMB	GYS2	VTCN1	NPIPB15	ADH1C	IP6K3	GLRA2	FAM83F	PLBD1	ACTC1	CBSL	FOXI3	EN2	NPIPA8	SOSTDC1	CALHM3	POTEF	KRT17	PRSS1	SLIT1	DES
GGT2	KRT5	PPP2R2C	MYBPHL	MMP7	ALDOB	ALX1	SYT4	LAD1	RETN	SYT10	GCK	MYBPHL	IL36A	FGF7	PCSK2	MUC15	HOXD1	MAP7D2	PPP1R14C	NRK	CGB5
CBSL	SCGN	TACSTD2	UGT2A3	PITX1	MAGEA9B	MYPN	HS3ST3A1	SERPINA4	TPSAB1	ZFR2	NKAIN2	PCP4L1	OLFM1	FAM83A	POTEE	CA9	BPIFB2	COMP	CEACAM5	RASGRF1	COL9A1
SLC38A4	MAGEB17	ECEL1	HHLA1	CST2	S100A9	LCE1F	VSNL1	FABP4	DEFA4	SLC14A1	PRSS12	TRIM29	ANXA10	PGAM2	CECR2	BTNL8	TMEM178A	RIMBP3B	PIWIL1	TMEM100	SLC47A1
MSMB	STC2	ANKRD2	CXCL5	CRYBG3	SOX15	CHGB	CTAGE6	KCNS1	ESM1	GRIN2B	TGM3	CYP24A1	SFTPD	PLA2G2A	FSTL5	CACNG4	GOLGA8O	PI15	LTF	CPAMD8	SFRP2
NUTM2E	PLCH1	ALDOB	BRINP3	DKK1	TBC1D3C	CHRNG	GOLGA8T	TEX11	ADRA2A	DCAF12L2	NRCAM	TBX18	KLK11	RDH16	SLITRK6	CAPN9	NOL4	SCUBE2	NKX6-1	OCA2	MUC6
CLIC6	AFP	GBA3	ADH1C	CES1	NKX1-2	MYOT	TRH	KCNK2	CLEC5A	TESPA1	SOAT2	TFPI2	RIMS4	SPRR2A	IRX3	GNGT1	IGFL1	PI3	PLA2G3	MGAT3	KRT31
FOXL2	ORM2	HOXB8	SLC28A2	MMP20	AZGP1	FREM2	TMEM196	MYH13	VAT1L	KCNH7	NEU4	POPDC3	DCAF12L2	HS3ST4	KLK5	IGF2BP3	HPGD	RNF175	SERPINB7	CST6	ZSCAN1
LGR5	SLC6A4	FDCSP	RIMBP3C	ROBO2	EN2	MUC5B	SSTR1	CNTN1	COL23A1	CRH	UGT3A1	ADH1C	PCDH19	KRT6A	CLDN10	CHGB	CXCL5	ABCC2	GRP	TUBB3	CALML5
MTUS2	KLK12	B3GALT2	EVX1	NDP	IGFL1	LCE1A	ZNF488	CYP11A1	CLEC4D	CCL18	SYT1	CPLX2	RIMBP3B	LGALS12	TRIM71	PRSS51	SPAG6	MMP16	C10orf99	GLP1R	MAGEA9B
PIGY	IGDCC3	AOX1	ABCA12	ANO3	KRT7	CAPN13	LHFPL3	SERPINA3	IGF2	DACH2	SLCO1B7	F11	GKN2	NPR3	HOXA3	CDKN2A	CKM	GLB1L2	FREM2	SYNPR	PKHD1
MYEOV	FABP6	WFDC2	MTTP	CBLN2	CCL15	VTCN1	LHX9	DNER	PTGFR	CPNE6	SLC22A11	HGD	NXF2B	CSMD3	MMP12	KRT16	TTR	PLA1A	KLK13	IRS4	GLDC
PPP1R14C	TPRG1	PROM2	CCDC60	KRT5	PRR15L	KLK13	KISS1R	NCAM1	ADGRG6	TRH	NPBWR1	C1orf87	HSFX2	FRMPD4	HOXD1	PIK3C2G	PRSS21	SLC5A4	SLC7A4	MARCO	IFNE
LGALS7	PTPRQ	GAD2	PNLIPRP2	KHDRBS2	QRFPR	CNTNAP2	CHAT	SOSTDC1	CCL14	GOLGA6D	PRR15	GJB6	FGA	AREG	TENM3	COL17A1	CALCA	AQP4	MMP7	FLRT1	MORN5
GPR158	CECR2	CYS1	SAA4	TREM1	ADAMTS20	SCN4A	XKR7	TMEM130	SRPX2	LINGO2	NPIPB9	ERICH3	IRS4	ADH1C	GRP	ONECUT1	RPS4Y2	DAZ4	CST1	DPYSL4	FGL1
SLC6A2	FOLR1	LECT2	TRIM74	CTAGE15	SOX21	HOXB13	HOXC5	GLP2R	HBA2	BPIFB2	FOXQ1	FGF19	WSCD2	CACNG6	CST1	NOXO1	AGBL1	OGDHL	FGF20	PTPRQ	ALX3
KRT77	FGB	NPIPA2	SLC35D3	NLRP2	CDHR1	TNNI2	CALY	C19orf67	RND3	CLEC5A	CYP4F22	PWP2	EEF1A2	IGF2	OLFM4	FGF19	F5	KIF1A	KRT16	ASXL3	LMO3
TEPP	FAM3B	TMPRSS13	JCHAIN	DNMT3L	CEACAM5	CACNG6	KLK6	PKP1	CLGN	H2AFB3	HOXD10	TINAG	SP8	BRINP2	NTF3	ANXA8	BRSK2	CYTL1	C11orf86	TMEM59L	HMGCS2
PEG10	PCSK1N	ALB	CAMKV	ZIC5	SLC39A2	GOLGA6L6	WDR38	ARHGAP40	GLIS3	KIF12	KRT7	BPIFA2	NPBWR1	CA8	ALX3	NPBWR1	ALX4	EFS	PON3	COL19A1	KRT6B
CASQ1	KLK8	HOXB7	MUC12	HMX2	SLC6A11	GJB7	HOXC9	UMOD	OR2G3	MOBP	NWD2	KRT23	DEFB1	PODXL2	DEFB1	KLK7	KRT75	KIT	ITIH6	LGALS7	KLK5
PHGR1	KRT31	C11orf53	FGA	CD1B	NTRK2	MUCL1	LBX1	C11orf86	MTMR11	IQSEC3	SFN	C1QL2	ZNF280A	CDH22	FAM81B	SPRR2D	C3orf14	PRDM7	AQP2	SLC7A10	HOXA9
UGT2B7	ARX	IRX2	LY6D	RASL11A	NCCRP1	RBFOX1	NEUROD1	C6	CTAGE8	FOXE1	ELFN2	APOH	NPIPA2	FGFBP1	IGFL1	NXF3	OR51T1	CDH2	TCN1	CCL20	PAGE4
UPK3B	SPTSSB	VWA2	SLC18A1	APOC2	PRSS21	ALOX12B	BMP5	NR2E1	GLT1D1	INSM2	TBC1D3I	EDAR	FGFBP2	SLC12A8	MYO3A	NEUROD1	CTAGE6	DNER	GSTT2	STAC	CFAP46
EEF1A2	FCN2	CPN1	NUTM2E	ASTN1	TFF2	MYOZ1	CBLN4	CALCR	LRRC26	HSPB3	COL4A5	GPAT2	ADCY10	DMRTA1	LPA	SCGN	CHRM2	KCTD14	WFDC2	KRT14	HOXC11
ERVV-1	ATRNL1	ATP13A4	DACT2	KCNK9	PIP5K1B	TP53TG3D	SHISA7	IL20RB	CACNA2D1	STAC2	CAMK2B	HOXD4	OTX2	ADAMTS16	GRID2	NOL4	ANKRD30A	HOXB9	KRTAP5-2	KLK8	TMEM132C
DEFB1	KCNF1	CYP4F3	RFX6	GDF7	ARL14	C11orf87	HOXA13	AOC1	CRABP1	GJA3	IBSP	ITLN2	AKR1C2	ECHDC3	CCDC190	GOLGA8T	SAA2	GNGT1	CLDN2	SLC30A3	LIX1
NKX6-2	VGLL1	ISX	PPBP	TRIM55	TESC	LINGO2	SLC14A1	OR2A42	CLEC4F	SVOP	ACE2	NPIPB15	TBX20	KCTD4	RIMBP3C	SLC13A2	HOXC12	SH2D4A	TMPRSS15	C10orf142	LY6D
GAL	TMEM132C	HSD17B6	ZFP57	OTP	CNTN1	PPP1R1B	ARMC3	MNX1	TENM2	OPRK1	DDX53	GJB7	LGALS7	TAC1	PGA3	ABCG8	POTEG	FLRT3	TBX5	TAGLN3	LRRN1
HPGD	CAPN8	APCDD1L	PRSS33	MUSTN1	F5	PIGY	VGLL2	HPD	MAFB	PTPN5	EMX1	SLC9A2	GAGE2A	KCNA1	MEOX1	SLC16A12	CPB1	ZFP57	DCDC2	SPOCK3	UGT2B7
NEFM	MKRN3	BHMT2	CLDN2	GFRA1	ATOH1	RIMBP3B	DLX5	SYT9	ANO5	PRMT8	GRIA3	RGS7	IGFL1	FOXD1	TBX20	SULT1C2	ACTN2	KRT27	F8A3	ESPNL	PZP
TMEM139	POF1B	TMPRSS11E	IGFL1	H2AFB2	UGT2A3	GDA	CACNG5	NAPSA	HTR7	GABRA2	CHL1	ENPP3	SPESP1	SLC6A3	COL26A1	SSTR3	EGR4	DLX6	CTSE	NTS	PCDH20
HOXD11	LRTM2	FGA	SMYD1	CD1C	POPDC3	MROH2A	HTR5A	STMN2	CA8	ALOX15B	PLPP2	CXCL14	SLC5A8	FABP4	ANTXRL	UGT2B15	SYT13	DNAH9	SOSTDC1	IL22RA2	ENKUR
SLC30A2	C16orf89	CUX2	SP8	CLEC6A	MOGAT2	KCNJ18	SFRP1	FAM153A	UMODL1	LYPD8	KRT20	COL17A1	SPOCK3	CA12	AMY1C	SOSTDC1	SLC26A4	TMEM215	GSTA2	ALOX5	CHL1
CA4	B3GALT5	CA9	ANKRD20A4	UGT2B15	ALX1	AJAP1	GRIN2B	FAM83B	AR	RXFP1	PRR15L	RIMBP2	LGR5	CD70	PGA5	TMEM196	MYH13	TCN1	COL11A1	CYP1B1	BMP5
AIM2	SYTL5	CRP	AMH	PI15	CDKN2A	LGALS7	FOXD4L6	GMNC	HBG2	NUTM2E	FADS6	SOSTDC1	SERPINB12	SEMA3E	CACNG6	MAG	C5orf46	GSTM1	RHOXF2	DCAF12L1	TRIM55
ANKRD34B	KLK6	DMBT1	GRM8	KLK3	LYPD3	TPSD1	CT45A3	SLN	KIAA1217	NPTX1	KANK4	MMP13	KRT23	FBN3	STAC2	EGF	S100P	PCSK1N	MSLN	CCL18	C2orf40
TNNI2	PSCA	GLYATL1	ELAVL2	KRT16	KRT17	MAB21L2	ZFP57	GSTA2	BMP2	DPEP1	MCCD1	CHIA	GAGE2E	MMP13	FOXE1	TFF3	SELE	GLRB	SPRR2D	SCGN	LRRC3B
CLDN3	TFF3	KLK10	DKK4	KDF1	CREB3L3	PWP2	HOXB5	SPTBN2	LCN6	VIP	CCL25	CAPSL	SULT4A1	VIT	SSX4	KRT6C	OR10H1	MGST1	ZBED9	MSI1	ZBBX
CGB8	DEFB132	DMGDH	ALDH1L1	SIK1	C11orf86	WIF1	CNPY1	SLC34A1	PACSIN1	LGR6	ENPP5	AQP2	INA	KCNJ4	SSX4B	COL11A1	PEBP4	ATP6V0A4	NOS2	TCN1	SP8
TRHDE	DSC3	CEACAM6	XPNPEP2	C6orf223	CAPN9	ELAVL2	EBF3	SLC22A24	MATN4	FXYD7	CXCL13	PLA2G1B	RNASE7	ETNPPL	ROS1	SST	PON1	ZIC2	KLRG2	PLA2G12B	C6orf15
PVALB	NDP	TRHDE	EREG	EPB41L4B	CDHR2	CYP4F22	GLRA3	CNTFR	OLFM4	POSTN	DUOX2	PTPRT	CRABP1	IL13RA2	COL22A1	ROS1	POTEM	SNAP25	VTCN1	CES1	SCGB2A1
PTPRQ	PCK1	SEMA3E	TCP11	MAL	MSLN	IRX6	SST	GRIA3	LUZP6	EIF4E1B	ASPHD1	STOML3	TP53TG3	GRIN2A	SAA4	SERPINA6	IGLL5	OR7A5	BEX1	SPRR1B	CNTN3
S100A7A	KRT81	FABP6	SERPINA6	DIO2	DEFB103A	SIK1	GJD2	MTTP	TRABD2B	TMEM130	KCNB1	SIX2	BPIFB2	C10orf105	CAPN6	PNCK	SAA4	SFRP2	MAGEA9B	HCG22	SPOCK3
PPP2R2C	SOSTDC1	ENTPD3	TMEM252	FOXD4L6	DEFB103B	RDH12	C6	S100A1	LRP1	GOLGA6L2	MUC5B	SOX2	S100A9	NPFFR2	GRIN2A	ORM1	LRRC31	GABRG2	GGT6	TBX5	TUBB2B
ITLN1	GABRB3	UROC1	MAGEA3	ERBB4	C2orf72	PPP1R27	CTXN3	SORCS2	NTRK2	PKP1	ADH1C	C9orf135	NPPC	INMT	NLRP7	MIA	SLURP1	RBM11	CHST4	PRR32	ZIC5
TMPRSS2	ANO5	C9orf152	DKK1	FIBCD1	BTNL8	MMP13	TAC3	PRSS12	CYP1B1	NPTX2	NPTX2	NPIPA2	TMPRSS11F	RNF182	DNAI2	LRRC31	SMCO3	LMO3	SLC34A2	AGR3	SPON1
BARX1	IGFALS	IL20RA	GPR15	PLD4	TMPRSS3	MYH6	MMP13	CPN1	PRDM16	NRG1	GOLGA6D	CNTNAP2	SIK1	SLC6A15	STOML3	SH3GL2	GSTT2B	ADCY2	WNT11	IQSEC3	FGB
INA	IRX4	SLC28A3	MS4A15	CPA5	VAX1	CEACAM5	RSC1A1	AFM	SPP1	PHF24	PWP2	WDR38	LCE1C	SLC35D3	GRIA2	ZFP57	IGSF21	FREM1	LGALS7B	ADAMTS14	ZSCAN23
FAM83C	COL17A1	SLC27A2	NR1H4	ACTN3	GOLT1A	PRDM13	PLPPR3	DPEP1	HFM1	TMEM235	IGFBPL1	MAGEA2	FREM2	IGF2BP3	BCHE	SIX3	MNX1	DMRT2	ZFP57	EPHA5	SLC5A1
TFF2	THRSP	CHRNA4	PRKCG	HIST1H2AB	CEACAM6	CALML5	GABRG1	GRIN2A	ADAMTS5	SHOX2	CLDN2	B4GALNT4	ISL1	DPYS	ALDH1A2	DKK1	KCNMB2	RNF128	ALDH3B2	SOSTDC1	MUC15
ALPP	VIL1	ANKRD1	HSPB3	DNAJC12	WNT3A	GPX2	GABRA3	DEFA1	SDK2	GRIN1	CYP2A13	LHFPL4	VCX3A	MT1A	KCNQ5	RFX6	TMEM132D	GRIK2	FGF19	RAMP1	SOSTDC1
SCUBE2	NPIPB15	CYP3A4	DES	PKP3	SULT1C2	PCDH19	RPRM	PCDH10	TRIM71	ADCYAP1	FREM2	AKR7A3	KRT24	CCL19	KIF1A	KLK3	CYP1A1	NEFH	BEX2	SHISA6	C11orf16
HSD3B1	DCDC2	SLCO1B3	SCGB2A1	HOXA11	FAM3D	EEF1A2	HOXB7	EEF1A2	KDR	PAX7	ANKRD35	SERTM1	DDX43	ADGRF4	AZGP1	MEP1A	TBX10	BMPR1B	ATP13A4	NOL4	CLPSL1
ATP12A	GLDC	F13B	PLA2G2F	SHISA8	C11orf53	NEB	NPPA	TUBB4A	CLEC14A	FLG	TLR9	CWH43	XAGE1A	TCEAL5	MAL	DES	PCDH8	COL11A2	BAAT	SLC44A5	PI3
SLCO6A1	PRAC2	HOXB9	FAM183A	SOX2	LHX5	GDPD2	DAO	PLA2G12B	NUDT10	CDH9	HPD	C6orf118	OOEP	F5	GSC	MYH7	CFAP126	PLA2G2A	SERPINA6	AGTR1	AZGP1
SGK2	SHISA2	LHFPL4	KBTBD12	MS4A15	PGLYRP4	M1AP	POTEB3	UCHL1	HBB	KCNG3	OVOL1	TNS4	FAM25A	DPYSL4	SLURP1	SCG3	SLC17A4	ANXA3	GPR143	CAPSL	KIF1A
FEZF1	SP5	SORCS1	SDR16C5	TNFAIP6	TINAG	KRT6C	MMP12	PCSK1N	AIF1L	SNCB	CA12	VTCN1	CST1	IGFN1	CHRNA4	MYO1A	SLC34A2	EEF1A2	SLC35D3	FAM83A	SIX2
MYO3A	GLRA3	FMO1	ZNF280A	OR2A7	BTNL3	MYOD1	CPNE6	DEFA1B	MAMDC2	WSCD2	GPC3	ISL1	CFHR4	SCARA5	ZIC5	EVPLL	DCANP1	GAPDHS	CSF3	MPPED2	LRP2
PDZD3	ABCC8	KIF1A	NAT8	TRIM63	HEPACAM2	CNTN5	ENPP5	APOC3	EVPL	SEMA3E	UPP2	AMBP	CTAGE6	SPANXD	OSTN	TINAG	BRINP3	VEPH1	CNTFR	PIWIL1	MMP7
NLRP7	RNF183	KRT14	HMGCS2	NBPF26	MYRF	PSAPL1	NKX2-5	RHCG	LRP1B	SLC6A15	SYT9	C2orf72	CLDN10	TBX20	LRRC55	PGA5	PTPRT	NUTM2E	INSM1	SLC6A20	TMEM252
PGLYRP4	TMPRSS3	FOXJ1	OGN	RSPH6A	SPINK4	CACNG4	STMN2	ATP6V0A4	CD109	CPLX3	GPR158	DUSP9	CFAP126	TUBB2B	PLA2G2A	TRIM50	GSTT2	MAL	PCDH20	CALCA	PCK1
CYP2C18	KRT15	PGLYRP2	RIMBP3B	SIGLEC15	SCNN1B	LYPD8	TMPRSS7	MTRNR2L1	CCL1	IL1B	SULT1C2	PLD5	NKX1-2	PRSS8	IRX6	HOXA10	ARX	KLHDC9	IGFBP1	SLC26A4	KNCN
S100A9	ZSCAN1	PYDC1	CDH16	HIST1H2AD	CBSL	EPGN	ESPNL	SLC4A3	SORCS2	MBP	ZNF676	FAM133A	EMX1	CYP4F11	ZFP57	CDSN	VSIG2	GJB2	EEF1A2	FUT3	GPX2
TBL1Y	GRB14	CLDN8	UNC93A	CHDH	TMEM82	ABO	RIMS2	DUSP9	FOLR3	SHISA6	PAPPA2	CNNM1	CHGA	TDRD5	ATP12A	FCER2	EEF1A2	TRIM29	CRISP3	EYA4	USH1C
CNTN3	MAG	DLX6	LRRTM1	EPYC	PNLIPRP3	BPIFB1	GSTM5	LRRC15	LPL	NPY2R	MAGEB2	ADGRF4	LY6G6C	POU3F3	SLC5A1	PIWIL1	ST8SIA2	PQLC2L	TNS4	NELL2	CEACAM6
HOXB13	UGT2B28	FGL1	MSLN	TSPAN8	FREM2	OCA2	FA2H	KRT5	KCNA5	GSX2	GLYAT	SERPIND1	LHX5	LRRC15	CDH18	PCSK1N	SST	HS6ST2	ELFN2	USH1C	MAG
POPDC3	PHF21B	FUT3	RASGEF1A	SOX9	CNFN	SGCG	TRIM29	TDRD9	CUX2	SUSD5	CCNO	CACNG4	PDX1	FAM25G	KCNJ16	FEV	MAGED4B	MAOB	PDIA2	HOXD10	SIX3
PSAPL1	LY6K	MMEL1	TM4SF20	MYRIP	BCAS1	SPRR2A	SLITRK4	CNTNAP5	CCR2	OLFM3	DEFB132	UCHL1	PWP2	PLPPR1	PROM1	APOA1	ZBBX	CRTAC1	ABCA12	MISP	SPERT
MUC4	LCN2	AMBP	AXDND1	ZNF804A	NPBWR1	SBSN	UGT2B17	SP5	AQP10	OSR2	BTNL8	IRX2	MEGF10	CPS1	PLPPR1	PAX5	CRYBA4	DKK1	ACTL8	SULT4A1	NEFH
MAGEA9	TLX1	SH3RF2	UCN3	IGSF9	ITLN1	KLK7	CLVS2	CPZ	VNN1	KRBOX1	RAB3C	CFAP126	MYO18B	HKDC1	SERPINA5	AXDND1	OLIG1	MAG	FEZF1	HS6ST3	C16orf89
AKR1C2	DSG1	LCN2	BMP7	CXCL6	MYO3A	MUC16	GALNTL5	DAO	PAQR9	ZCCHC12	MOGAT2	LRRTM1	MUC16	PEG10	TMEM132C	PCSK1	FOXD3	CALML3	SPERT	CYP4F11	PRSS33
SLC6A11	VTCN1	TINAG	NTRK2	SIGLEC6	SYT13	NLRP10	MYT1	PTPN20	FNDC1	CRABP1	SLC16A9	HABP2	GGTLC1	GLI1	MOGAT2	ELF5	GNG13	DDX43	SPTSSB	PGAM2	SMOC1
DMBT1	MMP12	SLC22A10	RGPD2	BTBD16	ZIC4	IL1F10	CHRNA1	CDSN	MYZAP	VGF	SSX2	PRR15	KRT31	ISL2	MT1H	SULT1E1	AGTR1	SHISA2	GABRA3	FAM167A	TCEAL2
LHX1	SEZ6L	OTP	SPRR3	SPTSSB	FOXL2	TCHHL1	CDC14C	CRTAC1	DNMT3L	FNDC9	NAT2	RNF186	GAGE12F	CES1	C1QL4	FGB	POTEB3	PRSS21	CBSL	NPW	PCP4
SYT8	KLK7	PRKG2	NPTX2	KRT17	KLRG2	PI3	CHRDL2	RAB25	PPARGC1A	NKX2-5	CTSE	GJB3	GAGE12G	LBX1	HOXB6	XKR7	LGALS7	MAGEB2	SFTA2	NPPC	XG
SLC44A4	UMOD	SMIM24	CLDN22	FCAMR	NKX2-8	IGFL1	KLRC4	F5	WWC2	RBFOX3	WNT4	VSIG1	HS3ST4	EPB42	CHST9	FSTL5	CARTPT	AGMO	EVX1	OTOS	ANXA8
EPGN	WDR72	KRT23	RP1	ERICH5	FDCSP	TH	GLYATL2	NUTM2F	HBA1	CD163	ASCL1	CCDC190	CNTNAP2	CCKBR	SERPINB7	CYP24A1	JCHAIN	NEFL	PSG4	PPP1R1B	IVL
DEFB126	SFRP1	S100A1	SYN3	CSAG1	MUC22	CTAGE6	CADM3	SLC9A3	MEI4	KLK7	CDH16	GABRB3	AADACL2	AOX1	SLCO1B3	FCRLA	SCGB1D2	ST8SIA2	OCA2	WNT4	TENM1
FAT2	FABP7	GBP7	OMD	S100A8	IL36B	SERPINB12	HOXC8	FAM153C	CEACAM6	GABRG3	DIRAS2	NPIPA8	PRSS3	PIGY	NPIPB15	GOLGA8O	MUC5B	CNTN3	CEACAM6	GPR87	OBP2A
ACSM6	AREG	PWP2	BRSK2	CTAGE6	HHLA2	SLC7A4	CNTN3	FAM151A	PURG	TP53TG3	FAM155B	HS3ST5	CASP14	SLC7A10	TUBA4B	C6	MYT1	CLDN22	FCGBP	MMEL1	SLITRK4
PRSS21	ROPN1	ACSM2B	PIPOX	MS4A12	MUC16	CHIT1	HOXB3	CP	ALAS2	TRIM71	ROS1	CPS1	XAGE1B	FA2H	CXCL5	KCNMB2	DLX1	SDK2	ABCG8	CILP	CCDC60
GREB1L	POTEE	SULT1C2	CEACAM7	NPTX1	TINCR	HSPB3	H2AFB3	BMPR1B	LY86	CAMK4	DCAF8L1	IRX6	DACT2	GPC3	SDR16C5	SLC5A7	GALNT13	CA14	FAM189A1	H2AFB3	FXYD4
SLC39A2	MYT1	C2CD4A	ASIC2	CLGN	SERPINA3	PRKAG3	NKX2-1	IBSP	MAB21L1	CARNS1	PGAM2	SPRR1A	KRT6C	COL9A3	KIAA1324	TMEM179	KRT1	CMBL	TAC1	THBS4	SPINK4
MYCN	HOXC11	C8B	CALHM3	NUTM2E	TMEM139	LCE2A	PABPC5	SAP25	PF4	ATP2B3	VCX3A	PLEKHG4B	HAND2	RNF186	VSTM2B	CGB2	GPR158	DNALI1	ALPP	NPY	CACNG4
PRSS3	PTPRZ1	IGFL1	TTR	CACNG3	HORMAD1	HSFX2	PRKG2	EDAR	TMEM26	AEBP1	RSPO2	PLEKHS1	TEKT1	NPTX2	GJB5	SYT4	CXCL14	GABRA5	PRKAA2	CDH22	C22orf15
HS3ST5	CTAGE6	SPRR1A	GABRA2	CXCL8	KRT74	ODAM	RTP5	PGA5	KCNJ8	CPNE4	CYP3A7	EREG	CAPNS2	SIGLEC12	ZFR2	NR0B1	TUBA4B	CHRDL1	PADI1	SPESP1	LEFTY2
GPR78	LBP	UGT2B7	CXCL17	CACNA2D3	SMIM6	TLR9	GABRB2	SLC6A3	PRTN3	CRLF1	WNK4	SIK1	PIP	THBS4	MMP7	UMOD	SFTPA1	PPARGC1A	LGALS9B	CAPN6	PDX1
PDZK1IP1	KISS1R	MROH2A	PIWIL1	HOXA7	GSDMC	HEPHL1	SLC13A5	NPIPA8	OR2G2	SOWAHB	MISP	TRIM54	DEFB4A	HOXB9	CST9	CDH22	SLC6A3	CFAP61	FEV	LAMB3	NEUROG2
IVL	PNMT	SLC22A1	CYP24A1	HOXC11	SOX2	SULT4A1	C1orf158	SLC17A3	SIGLEC1	LUZP6	ZIC2	TESC	HS6ST3	NXPH2	NR0B1	FAM3D	P3H2	SLAMF9	TMEM229A	CFAP126	OGN
ATP1A4	GPR158	SFTA2	PRSS51	LIM2	FGFBP1	ROS1	KRT75	BRINP1	LGALS3BP	PTPRR	POF1B	PTPRZ1	LYPD2	GJB6	ANKRD66	NPHS1	HOXC9	EPHA5	FUT9	KLK1	CXCL5
VWDE	GLYATL2	SSTR5	HTR4	AMIGO3	GCNT3	EPHA7	SKOR2	PSAT1	RD3L	UNC13C	ZNF727	CYP4B1	PLA2G2F	ZNF98	TFF3	LTF	SLC22A31	LTK	EPYC	RET	NELL1
EN2	VWDE	MTTP	MAT1A	OR2B6	SGK2	PGAM2	SV2B	CXCL1	BMX	KCNA1	KCND3	NMNAT2	SERPINB13	SFTPD	SFRP5	TNNI3	AMH	SFN	CYP2B6	FAM189A1	LGALS9B
KLK5	CFAP126	ACTBL2	CLEC18C	SIGLEC12	GAL	FOLR3	FBN2	KRT13	RBPMS2	HLA-DQB2	CDS1	LGALS7	KCNK2	PRPH	CCKBR	INSM1	POTED	EPYC	FAM3B	KIF1A	VSIG2
CYP24A1	DCD	HS6ST2	DUOX2	CCR6	TLX1	PCLO	KCNH8	MISP	C1QTNF4	CHI3L2	SSX2B	HAVCR1	ADD2	PSAPL1	SCGB1C2	HIST1H2BH	FOS	PLCB4	PPP2R2C	TGFBR3L	SLITRK6
PRAC2	EPYC	PIGY	SCNN1B	POTEG	ANKS4B	ADH1C	SYNPR	ZNF385B	TDO2	SPOCD1	CAPN6	LYPD6	BARX2	GOLGA8T	PLAC1	CYP26A1	KDM4E	MCHR1	PKP1	SFN	SERPINI2
SLPI	PLIN4	SLC26A9	SIX3	GJB3	ODAM	HOXC10	DLX6	ROR2	CPA3	CPLX2	OCA2	DRGX	EMILIN3	KLK7	SORCS1	GC	ARSH	MKRN3	MAT1A	PCSK2	TRIM15
MKRN3	SUSD3	OGN	IBSP	TPSB2	CRISP3	CA3	DACT2	DNAJB13	JPH1	SERPINA5	PYCR1	AQP4	CRISP2	ANKRD30A	LRRC26	NPY	KRT6A	MAGED4B	CEACAM20	GOLGA8O	TAC1
SFTPA2	CCL7	PPP1R14C	OGDHL	TRPM4	PPP1R14D	COL22A1	TMEM215	NPIPB15	HDX	AREG	VSTM2L	XAGE2	FER1L6	CNTFR	FLG	CCDC190	RFX6	OLFM1	HAPLN4	UTS2R	SP5
PCSK1N	SERPINB2	FETUB	SOX2	SCARA5	NHLH2	SPRR1A	PRG2	KCNK9	TCF15	TRHDE	SLC7A10	ZBBX	LINGO2	PKD1L2	CFAP126	BRS3	RNF186	SFRP5	IGF2BP1	ARL14EPL	SHISA6
PIGR	DLGAP1	ZNF727	SCEL	IL17RB	OTOP3	PAX7	PTPRQ	IQSEC3	KCNK13	HRH3	DSG1	MUC3A	ATP13A5	IGFL2	FOSB	CST1	MSLN	CTAGE8	ATP4B	PRIMA1	VGLL1
MSI1	FGFBP1	ADH1B	DMRT2	GPRC5D	PSCA	PIGR	MDGA2	PAPPA2	HBM	IGFBPL1	FOXJ1	TMPRSS6	GAST	ALK	BNC1	SPRR2A	KRT20	MYO5B	KIF1A	FOSB	CXCL14
AR	HAPLN1	CHST8	GRK1	ANKS1B	SULT4A1	PAX3	PNMT	PADI1	EGF	RBFOX1	C12orf56	HOXC8	ZFP57	KLK5	CRTAC1	SLC6A19	SMIM6	LRRTM1	PRAP1	PRKG2	PWP2
CLDN8	MIA	ADAMTS16	C10orf82	SAMD7	ZBED9	YBX2	TCEAL6	SLC17A4	HSFX2	C5orf38	ACSM1	PEBP4	UCHL1	WNT10A	MAGEE2	PI16	CHGA	DSG1	PENK	PDZK1IP1	KIF19
FUT9	PSG4	WIF1	ERAP2	ZC2HC1B	SLC6A20	FLRT3	DMRT2	TMEM61	SCN2A	NDST3	MROH2A	KRT16	TMPRSS11E	DRD1	IFITM5	CST6	MMP12	MSI1	RNF186	MS4A15	KRT14
FUT6	OXGR1	FGG	CLDN10	IL31RA	SLC4A4	CGB8	CAMK1G	SLC9A2	SLC6A1	DLX2	MAP7D2	NKAIN3	MSMB	SLC39A8	JPH3	FAM25A	SLITRK4	CFHR4	LGALS9C	BTBD17	MMP10
GABRB3	AMY1C	EPHA7	LYPD8	PRSS51	SH3GL3	ZIC4	FAM153A	SPOCK1	MMP9	GRIN2A	CNDP1	PCSK1N	SPAG6	PTPRT	PNOC	ADIPOQ	GATA4	KCNN2	VWDE	NAT16	ANKRD34B
ANKFN1	DLX1	PDZD3	VSTM2A	RYR2	ANXA8L1	MAGEA1	ECEL1	LGALS4	FRMD6	DRD1	GAL3ST2	DDC	IL36B	FOXE1	NTS	C12orf56	CTAGE15	HOXD13	FGG	GPC6	CFAP73
DMBX1	NKX2-2	ANXA10	NOL4	C19orf81	LIPK	NPBWR1	LY6H	HSFX2	OR2A1	SCARA5	DQX1	GGTLC1	ATP12A	LGR5	CNTN5	GRM4	NLRP9	PWP2	CA9	CD70	NPIPA8
DKK1	GGT2	ACSM2A	MUC4	DLX3	USH1G	NPIPA8	NHLH2	CCDC8	MMP14	ELSPBP1	MGAM2	IL31RA	ATP4A	IGLL5	HLA-DQA2	IGFBP1	GC	TENM3	GJB6	CALB2	VWA5B2
PLPPR1	CACNG1	CASR	PGLYRP4	POTEF	EPGN	HS3ST6	ELSPBP1	LRRC14B	OR52N1	CXCL10	CASR	IBSP	GABRG3	PTPRN	MYBPHL	ERP27	ATF3	TMEM171	PRKCG	TP53TG3D	FBN3
CACNA1I	C2CD4A	NEU4	SULT4A1	CCDC187	KLHDC7A	MMP10	GABRA4	GYG2	SMARCA1	NXPH2	LRCOL1	TTC29	HMX1	STMN2	RIMBP3B	FXYD2	KCNS1	SULT1C2	RASSF10	CCL7	IGFL1
BCAS1	SLURP1	CAPN6	OBP2B	KRT6A	DLX5	PPP1R3A	OPTC	SLC26A9	SLITRK4	HS3ST3A1	TMPRSS3	SCTR	FEZF1	TBL1Y	AFF2	OOEP	ABCC12	C14orf39	POTEF	ADGRV1	AQP12A
GGTLC3	AKR7A3	ITIH2	KCNJ3	TREML4	PRAME	C1orf68	FRMPD4	H2AFB3	SMOC2	ISL2	SLC1A2	PCSK2	HS3ST6	MYH1	AQP12B	KLK6	FAM216B	ATP1B2	GAST	TRHR	ODAM
AMTN	NELL2	A1BG	TNNI3	FA2H	A1CF	FOXA2	VWA3A	LUZP6	MS4A6A	2019-03-11	FAM151A	SLC6A15	SCN9A	GSG1L	SPOCK3	CHIT1	HIST1H3D	IL22RA1	MAPK4	FOXA3	ITLN2
NCCRP1	LY6D	F7	SOX8	EEF1A2	KIAA1324	S100A12	HDC	CCNO	QPCT	CLVS2	TYRP1	DCANP1	SCN2A	FAM83B	PCDH20	CDH17	KLHDC7A	HPGD	KCNE2	GDF10	PIP
FAM25A	MUC2	HOXC6	SLC28A3	TFPI2	ENTPD8	DAPL1	CRYM	GALNT9	NR2F2	ST6GALNAC5	ELOVL7	KLK5	NOS1	ALOX15	PTH2R	H2AFB3	CDRT4	LGALS7B	ATP4A	APOE	SERPINB7
PTPRZ1	PRODH	FAM81B	KAAG1	ZNF711	CEMP1	WNK2	FOXA2	ACE2	GNG12	CNGA3	ADAMTS16	TMEM215	SFRP1	KDF1	RSPO3	FAM83A	KRT6B	COL19A1	CA4	C10orf90	VAX1
IGF2BP3	MCCD1	KCNJ13	ABCG8	STEAP1	PRAP1	MUC5AC	NDN	MAP7D2	ITGB3	KCNH5	MT3	KRT4	GPR149	KRT6C	MYL7	BEX1	GRID2	SPATA31A1	GAL3ST2	CLDN2	C11orf88
NKX1-2	FOXD1	VSIG2	CALML3	MACROD2	CYP24A1	DMBT1	MAP3K19	SYT8	SPACA5B	GLT1D1	FCAMR	NPBWR1	AQP5	EMILIN3	OTOP1	GUCA1C	UCN3	PKP3	KRT13	DMBT1	CNTFR
LYPD2	PIGR	PAEP	KCTD16	ZBTB32	MIA	SLCO1A2	KCNH5	VNN1	MMP2	FCGBP	WFDC2	CAPN6	PRR18	ACKR2	ITLN1	CAPZA3	NR4A3	ETNPPL	RIMBP3B	EEF1A2	NOL4
C12orf56	RAB6C	CD1A	GGT2	PAGE5	GPD1	NKX2-3	CHRNA4	PANX2	TPBG	CALB2	IGF2BP3	VGLL1	TMEM178B	ASTN1	PSCA	CELF3	HABP2	EVPL	FOXI1	DDX43	MROH2A
KLK13	VSIG2	TBL1Y	KRT6C	CCDC110	LPAR3	MAGEA12	KLHL1	CA4	PLCB4	USH1C	SLC10A1	ADH7	FSTL5	HSFX2	UNC93A	CCL14	SERPINA3	LGI4	A1CF	CALCB	HS3ST6
RIMBP3B	KRT16	ANXA8L1	TNNT1	MT1M	MUC15	FLG	HOXA11	NTS	VWC2L	TMEM125	CELF5	TMEM63C	PROM1	OGDHL	SERPINB2	ANXA8L1	SRMS	FIBCD1	SSTR5	OR2L13	PLEKHS1
PTCHD1	GATA4	CYP2C8	SPACA3	PYGO1	GALNT14	LMOD3	ACTL6B	CKMT2	TGFBI	NPIPA2	SYT8	APOBEC4	LGI3	ANGPTL7	TUBB4A	SLC9A3	PAX8	PHF21B	IGFBPL1	FAM155B	ST8SIA2
PLEKHS1	TMEM215	ABCG5	POTEF	CAMP	EPHX3	VAX1	SH3GL2	SLC35F3	G0S2	PYDC1	LDHC	TMEM190	PKHD1	ISL1	DMRT2	DCAF12L1	GSTA3	COBL	FUT6	KLK3	LAMP5
IL36RN	LYPD8	EYA4	SLC9A3	FAM131C	CT45A10	SMIM22	TFAP2A	CLEC18C	CYP27A1	SH2D5	MRAP	MYBPH	TUBB4A	XIRP1	CAPSL	SCRT2	PHYHD1	LGI3	NPIPA5	IGSF1	PYY
TLX3	CYP2A6	CALB2	ORM1	SLC1A1	AKR1C2	THBS4	SYT1	MMP7	COL11A1	LHX3	GAGE1	PGLYRP3	CACNG4	IL26	EPHA7	C4BPA	STAP1	KLHL13	FOXD1	BMP5	KRT6A
BARX2	WFDC6	FOXE1	FAM72B	MAPK10	POTEE	IL36B	BCAS1	CCL20	SPATA18	CD5L	TM4SF20	POF1B	FOLR1	GBX2	HMGCLL1	WNT7A	NWD2	KLK13	C4BPA	ELANE	CTAGE15
KLK10	NLRP5	HAPLN1	PAX9	FGF14	HNF4G	VGLL2	2019-03-11	NAT8B	AGT	AMER3	FGFR2	CST4	NGB	LRRC55	MYT1	GRIA2	NTS	TP53TG3C	VSIG2	PTPRD	CATSPERD
PLA2G3	FAM81B	AGR3	TMEM211	CYP2C8	NKAIN2	ELF5	C5orf49	GPR143	PABPC4L	RTN4RL1	ALPI	CLPSL1	PAX1	MRAP	PCK1	SLC2A2	SERPINB2	CHRM3	RSPO4	MYO1G	ASIC2
CYP2W1	ADGRV1	CR2	ZNF730	TNFSF11	SOSTDC1	COL11A1	CTAGE8	CHRNA4	TSPYL5	TECTB	GOLGA6B	SLC26A9	GAGE13	IFNE	PROK2	CLCA2	CTRB1	TMEM163	BMP3	GRIA3	CLDN2
KRT75	TH	PEG10	CYP2C19	CA12	CIDEC	SERPINB4	SNX31	PSG4	SIRPD	VWC2L	SLC6A19	KRT14	EPGN	ODAM	SMIM24	MOGAT2	CCDC169	CRABP1	FAM177B	NETO1	KRTAP5-2
VSIG2	TRH	TRIM29	ATOH1	KCNN3	NLRP2	KRT7	USH1C	LMO1	UNC5A	TMEM233	MUSTN1	ARX	ATRNL1	CAPN6	HOXB5	SLC18A3	CDH7	ZIC1	NKX2-5	HIST3H2A	GAD1
TSPEAR	CAPSL	SMLR1	KLK11	PDZK1IP1	SP9	FAM155B	SHH	HAO2	C1QC	LCN9	FDCSP	CACNG6	PTPN20	PLD5	C9orf24	ZBED2	TP53TG3D	LUZP6	DEFB4A	C8B	PGR
DRD1	KCNC2	EVX1	RTN4RL1	GOLGA6L6	CAPN14	ENDOU	SNX22	CBLN1	SHTN1	RSPO3	SNAP25	HOXD10	SNX31	VWDE	CSAG1	PAPPA2	ZNF385B	RIMS4	EYA2	GALNT5	LRRC31
TENM1	SERPINB5	AHNAK2	SCGB3A2	GPR42	DSC1	UGT8	VGF	FREM1	TSPAN12	RBP4	GRID1	SFTPB	LAMA1	IBSP	VCX3A	SLC44A5	DEFB126	GRIA2	SLC2A2	KRT6B	MUC4
IFNE	UNC5A	ABCB11	TSPEAR	CAMK2N2	OGDHL	ATP13A5	WNK2	DEFA3	STOX2	CNDP1	FCN2	SERPINB7	C11orf53	BTNL8	SOX11	LBP	SHISA8	PRRT4	GOLGA8O	AQP4	RNF182
GDPD2	TMEM150C	SLC22A31	GRB14	SHISA3	ZG16B	ANKRD34B	NPNT	CIB4	PRRT4	CACNG5	OSR2	OGDHL	GSTA2	SMPX	CRYGC	FOXD4L3	XIRP1	C7	SLC6A15	LGI3	LCN8
MYT1	GPRIN2	FIGNL2	NAT8B	CYP24A1	MUC4	SFRP4	ATP6V0A4	SLC23A3	ZAN	LTF	HORMAD2	DDX43	HOXD4	PDZRN4	FBN3	TRIM29	CGA	MGP	UPK1B	DEPDC1B	LGR6
PWP2	RGS22	HAMP	DRGX	LHX3	UCHL1	FOXL2	PCDH11X	MAPK4	SPATA31E1	PCSK1	GNAO1	CD1A	GJB6	TSPAN1	MAP3K19	PI3	WDR38	GABRB3	MYO7B	PRPH2	ANGPTL1
UGT2B17	KCNH1	HOXA6	VIP	BEX5	CA8	VWDE	CA3	EDN2	KIAA1324L	GLRA3	KCNH8	CTSE	KCNH1	CYP4B1	SCGB1D4	IRX1	EPHA8	C1QTNF3	PCDH8	KCNA2	CHRM2
B4GALNT4	UGT2B15	VWDE	CPS1	ALG1L	FETUB	STEAP1B	EMX1	C10orf126	GJB6	FOXD1	FBN3	HSFX2	POU4F1	CHST4	PITX2	DUOX2	ACTA1	SCIN	SMOC1	BEX1	MSMB
B3GALT5	DOK7	FGF19	TPSG1	PRSS1	HEPHL1	CNFN	ATP8A2	KNG1	ZFYVE9	PCDH11Y	GABRA3	LRP2	SERPIND1	KCNC1	TSPEAR	SEMG1	FRMPD4	MAL2	SULT1E1	SPON1	ATP2B3
OGDHL	EVPLL	SCNN1A	GUCA2A	FAM216B	KRT15	COMP	TENM2	FCN2	ROBO4	ERMN	SCGN	C8A	S100P	TSPAN8	BARX2	SLC39A5	VCX3B	KCNH1	SLC8A2	MUC1	MRAP
GJB1	SLC1A1	ITGB6	HOXC8	SRMS	RBP4	PIK3C2G	SVOP	ALDH8A1	GSTT2B	NDST4	FGF21	ATP6V0A4	PRDM13	CSF3	MUC15	GGT2	PI3	IRS4	LGALS7	LGR5	CTNNA2
FOLR1	PAX7	BARX2	POU4F1	ARL14EPL	PIWIL1	WDR72	LILRA4	COL10A1	ADAMTS2	BHLHE22	CXCL5	CSAG1	MUC5AC	NMNAT3	CTNND2	AMY1C	ASIC2	L1CAM	TFF3	HPCAL4	FOXI1
TBX1	HOXB1	S100P	CHP2	MMP1	FSTL4	HRC	IBSP	FOXP2	SNX7	SST	NTS	CCDC33	NHLH2	NKAIN4	TP53TG3F	SEZ6L	HMGCS2	ANGPT1	KRT4	SCN3A	C7orf57
FAM25C	LGALS9B	KCNS1	RLBP1	CCR8	GPR35	CDH16	TPSAB1	SH3GL2	COL5A1	ANKRD34C	CCDC177	ERVV-1	DAPL1	CMBL	AMY1B	CIDEC	DDC	KRT19	CAPN6	KIF5A	GFRA3
ACTL8	TUBA3D	ABCC2	VGLL1	SCML2	LY6K	KRT75	DAPL1	KNDC1	EPB41L3	NTSR1	ILDR1	ALOX15	CA9	PCDH20	HIST2H2AA3	LHFPL4	HNF1A	CLDN14	PLA2G12B	THEG	KLK7
DKK4	TRPV6	CDO1	FREM1	IL21	ISL1	SPRR2D	PHACTR3	CELF5	UNC5C	SLC18A3	CYP19A1	TSPAN8	OPRK1	EVPLL	REG3G	VSTM2A	RFPL3	TRIM48	EDN3	TPSD1	ZNF300
CPNE4	BBOX1	UGT2B11	NKX2-2	HIST1H1B	TMPRSS11B	UNC93A	TNR	FERMT1	SHOX2	FRMPD4	GAGE2E	HTR3A	VCX	IGSF1	ADGRB1	NR1I2	SLC38A11	TTYH1	PGLYRP3	CYS1	SLC6A14
RORC	PNLIPRP2	IGF2BP1	PADI3	CLDN3	KLK12	GAL	ADAMTS19	TBL1Y	GUCY2C	GJB2	NPW	ITPKA	SIX3	C7	POPDC3	KLRC3	SAP25	ZNF334	PSG3	SDK1	FOXD4L3
TMEFF1	NEURL1	CALCB	MTRNR2L1	JCHAIN	VNN1	HOXA7	SHISA6	PLA2G2A	RXFP2	SP9	LRP2	HS3ST6	PRR9	TRIM50	ESPNL	PTCHD3	GBA3	RNF182	IBSP	CXCL8	FOXA3
SPDEF	MMP13	TFPI2	NTSR1	GLDC	FUT6	CP	TSHR	MAGED4B	POTEB3	MAG	GRM8	PIGY	CALB2	CBLC	SAA1	MUC4	TBX18	SLPI	ADRA2A	BMP8A	SNTN
AGR3	RET	CXCL6	FABP2	IGF2BP3	SEMG1	SPDYC	CA9	MROH2A	KCNK17	P2RX2	DIO3	PLA2G3	EPHA6	RBM11	KCNK9	TMEM132D	SIGLEC12	PKHD1	SULT1C3	C8A	DRC7
FBN2	NMU	TMPRSS3	PENK	LCN2	TTLL6	ELFN2	PPP1R1A	SLITRK5	MYOF	HTR6	ARPP21	NPTX1	CPA6	NR4A3	GSTA1	CFAP126	HS6ST2	PCLO	CARD18	UGT3A2	ASXL3
CAPN13	ALOX15	CXCL13	SST	ZNF732	PRSS2	SPOCK3	CPNE4	PI3	LYZ	DRC1	RGSL1	TMEM229A	PGLYRP3	TMEM125	KCNB2	HAS1	CACNA1B	NUDT10	GABRB3	SEZ6L2	CLCA4
CECR2	MARCO	FREM2	PRORY	FOXP3	TP53AIP1	CDKN2B	NXPH2	KRT16	LPO	GREM2	GAD1	LGSN	PSG4	NLGN4Y	USP17L11	PRSS33	HOXC13	MID2	SEMA3E	CLDN16	GLYATL3
TFF3	IGFL1	NAT2	IGFBP1	CAPN6	CLEC2L	OGDHL	GRIN2A	AGR2	C1QTNF5	RPH3A	CFAP47	USH1C	MUC2	SERPINB7	LGALS7B	DKK4	MMP26	SPRR2E	UCN3	PROM1	PRSS2
HMGA2	SLC6A14	RASSF9	GAD1	CLDN20	FER1L6	SDR9C7	CD24	FAM189A1	CCDC187	HOXC4	IL1RAPL2	MORN5	NIPAL4	RGL3	CFAP77	APOB	DNAH8	BDNF	ALB	C2CD4B	FAM189A1
POTEF	MUC5AC	SIX2	NRN1	SERPINA5	SLC34A2	DDIT4L	NKAIN1	LGI4	CHRNA6	UNC5D	FRAS1	NT5C1A	HMGCS2	PPP1R1B	CDC20B	LGALS9B	OR51E2	SCGB1D2	CAPN9	CSF3	RGPD2
HOXC8	AGTR1	TMEM72	NMUR2	THRSP	GABRQ	FEZF1	GPR139	FRMD1	ZNF112	CALN1	CDH19	HCN4	TDRD5	KRT35	TENM1	CXCL17	HS6ST3	TTR	SFRP5	PRG2	HTR6
KRT33B	FAM189A1	CDC20B	SLC38A4	EVPL	HS3ST6	TF	NGB	HMGCLL1	MMEL1	CCNA1	HIST1H3G	CDH16	STOML3	DLX3	PRKCG	PPP1R1A	FCRLA	CYP2J2	TFAP2C	CATSPER1	GALNT14
HES2	SYT8	VAT1L	CST1	MUSK	PLEKHB1	LCE3C	BHLHE22	FCAMR	EIF1AY	CRYAA	FAM183A	FBN3	REG1A	CHRNA4	GFRA2	LRRTM1	RPRML	LRRC8E	DMRTA2	CDO1	HOXA7
SLC7A4	MAT1A	CYP2E1	TLR9	PTPRR	SPOCK3	TCP11	KRT16	TPSG1	CHL1	LRTM2	ARFGEF3	KLK7	ERICH3	PAH	HOXA7	KIRREL2	TTC29	RHOD	GOLGA6L6	INMT	FUT6
PADI1	SLC7A3	IRX3	DHRS9	EPHB1	GRP	IL20	NDST3	SLC15A1	OR10A2	LRP2	RIMBP3C	GAL	SLC6A15	ALX4	CDH22	AMTN	HIST1H4E	FABP4	LGR6	TNS4	SAA2
AZGP1	TMC5	CYP4A22	PLA2G4A	TBC1D3I	UGT2B17	CYP4B1	DSC1	GALNT13	EPCAM	OR14I1	ETV4	PCDH20	LCE1F	CCDC155	CDH12	KRT1	KCNH6	NTNG1	MYOC	SCGB3A1	TMEM246
RIPPLY2	PKP1	GAL3ST2	GABRB1	LCN1	ARHGEF38	PRKAA2	DMRT3	POF1B	KCTD12	NEFH	MYBPH	DNAI2	GPC3	FAT3	CALHM3	RXRG	CTAGE9	CDKL2	DRD1	CHGB	SLURP1
SIK1	DKK1	RIC3	TNFRSF6B	HOXB9	GPR27	CLCA4	RBFOX3	SLC13A2	SPINK2	PRKG2	EPS8L3	CACNA2D2	LYPD8	ZFP42	TEKT1	PIRT	GCSAML	LMX1B	PCK1	ADIG	HOXA4
HOXD13	CAPN6	PRAP1	MSI1	TMEFF2	DLX3	TGM6	THNSL2	CRP	PMP22	SSTR1	GNG4	FXYD4	LHFPL3	SPRR2G	SYT8	SLC26A9	NXPH1	CADPS	LYPD8	TMEM130	TM4SF4
CCDC60	PHYHD1	AQP9	CNTFR	MYO3A	MLPH	GP1BB	SDR16C5	ARSF	UGT2A3	GZMK	CYP39A1	LDHC	AGR3	FSHR	PPARGC1A	KRT6B	HSD17B6	MYH13	CNNM1	NOX5	LBP
ALDH3A1	SFTPA2	CCL19	VSTM2L	SHROOM3	FAM155B	POU3F3	CCKBR	LCN2	SLC22A3	COL20A1	PI15	CYP2C18	JAKMIP3	RSPO4	SLC7A10	CEACAM7	ITLN1	RXRG	SFTPA2	MT1F	C1orf189
POU6F2	TAC1	SERPINF2	SPP1	SAA1	ONECUT2	ALDH1A1	LRRC8E	CREB3L3	PRLR	RPRML	MAGED4	ARL14	GMNC	GATA5	PI3	VWA5B2	PLPPR1	BTC	KCNS1	SLC5A7	SDR42E1
DNER	KRT23	TCN1	MAGEA6	OMD	SHH	SLCO1B7	SOST	PGAM2	CPNE7	CNTN5	PNCK	SYT12	C1orf87	TCF21	S100A7A	FOXJ1	MT1E	HOOK1	HORMAD1	NCAM1	C1orf158
POU3F1	THEG	IRX6	CHST5	TRIM36	DCDC2	CAPN14	PPP1R1B	PLPPR1	LOXL1	VSTM2A	TBC1D3C	MUC4	IRX1	KRT13	HOXA2	CALB2	WFDC12	SLC35F1	OOEP	SPX	NKX2-8
SCNN1G	AQP9	SERPINA10	LEFTY2	OLR1	NPC1L1	ATP1A2	FREM3	MGAM	EMILIN1	SERPINA3	SPINT1	MAPK4	THEG	OVOL2	INA	HS6ST3	TRPM2	LIN28B	CCK	RNASE11	LRRTM1
RBP4	GSTA1	ZIC4	FAM83C	LMO3	KIF12	KLK6	OSR1	POU4F1	CD96	CLVS1	DLX4	UMODL1	DMRT2	YBX2	ZNF729	AGMO	LRRN1	VCX	WT1	KRT78	TSPAN8
KIF1A	MAPK4	KCTD14	SLN	GABRR2	ARSE	LY6G6C	FAM180A	LRRN4	TSHZ3	MMEL1	FERMT1	LYPD6B	OSGIN1	EPHA5	CST2	GABRG2	MIPEP	BBOX1	UGT2B15	CSF2	MAGEA11
LIPK	TGM3	ZMAT4	NXPH4	CBLN1	PIK3C2G	SCGB1A1	CLEC2L	PTGER3	CACNA2D3	EPHA6	MRAP2	AGR3	NKAIN2	CCDC187	TUBB2B	SLITRK1	ARHGAP40	RDH8	KRT6C	XDH	C19orf81
NHLH2	PLPPR1	CYP39A1	SFRP5	LRRC14B	CAPN13	DMRT2	LRRC9	PKP3	CACHD1	CDRT4	CDRT4	IP6K3	ZNF229	SCN7A	2019-03-11	UGT2B17	CA10	SSX2B	MYBPC1	SP7	FSTL5
TNNT1	CCDC187	ADGRG7	SERPINB7	CD28	SLC35F3	NLGN4X	PAX1	TSPAN8	STAC	OCA2	FBLL1	FAM216B	CYP4F2	NPTX1	MC4R	CYP2C9	DIO1	NPTX2	GABRP	OR13A1	RIMBP3B
TMPRSS11D	CHRM1	CA12	IGFALS	UGT3A2	PTPRZ1	CNGB1	SLC22A3	SAA4	CCNA1	GOLGA6L6	LYPD6	CTNND2	IL20RB	C6	BANK1	UCN3	CYP4A22	AQP5	CYP4F2	EPHA10	CALN1
CCL15	STK32B	HPGD	KLK3	ANKRD18B	MUC12	EYA2	LRRC15	KLK1	MORC1	MMP7	MT1E	KLK13	SLC7A11	FOS	MUCL1	NTS	SYT4	HNF4G	ASCL2	FIBIN	PTPRT
SPTSSB	IVL	KCNJ16	ANXA10	PHEX	LTF	KRT79	MMP3	MMP1	ATP12A	PENK	CYP26A1	INA	SPTSSB	ZNF385B	MS4A15	NPIPA5	COL22A1	ERBB4	HTR2C	SIGLEC12	BEX1
HTR7	LIN7A	NKX2-8	CRABP1	MFAP2	CNTN5	KRT10	OSTN	SLC26A10	TMEM63C	SLITRK4	BBOX1	HIST1H2AE	PRLR	TYRP1	HNF4G	MGAM2	WIF1	IVL	FAM3D	HMGCS2	SLFN13
TDRD5	MOGAT2	AKR1B10	CYP4X1	TBX5	PF4	HTR3A	PRSS33	KCNK15	GSTM5	KCNT1	FOLR1	FGFBP1	ARL14	SOX6	CYP24A1	DCANP1	KLK5	HOXA7	NPIPB15	DUSP13	SIX1
NPIPB15	ZMAT4	CKMT1B	GBA3	CCL8	SERPINA1	RHCG	LPAR4	ZAN	NCKAP5	SNAP25	CDH15	LCT	TEX15	TGM1	CDHR4	NUTM2F	PRG2	HAPLN4	AADAC	GSTA1	CEACAM5
IRX4	ATP13A4	SPHK1	PCDH8	NPPC	CYP4F22	HOXA13	HOXD9	OLIG2	DSC2	FSTL4	DEFB1	TNNC2	LHX1	ZNF536	EEF1A2	SMOC1	GRIK1	ADH1B	APOBEC1	OR4D6	B3GALT5
BMP5	SIX3	KLK13	SVOPL	VSTM2B	AKR7A3	SGCA	SRRM4	ART5	TDRD9	GTF2A1L	ACTL8	COL25A1	KIAA1549L	GRIK2	SLC44A5	SERPINB2	GLB1L3	WNK2	RPRM	NGFR	ORM2
NPIPA8	CNTFR	EGF	ITLN2	CD163	RBM11	LRRN1	CDR1	KRT14	FAM205A	DLX1	LHX9	C9orf24	MUC13	GRID2	SPAG11B	DPP10	LDLRAD1	NTS	L1CAM	C1QL1	GSTA1
CFHR4	PRB3	SLC9A2	CCL25	BHLHA15	NTS	SOST	OR2L13	MMP12	IKZF2	IVL	SLC3A1	PCSK9	BEX1	ADAMTS8	DMBX1	SLC4A10	KRT6C	GALNTL6	PGAM2	CDH4	LHFPL3
DUOXA2	VSTM2L	LRRC31	IL17A	CD24	GP2	TP53TG3	IL36B	AGTR1	CROCC2	PRKCG	PEG3	IL1RAPL2	GGTLC3	C14orf180	KRT12	SPOCK3	POTEB	HSPB8	CDKN2A	DNTT	S100P
PRIMA1	POTEF	TMEM179	KLK13	CACNA1I	ATP6V0A4	CXCL11	FNDC1	NAP1L2	TMEM47	DMRTA2	SEMA3E	LUZP6	DMRT3	USH1C	GCK	HAO1	SLC22A3	ARSI	MUC12	ERAP2	TPSD1
SCGB1A1	SERPINB7	CADM3	MT3	DUPD1	C4BPA	KANK4	FRAS1	SCARA5	SMPDL3A	ICAM5	HAL	CXCL5	C16orf89	NRK	NELL1	ACTL6B	ATP6V0A4	KNDC1	HS3ST5	NUTM2E	CNGA4
TNNI3	S100A9	KRT83	NPIPB8	ADH1B	CDSN	CPA6	PLEKHG4B	SLC18A3	PRTFDC1	HCG22	BARX1	KLK10	PAPPA2	KIR2DS4	MYOCD	APOBEC1	NLRP13	BRSK2	SIX2	PRB3	C8B
CFAP47	CTNND2	CTAGE6	DPP10	LMO2	COL11A1	TSPAN8	SYT9	HS6ST3	NXF3	DEFB119	B4GALNT4	CACNA1B	C6orf118	DACT2	FREM2	CNTFR	KRT16	SCEL	MAGEA1	SPOCK2	MSX1
CLDN9	ZNF385B	ITIH3	GALNTL6	NEUROD1	EFNA2	JCHAIN	KCNA5	AOX1	OR2A42	KCNE5	KRTCAP3	TP53TG3D	CBLN2	CNTN3	SLITRK2	TMPRSS15	EPHA6	LRCH2	VSNL1	ARC	BMP7
PTPRR	GJB3	CPS1	PSCA	SERPINA12	PEG10	CTAGE15	SCRT1	LRRC31	SLC27A6	OR2L13	GYS2	INHA	PCSK2	USP9Y	PPP2R2B	ST8SIA3	MYH7	AKAP6	PAH	HTR3A	KLK6
CXCL17	MRAP	MTNR1A	UGT2B10	NAPSA	POTEF	SERPINB3	HRH3	ERAP2	FAM83B	KRT33A	EPPK1	TPSD1	POPDC3	ADH6	KRT6B	STXBP5L	SNAP91	PLEKHA6	TEX15	ACOT12	F8A3
TRPV6	RASSF10	CDH6	SBSPON	TRIM31	ATP13A4	TMPRSS11E	UGT8	EHF	GFRA1	TNNT2	GOLGA6A	BAAT	CALB1	MAT1A	CWH43	ANXA10	FOXN4	CXCL1	KRT14	TSPEAR	CWH43
NGB	SERPINA9	CRIP3	TFF2	TFAP2C	BEX2	FOXA1	ACKR1	SPINK5	MS4A6E	PIRT	ATRNL1	B3GAT1	GPX2	MAOA	CHRNA1	CD19	FDCSP	NPM2	RIMS4	AQP5	KRT13
FRMPD4	RASAL1	ATP8A2	ATP6V0A4	2019-03-10	GPR50	RBM24	EFCAB1	TREH	SLC16A9	SIAH3	SLC5A11	ANKRD66	PIGR	SLITRK5	EDAR	CCL17	MT1M	NEFM	TMEM151A	GABRB3	KCNJ12
FOXN1	GLYATL1	ZPLD1	TBX10	LIN28B	S100P	TOX3	GRM5	MAGED4	PHKA1	CSTA	GNGT1	TM4SF5	SMOC1	LRRC4B	WSCD2	VIP	CADM2	KCNA2	SAA2	SERPINA1	AGR3
WNT10A	MT1A	CNTN3	KRT16	RBMXL2	S1PR5	SOX21	STAC	B3GALT5	OVCH1	MRAP2	GAGE2A	HNF4A	CHP2	AADAC	CACNA1E	GNG13	SSTR1	KLHL14	WNT7B	RERGL	NPAS3
ADH1B	GHRH	AKR1D1	ALDOB	AHSP	UNC5CL	ALDH3A1	DPP10	PERM1	FXYD6	DUSP4	TMEM72	BPIFB4	MUC21	CADM3	ARL14EPL	C14orf180	MYBPC1	TSPYL5	NBPF6	BRINP1	2019-03-10
LRP1B	S100A7A	OIT3	GRP	DNASE2B	DIRAS2	LRAT	LIN28B	GALNT5	EDIL3	CT45A10	B3GNT3	ZFP57	CLDN18	TNNT3	RTN4RL1	WNT11	CLSTN2	REG3G	XPNPEP2	CYP2S1	SLC13A2
IL1A	POTED	EPHX3	KCNK9	CXCL5	TRIM54	CCDC68	HMGA2	NMU	PKLR	TENM2	MAPK4	ASCL1	SPINK7	DMRTC1B	CYP4B1	AKR1B10	CFC1	KCNJ13	F11	COL17A1	GRIN2D
GRIN2D	KRT13	SLC44A4	GDF10	RAD51AP2	PCSK1N	PSORS1C2	PPFIA2	SEMA3D	IQSEC3	PTER	IGFALS	C11orf97	UNC93A	FAM183A	PQLC2L	KCNQ2	IL1RAPL1	AZGP1	DUSP9	LRCOL1	HMX2
HSD17B2	RP1	CD5L	GSTA1	THSD7B	SIX2	DUSP26	RAB3C	CTSE	TCN1	S100A3	RASL10B	COL11A1	MAP7D2	NTNG1	UNC5A	RTL1	KRT72	SLC16A6	IGF2BP3	LHCGR	NKAIN4
CHL1	TSPAN8	SFRP5	HOXD12	INHBA	TCN1	GLS2	PTPN5	BCHE	SECTM1	WNT2	IRX3	FOXD3	VTCN1	ADAMTS5	CRHR1	ONECUT3	NEFM	WT1	TCP10	SNAP91	S100A1
SPINK4	PCOLCE2	RIMBP3B	ODAM	LCN10	INA	TNNI3	SLC7A10	MUC6	ADGRE3	SYT7	CST2	PEG10	CDH12	MMP1	PGR	NTF4	NRG4	TMPRSS13	NBPF4	SLCO4C1	ANKFN1
HOXC9	LY6G6C	COL9A3	SIX2	DCSTAMP	SFRP4	COCH	GPR26	PGA3	ZNF214	SLC5A11	CFTR	CHST9	RGS6	IGFBP1	PRG2	PHACTR3	BARX1	TNNT1	GUCA2B	APOA1	NKX6-3
ALX1	CYP4B1	PKP1	INSM1	STMN2	CARD18	IQCA1	RET	TREX2	FOXD4L4	SPTB	ELFN1	LHFPL3	TOX3	NTF3	KRT16	TCL1A	SLN	SIK1	LHFPL3	SLC38A4	SOX21
TBX20	PI3	SAA2	PKHD1	SH3GL2	EVX1	RAPSN	FCER2	GOLGA6L2	NID1	SLC12A5	CYP11A1	MUC22	NRXN1	SDK2	MT1A	F11	ZNF727	ISL2	DEFA6	CFB	CYP2C18
ACOXL	KRT37	TTLL6	TRIM7	CYP27B1	FLG	RNF183	C1QL3	SLC6A20	PLPP4	EIF5AL1	MAFA	AMY1C	MMP3	ANGPTL4	AMH	RIPPLY2	MMP1	LRRC15	AXDND1	C19orf81	CCKBR
MAPK4	B3GNT3	LUZP6	NRAP	ZNF730	HCAR2	FOXI3	SULF1	PI15	C1QA	PTGER3	GAL3ST1	IGFBP1	SLC6A2	KRT38	HOXA5	CALY	SLPI	MGAM2	COL10A1	KIAA1324	ALX1
SPDYC	ANXA8	C2CD4B	GABRP	ACTC1	CYP26A1	SULT1E1	ENTPD2	KCNN1	PADI3	ATP8A2	UTS2	TMEFF1	SERTM1	EPS8L1	EIF3CL	MTNR1A	GSTA2	CNTN1	TNFRSF6B	CHL1	SCEL
SIX2	MT1G	ACKR1	GOLGA6L2	EDN2	GDA	TNNI1	TECTB	TP53TG3D	MEX3A	CCDC177	TERT	CFAP77	KRT75	CBLN2	TTC29	MUC5B	CACNG6	MAGEL2	C5orf46	ECM1	ATP2B2
CLPSL1	KLK10	KCNH2	SERPINA4	LILRA4	FOLR1	NPPC	KNCN	SYT13	CD177	PTPRN	SRD5A2	FZD9	MSLN	CBLN4	NPY2R	ADCYAP1	EGR3	IL36RN	MAP7D2	PRR15	CXCL1
CYP11A1	NKX1-2	COCH	F2	ACCSL	PLA2G4E	CLEC2L	GPR12	CTSG	BAMBI	GRM7	DMBT1	AADAC	LRRC4	ADAMTS19	PRR18	FAM177B	WFDC5	CD5L	SLC3A1	NEU4	CYP24A1
PCSK9	MS4A18	SLC17A2	FABP1	TP63	C11orf87	MSI1	LRRC61	ISM2	IL1R2	SYTL5	RIMBP3B	OPRK1	SDR9C7	KRT16	MGAM2	SERPINA7	GJB6	MDFI	ADTRP	TNFSF9	CHRM3
PCDH20	MSI1	GOLGA8T	MYADML2	CP	B4GALNT4	SERPINA3	ABCB11	FXYD1	CALN1	RPE65	RFPL4A	EFNA2	VIL1	FCER2	CST4	AQP2	OTP	POU3F1	TRPV6	TCEAL5	SRD5A2
GABRG2	DACH1	FAT3	ADTRP	KLHL14	KRT34	FGF19	EPHA6	GPR42	METTL7B	ABCC12	PAQR5	KRT83	SERPINB7	SGCG	MEI4	KRT4	SLC25A48	LINGO2	KCNQ2	ALDH3B2	TMEM101
MB	RIC3	LHFPL3	BEX5	KCNH8	PI3	DCANP1	UNC5D	EFNA5	TMEFF2	ISLR2	LMTK3	HOXD1	CSMD1	CYP4Z1	TPD52L3	EPHA8	ALB	IRF6	WDR72	CXCL2	PKP1
NTS	STMND1	AFP	SLC6A14	MIOX	SMIM22	SRL	ARMC4	PRPH	PEAR1	KCNA4	TMEM252	PRSS1	LCE3A	FOXA2	ADAMTS20	OTOP3	GLP1R	DMKN	HOXB8	AHNAK2	MAGEA4
HNF4G	S100A1	RASSF10	RIMBP2	TPSAB1	PCLO	TBL1Y	SEMA3A	SERPINA5	LRRK2	TMEM215	TMEM132D	EPHA7	PHF24	ARL14EPL	TP53TG3D	CCL15	ARHGDIG	ARHGEF5	NPY	IFNE	DEFB1
TP53TG3D	DLK1	CA4	KCNJ12	WNT3	SERPINB11	PLA2G4E	KCNH1	RBM11	RNASE6	LYPD6B	AQP4	SLC7A4	FOXI1	RASD1	TCEAL5	IGLL5	HS3ST6	MRAP2	ACE2	CDH20	GATA4
SLC4A4	ANXA8L1	CCNJL	KRT4	GPHA2	PDZD3	NOS1	MMP1	STAC2	LY6G6F	CLCA4	ST8SIA3	AKAP14	CHIA	GPR27	TRIM55	PDZD3	MT1B	FOXL2	ECHDC3	G0S2	PNOC
EVPLL	HIST1H3G	EVPLL	ABCC2	CYP2J2	POU3F1	CXCL10	ALX3	ATP13A4	KLHL33	SPHKAP	TRIM54	SFTPD	CYP24A1	LRP2	AQP12A	FAM83C	AMPD1	SPATA18	SLC6A14	MMP10	ELF5
IRX3	HHIPL2	SLC13A5	KRT83	SLC16A9	CCK	ECHDC3	ERAP2	FOXD4L4	FBLN2	TENM3	DNAI1	SMC1B	NUDT10	LBP	LY6G6F	MYO7B	C6orf118	LDHC	KLK3	GLDC	PLPPR1
KRT74	S100A8	TMEM171	IL17F	GFRA3	PADI1	GPR158	KLRC3	GTF2A1L	OR52N2	CPNE7	RIMBP3	DMRT3	FAM3B	PLP1	CNTNAP2	SYNGR4	LRRC7	GPC4	NKAIN2	NUDT11	TESC
CTAGE15	EN2	BCO1	DMKN	NPTX2	SAGE1	LIPN	PENK	MOCOS	CLEC9A	SYN2	NAP1L2	IFNE	HTR2C	SPANXB1	TRIM43B	SH2D7	TMEM191B	TP53TG3	CARTPT	PAX1	DNAH12
MAGEC2	LRRC26	FAM3D	TACSTD2	POPDC3	FAM3B	ENPP5	SLC22A6	CCL11	ANO2	RIMBP2	HMCN2	CDA	MEIOB	GDNF	MUSTN1	ITIH6	AFP	PRUNE2	HS6ST2	CSMD1	COL25A1
PNCK	CYP2A7	SIK1	KLK10	EGFL6	FZD10	GRP	RPH3A	ATRNL1	PIEZO2	GLS2	AMN	CADM2	SULT1E1	HIST1H3D	HPSE2	SERTM1	CCL3L3	FERMT1	KLK12	OOEP	SPDEF
MAGED4	PRTN3	TOX3	LHFPL3	TBC1D26	UPK1B	TRIML1	FAM24B	AGR3	TUBAL3	FAM163B	TDO2	C6	CYP4B1	VSIG2	LCN10	KCNH6	MYOC	DNASE2B	NKX2-8	CDH2	ARX
GABRR1	TTC36	GLYAT	HSD3B1	ZPBP	ACTL8	OXGR1	PLA2G5	TBX5	ME1	COL11A1	SLC26A3	C11orf53	MRAP2	ARL14	KRT6A	TBL1Y	PCSK1N	TP53TG3F	NR1H4	GABRA6	COL10A1
TNNC1	PPP1R14C	ABCB4	SAA1	NPY5R	PRKCG	ERAP2	LINGO2	IHH	C1QB	MAP3K19	PCK1	LGALS9B	POTEF	UGT3A1	PVALB	METTL11B	C9orf92	SV2A	TCP10L2	MTRNR2L1	SYNDIG1
USH1G	FIBCD1	YBX2	AGR3	MMP8	C4orf19	SLC6A14	WNT16	PITX1	PPBP	GLRA2	AKR1D1	PGLYRP4	CEL	SBSN	VIT	PRPH	CBLN2	B4GALNT4	TNNI3	MAPK4	PRR18
CAPN9	MAPT	KRT81	PAX5	PADI2	PCK1	RBM11	GSTT2	GSTA1	ASGR2	NEURL1	FOXO6	PADI3	NECAB2	ADGRA1	GABRG3	AQP5	FOXD4L3	SERPINB7	SLC39A5	FOLR3	TMEM63C
GRP	FAM83A	AADAC	NPC1L1	ICOS	SLC6A2	ARG1	CLGN	CLCNKB	CLTCL1	DEFB124	UBXN10	PTPRN	DPPA2	HOXD10	RIMBP2	HEPACAM2	TNMD	NPIPA2	CELA3A	KLRF1	OOEP
SMPX	CACNG6	SCGN	HOXC9	FAM129C	PLEKHG4B	MPPED1	NEUROD2	VWDE	FBXL7	KCNV1	ALX3	SALL3	OR6C70	MUC16	EFNA2	PADI3	FGF12	GAD1	KIAA1324	SLC22A31	TPPP3
FAM25G	CPNE4	APOB	DCANP1	RERGL	FGB	NLRP7	COL25A1	RASSF10	RHAG	HOOK1	CFHR5	CXCL6	OCA2	TSPYL5	CYP2A13	TRPV6	IGFN1	RSPO4	LMO1	FCER1A	ADGRL3
C5orf38	NTS	INHBE	UGT2B15	CR2	CACNA1B	CD79A	C6orf141	OXT	EFNB3	SPRY4	GGT2	C5orf38	SFRP5	TNNI3	UPK1B	SYT8	SMIM22	FOXE1	FAM83A	KCNA1	MSX2
TESC	MAOB	GALNT14	GABRA4	ENPP7	LMO1	ANKRD20A4	ADAMTSL1	SEMA3E	MUSK	SYNGR3	KRT85	PKHD1	PRAC2	C1QL2	ZNF750	PRB1	SFTA3	KRT18	PRODH2	CP	KRT75
ALDH1L1	GREB1	CAPN8	NXPE1	DNASE1L3	PLPPR1	CFAP47	DLGAP2	PADI3	UCHL1	CHGA	YBX2	C2orf70	S100A12	CFAP126	LGALS7	IHH	TECTB	SCRG1	CYP24A1	F5	PNMT
NEFL	TBX20	PRSS2	XKR6	MT-ND4L	GABRE	PI16	PPP1R17	DOC2A	SPOCK1	USP17L1	ANXA8	SLC44A5	IFNE	IL6	ANKRD33	FOXI1	FLG	LY6D	DND1	TMEM132C	ACADL
TPSD1	AMH	WNT5B	ERP27	MSX2	IRX1	KRT77	GREB1L	MYL3	TREML4	ACAN	ADGRD1	PHACTR3	ADH1B	CACNA1B	LY6G6C	TMEM114	SARDH	USP43	CFC1	IBSP	MOGAT2
APOD	TMEFF1	TGFBR3L	CHIT1	FOXA1	COL17A1	MSMB	AZGP1	ANK1	ANO7	NMU	NEBL	DNAH9	CXCL6	BARX1	SLC6A13	HOXB9	NPR3	EGF	HOXA11	SMR3A	GCGR
CAPN6	NOVA1	PRAMEF8	PRAC2	FCRL4	POU6F2	LCE2D	CARTPT	ADH1B	BGN	FSTL5	IGSF9	ITIH6	TP53TG3D	CCDC33	ADIRF	CLC	KRT14	HAPLN1	BMP7	PDLIM4	KLK1
SCNN1A	NCCRP1	EPHB3	EDAR	SRCAP	LRRC26	ACER1	PLCH2	HP	DPYSL3	TCERG1L	EVC	THPO	TNNI3	C6orf222	CLPSL1	UGT2A3	FREM3	NAT16	CA2	GBX2	UGT3A1
LY6G6C	NCAM2	CADPS	C3orf14	UCN2	IL20RB	SNX31	LRRTM4	DMRT2	CD1A	NDNF	IFI27	THEG	GALNT13	CLDN1	LRRTM1	SLC17A4	ANGPTL3	ADAMTS20	CADPS	ERVV-2	C5orf49
SFTA2	SCNN1G	KCNK2	EVPLL	IP6K3	MEP1A	IL36RN	KLHDC7A	COMP	EPHA2	GJB1	GDNF	PRLR	HBE1	BCL2L10	HOXA9	FABP4	HCAR1	CXCL5	DMRTA1	COL23A1	CST2
ZSCAN1	FAT2	C19orf81	MMP7	DMRTA1	RIMBP3B	IGFL2	TMEM132B	ERBB4	KRT13	PAX8	GSPT2	DNAJC12	GDA	LRRTM3	DMRT3	ARX	KLRC4	PPL	MGAM2	PPBP	DNAH9
MMP12	GJB5	PPP1R14D	PSG1	RASAL1	FGF19	GSDMA	LHX5	STK32A	OR10A5	SLC27A2	VNN1	PLPPR1	FOXN1	CRHR1	PROKR2	RGS6	PRB3	WNK4	KLK15	HHIPL2	TMPRSS11E
GBP6	ALG1L	CNTNAP5	MUCL1	HAND2	TMEM40	NKAIN2	SGCD	GAL3ST3	LBP	RFPL2	GUCY2C	C11orf16	SLC39A2	REEP1	NOTUM	PRKCG	OXGR1	ONECUT1	ZNF280A	MALRD1	TEX15
HOXA9	CLSTN2	ENPP2	FBXO2	CTRB1	MSMB	NEU2	RASSF9	TUBA3E	CLEC2L	CDH12	NOL4	SMIM24	DLX1	MC4R	ADCYAP1R1	TNFRSF6B	AMTN	VSTM2L	ADAMTS20	GJD3	SCNN1G
DSG1	KRT4	SULT1E1	MAPK4	PODXL2	WNT7A	TCHH	ZNF727	EGF	MAG	OLFM4	ZNF648	CRABP2	SYCP2L	NPNT	CFC1	HMX3	RGPD1	ZNF648	GABRB2	CCNA1	PSCA
KLK7	GRM4	CYP4F2	EYA1	CCL24	KHDC1L	SLC6A2	CHRM1	TCEAL2	ITGA9	TRPC5	TSLP	CDKN2A	SLC34A2	SOX15	HOXA10	C1orf127	CLDN10	ARHGEF16	WIF1	ZCCHC12	GABRQ
ODAM	FADS2	OR10Q1	MMP20	MMP12	GAST	HNF4G	OTP	IGF2BP1	MPDZ	AQP5	SLC13A2	KRT17	HSPB3	EPN3	C1orf87	PRB2	EGR1	CCDC8	SPDEF	HTR1E	RNF212
SYT10	ARC	ZNF536	ACE2	RAX	ECHDC3	NR2E1	ALDH1A3	FOXI2	THY1	CTAGE8	MAGED4B	HHIP	LRRTM1	EN2	NXPH4	CDR1	MSMP	KCNJ12	PLA2G2F	TNFRSF6B	CHRDL1
ERVV-2	MMP10	SPIB	ARHGAP40	LGALS12	BARX1	CDX2	PCSK6	PNMA3	DLL3	MOG	BANF2	NAT8L	SHISA6	PI16	TLX3	LRRC15	NCAPD3	JPH1	F5	ADTRP	AMH
HOXC4	IRX1	ALDH8A1	TRIM71	STAG3	SUSD4	CYP4Z1	IRX6	GOLGA6L6	MS4A3	SERPINE1	FLG	AKR1C3	SLURP1	WFDC2	BNIPL	SLC8A2	EBF2	PADI1	HOXD13	PRRT4	AKR1E2
S100A12	ACTA1	SPDEF	C11orf53	SCGB3A1	CYP2C19	LHX9	IL13RA2	BAAT	AADAT	LCNL1	SSTR5	DRD1	PLEKHS1	RBP4	TEX15	CCL19	LGALS9B	OR2W3	VNN1	GJB1	KRT16
SLC28A3	TBX1	FAM135B	OR2W3	LHX8	C12orf54	C6orf223	GSX2	PCDH20	FLG	ASIC2	C5orf49	ATP12A	NOS2	CFHR1	TFAP2A	COX6B2	TYRP1	RLBP1	TRIM29	TRIM63	DMRTA1
GSDMC	PTPN20	INHBC	SLFN13	GABRQ	PKDCC	DACT2	USP43	LY6H	CRMP1	SOCS3	ILDR2	PRMT8	GOLGA6L2	DEFB1	LRRTM4	SLC3A1	ALX1	MOXD1	PF4	EHF	ANKRD20A4

## Sheet: BLCA
Biological Processes enriched in BLCA most variable genes
ID	Description	GeneRatio	BgRatio	pvalue	p.adjust	qvalue	geneID	Count
GO:0070268	cornification	32/444	110/16368	1.86782e-24	6.30203e-21	5.79811e-21	KRT20/KRT6A/KRT6B/KRT13/KRT5/DSC3/CASP14/KRT6C/DSG3/KRT4/CDSN/PI3/KRT14/KLK8/SPRR2D/SPRR2A/KRT1/KRT23/SPRR3/KRT16/SPRR1A/SPRR2E/SPRR1B/KRT31/KRT77/IVL/KLK5/KLK13/KRT75/KRT33B/KRT74/DSG1	32
GO:0008544	epidermis development	52/444	444/16368	3.35803e-19	5.665e-16	5.21202e-16	KRT20/KRT6A/KRT6B/KRT13/KRT5/DSC3/CASP14/KRT6C/S100A7/DSG3/KRT4/CDSN/PI3/SHH/CALML5/CERS3/KRT14/FOXE1/SOX21/KLK8/PRR9/SPRR2D/SPRR2A/BNC1/SCEL/KRT1/KRT23/SPRR3/KRT16/COL17A1/SPRR1A/SPRR2E/SPRR1B/KRT31/LGR5/KRT77/GAL/HOXB13/MYCN/IVL/KLK5/DKK1/KLK13/KRT75/DKK4/KRT33B/POU3F1/FOXN1/WNT10A/KRT74/DSG1/KLK7	52
GO:0043588	skin development	46/444	402/16368	1.09351e-16	1.22983e-13	1.13149e-13	KRT20/KRT6A/KRT6B/KRT13/KRT5/DSC3/CASP14/KRT6C/S100A7/DSG3/KRT4/CDSN/PI3/SHH/CERS3/KRT14/FOXE1/SOX21/KLK8/PRR9/SPRR2D/SPRR2A/SCEL/KRT1/KRT23/SPRR3/KRT16/SPRR1A/SPRR2E/SPRR1B/KRT31/LGR5/KRT77/GAL/IVL/KLK5/DKK1/KLK13/KRT75/DKK4/KRT33B/POU3F1/FOXN1/WNT10A/KRT74/DSG1	46
GO:0030216	keratinocyte differentiation	38/444	290/16368	6.80395e-16	5.73914e-13	5.28023e-13	KRT20/KRT6A/KRT6B/KRT13/KRT5/DSC3/CASP14/KRT6C/S100A7/DSG3/KRT4/CDSN/PI3/CERS3/KRT14/KLK8/PRR9/SPRR2D/SPRR2A/SCEL/KRT1/KRT23/SPRR3/KRT16/SPRR1A/SPRR2E/SPRR1B/KRT31/KRT77/IVL/KLK5/KLK13/KRT75/KRT33B/POU3F1/FOXN1/KRT74/DSG1	38
GO:0031424	keratinization	32/444	222/16368	9.5085e-15	6.41633e-12	5.90328e-12	KRT20/KRT6A/KRT6B/KRT13/KRT5/DSC3/CASP14/KRT6C/DSG3/KRT4/CDSN/PI3/KRT14/KLK8/SPRR2D/SPRR2A/KRT1/KRT23/SPRR3/KRT16/SPRR1A/SPRR2E/SPRR1B/KRT31/KRT77/IVL/KLK5/KLK13/KRT75/KRT33B/KRT74/DSG1	32
GO:0009913	epidermal cell differentiation	39/444	339/16368	2.21843e-14	1.2475e-11	1.14775e-11	KRT20/KRT6A/KRT6B/KRT13/KRT5/DSC3/CASP14/KRT6C/S100A7/DSG3/KRT4/CDSN/PI3/CERS3/KRT14/KLK8/PRR9/SPRR2D/SPRR2A/SCEL/KRT1/KRT23/SPRR3/KRT16/SPRR1A/SPRR2E/SPRR1B/KRT31/KRT77/MYCN/IVL/KLK5/KLK13/KRT75/KRT33B/POU3F1/FOXN1/KRT74/DSG1	39
GO:0003002	regionalization	33/444	330/16368	1.08222e-10	5.21631e-08	4.79921e-08	SHH/CDX2/EVX1/HNF1B/FOXJ1/EN1/HOXC10/SIX3/HOXC11/NKX6-1/DMRTA2/EMX2/DMRT2/FOXD1/WNT7A/NKX6-2/HOXD11/BARX1/FEZF1/LHX1/AR/DKK1/TBX1/HOXC8/RIPPLY2/HOXD13/TDRD5/HOXC9/ALX1/TBX20/SIX2/IRX3/HOXC4	33
GO:0007389	pattern specification process	37/444	420/16368	3.00555e-10	1.26759e-07	1.16623e-07	SHH/CDX2/EVX1/HNF1B/FOXJ1/EN1/HOXC10/SIX3/BMP7/HOXC11/NKX6-1/DMRTA2/EMX2/DMRT2/FOXD1/WNT7A/NKX6-2/HOXD11/BARX1/FEZF1/LHX1/AR/DKK1/FOLR1/TBX1/HOXC8/RIPPLY2/HOXD13/TDRD5/IRX4/BMP5/HOXC9/ALX1/TBX20/SIX2/IRX3/HOXC4	37
GO:0019730	antimicrobial humoral response	16/444	82/16368	5.30921e-10	1.99037e-07	1.83121e-07	S100A7/PI3/S100A8/PGLYRP3/LCN2/PRSS2/PLA2G2A/DEFB1/ITLN1/S100A9/DMBT1/PRSS3/KLK5/SLPI/IL36RN/KLK7	16
GO:0001708	cell fate specification	14/444	77/16368	1.68151e-08	5.67341e-06	5.21975e-06	SHH/EVX1/HNF1B/HOXC10/SOX2/POU4F1/NKX6-1/DMRTA2/NKX6-2/AR/DKK1/TLX3/TBX1/SIX2	14
GO:0009952	anterior/posterior pattern specification	22/444	201/16368	2.93861e-08	8.61025e-06	7.92177e-06	SHH/CDX2/HNF1B/EN1/HOXC10/SIX3/HOXC11/EMX2/DMRT2/BARX1/FEZF1/LHX1/DKK1/TBX1/HOXC8/RIPPLY2/HOXD13/TDRD5/HOXC9/ALX1/SIX2/HOXC4	22
GO:0007586	digestion	20/444	168/16368	3.06233e-08	8.61025e-06	7.92177e-06	CRH/TFF1/MUC2/CTSE/GUCA2A/AKR1B10/CAPN8/MOGAT2/TLR9/VIL1/PRSS2/TFF2/MUC4/AKR1C2/PRSS3/TFF3/RBP4/LIPK/CLPSL1/CAPN9	20
GO:0045104	intermediate filament cytoskeleton organization	10/444	44/16368	2.11761e-07	5.49602e-05	5.05656e-05	KRT20/KRT6A/KRT6C/SHH/KRT14/KRT16/NEFM/INA/KRT74/NEFL	10
GO:0045103	intermediate filament-based process	10/444	45/16368	2.65734e-07	6.4042e-05	5.89211e-05	KRT20/KRT6A/KRT6C/SHH/KRT14/KRT16/NEFM/INA/KRT74/NEFL	10
GO:0018149	peptide cross-linking	11/444	59/16368	4.47628e-07	0.000100686	9.26354e-05	PI3/PRR9/SPRR2D/SPRR2A/KRT1/SPRR3/SPRR1A/SPRR2E/SPOCK3/SPRR1B/IVL	11
GO:0042445	hormone metabolic process	19/444	181/16368	4.98682e-07	0.00010516	9.67508e-05	SHH/KLK6/SDR16C5/DHRS2/FOXE1/CYP1A1/ADH7/SULT1E1/TTR/UGT2B7/GAL/HSD3B1/AKR1C2/PCSK1N/RBP4/BMP5/DUOXA2/HSD17B2/CYP11A1	19
GO:0034754	cellular hormone metabolic process	14/444	105/16368	9.19414e-07	0.000182477	0.000167886	SHH/SDR16C5/DHRS2/CYP1A1/ADH7/SULT1E1/TTR/UGT2B7/HSD3B1/AKR1C2/RBP4/BMP5/HSD17B2/CYP11A1	14
GO:0098773	skin epidermis development	13/444	97/16368	2.12295e-06	0.000397934	0.000366115	PI3/SHH/FOXE1/SOX21/KRT1/SPRR1A/SPRR2E/LGR5/GAL/DKK1/DKK4/FOXN1/WNT10A	13
GO:0006959	humoral immune response	19/444	202/16368	2.64254e-06	0.000469259	0.000431736	S100A7/PI3/FOXJ1/S100A8/PGLYRP3/KRT1/LCN2/PRSS2/PLA2G2A/DEFB1/ITLN1/S100A9/DMBT1/PRSS3/KLK5/SLPI/IL36RN/IFNE/KLK7	19
GO:0045165	cell fate commitment	20/444	241/16368	9.74431e-06	0.00164387	0.00151242	SHH/EVX1/HNF1B/HOXC10/SOX2/POU4F1/NKX6-1/DMRTA2/WNT7A/NKX6-2/AR/DKK1/TLX3/TBX1/RORC/SPDEF/POU6F2/FOXN1/WNT10A/SIX2	20
GO:0048665	neuron fate specification	7/444	30/16368	1.22188e-05	0.00196316	0.00180618	EVX1/HOXC10/POU4F1/NKX6-1/DMRTA2/NKX6-2/TLX3	7
GO:0021517	ventral spinal cord development	8/444	44/16368	2.069e-05	0.00317309	0.00291937	SHH/EVX1/DAB1/HOXC10/NKX6-1/NKX6-2/LHX1/TBX20	8
GO:0006501	C-terminal protein lipidation	10/444	72/16368	2.32295e-05	0.00340767	0.00313519	LY6D/CEACAM7/PSCA/CNTN5/MSLN/CEACAM5/CNTN3/PRSS21/LYPD2/LY6G6C	10
GO:0048562	embryonic organ morphogenesis	21/444	283/16368	3.18823e-05	0.00448211	0.00412372	SHH/HNF1B/FOXE1/SIX3/TH/BMP7/HOXC11/FOXL2/PTPRQ/LHX1/MYCN/FOLR1/TBX1/FBN2/RBP4/HOXC9/ALX1/TBX20/SIX2/USH1G/HOXC4	21
GO:0021871	forebrain regionalization	6/444	24/16368	3.42185e-05	0.00449598	0.00413648	SHH/SIX3/DMRTA2/EMX2/FEZF1/LHX1	6
GO:0042742	defense response to bacterium	18/444	221/16368	3.4646e-05	0.00449598	0.00413648	S100A7/C10orf99/NR1H4/S100A8/PGLYRP3/TLR9/PLA2G2A/DEFB1/PGLYRP4/S100A9/DMBT1/DEFB126/KLK5/SLPI/IFNE/GBP6/KLK7/S100A12	18
GO:0042303	molting cycle	12/444	109/16368	3.97239e-05	0.00478673	0.00440397	SHH/KRT14/FOXE1/SOX21/KRT16/LGR5/GAL/DKK1/DKK4/KRT33B/FOXN1/WNT10A	12
GO:0042633	hair cycle	12/444	109/16368	3.97239e-05	0.00478673	0.00440397	SHH/KRT14/FOXE1/SOX21/KRT16/LGR5/GAL/DKK1/DKK4/KRT33B/FOXN1/WNT10A	12
GO:0018410	C-terminal protein amino acid modification	10/444	78/16368	4.71636e-05	0.00548724	0.00504847	LY6D/CEACAM7/PSCA/CNTN5/MSLN/CEACAM5/CNTN3/PRSS21/LYPD2/LY6G6C	10
GO:0001655	urogenital system development	22/444	314/16368	4.9616e-05	0.00558014	0.00513395	UPK3A/SHH/HNF1B/FOXJ1/SERPINB7/BMP7/HOXC11/EMX2/PKHD1/FOXD1/LGR5/HPGD/HOXD11/HOXB13/PSAPL1/LHX1/AR/HOXD13/RBP4/SIX2/PCSK9/IRX3	22
GO:0003009	skeletal muscle contraction	7/444	37/16368	5.2445e-05	0.00570805	0.00525163	TNNT3/CASQ1/TNNI2/TNNT1/TNNI3/MB/TNNC1	7
GO:0030277	maintenance of gastrointestinal epithelium	5/444	17/16368	6.78423e-05	0.00715312	0.00658115	TFF1/MUC2/TLR9/MUC4/RBP4	5
GO:0010817	regulation of hormone levels	28/444	465/16368	7.38607e-05	0.0075517	0.00694786	CRH/SHH/KLK6/SDR16C5/DHRS2/HNF1B/FOXE1/PDX1/CYP1A1/NR1H4/ADH7/HTR2C/SULT1E1/FAM3D/FAM3B/NKX6-1/TTR/FOXL2/UGT2B7/GAL/HSD3B1/AKR1C2/PCSK1N/RBP4/BMP5/DUOXA2/HSD17B2/CYP11A1	28
GO:0034308	primary alcohol metabolic process	8/444	54/16368	9.58293e-05	0.0094969	0.00873752	SDR16C5/ADH7/SULT1E1/AKR1B10/ADH1C/TTR/RBP4/ADH1B	8
GO:2001054	negative regulation of mesenchymal cell apoptotic process	4/444	10/16368	9.85156e-05	0.0094969	0.00873752	SHH/HNF1B/BMP7/TBX1	4

## Sheet: BRCA
Biological Processes enriched in BRCA most variable genes
ID	Description	GeneRatio	BgRatio	pvalue	p.adjust	qvalue	geneID	Count
GO:0070268	cornification	26/448	110/16368	1.63005e-17	5.3384e-14	4.95877e-14	CDSN/CASP14/KRT75/KRT6B/KRT6C/KLK5/KRT14/KRT6A/DSG3/KRT17/KRT5/KLK12/KLK8/KRT31/DSC3/KRT81/KRT15/DSG1/KRT16/PKP1/KRT23/IVL/KRT13/PI3/KRT37/KRT4	26
GO:0031424	keratinization	28/448	222/16368	1.58106e-11	2.58899e-08	2.40488e-08	CDSN/CASP14/KRT75/KRT6B/ABCA12/KRT6C/KLK5/KRT14/KRT6A/DSG3/KRT17/KRT5/KLK12/KLK8/KRT31/DSC3/KRT81/KRT15/DSG1/KRT16/PKP1/KRT23/TGM3/IVL/KRT13/PI3/KRT37/KRT4	28
GO:0030216	keratinocyte differentiation	30/448	290/16368	4.2737e-10	4.15477e-07	3.85931e-07	S100A7/CDSN/IL20/CASP14/KRT75/KRT6B/ABCA12/KRT6C/KLK5/KRT14/KRT6A/DSG3/KRT17/KRT5/KLK12/KLK8/KRT31/DSC3/KRT81/KRT15/DSG1/KRT16/PKP1/KRT23/TGM3/IVL/KRT13/PI3/KRT37/KRT4	30
GO:0008544	epidermis development	38/448	444/16368	5.07453e-10	4.15477e-07	3.85931e-07	S100A7/HOXB13/CALML5/CDSN/IL20/SLITRK6/CASP14/KRT75/KRT6B/ABCA12/KRT6C/KLK5/KRT14/KRT6A/DSG3/KRT17/KRT5/KLK12/KLK8/KRT31/DSC3/KRT81/SOSTDC1/COL17A1/KRT15/DSG1/KLK7/KRT16/PKP1/DKK1/KRT23/TGM3/IVL/KRT13/PI3/KRT37/GJB5/KRT4	38
GO:0009913	epidermal cell differentiation	31/448	339/16368	4.45454e-09	2.72079e-06	2.52731e-06	S100A7/CDSN/IL20/SLITRK6/CASP14/KRT75/KRT6B/ABCA12/KRT6C/KLK5/KRT14/KRT6A/DSG3/KRT17/KRT5/KLK12/KLK8/KRT31/DSC3/KRT81/KRT15/DSG1/KRT16/PKP1/KRT23/TGM3/IVL/KRT13/PI3/KRT37/KRT4	31
GO:0019730	antimicrobial humoral response	15/448	82/16368	5.33917e-09	2.72079e-06	2.52731e-06	CST9/S100A7/BPIFB2/LTF/PGLYRP2/KLK5/BPIFB1/FGB/LCN2/KLK7/DCD/S100A9/PI3/S100A8/PRTN3	15
GO:0043588	skin development	34/448	402/16368	5.81544e-09	2.72079e-06	2.52731e-06	TFAP2B/S100A7/CDSN/IL20/CASP14/KRT75/KRT6B/ABCA12/KRT6C/KLK5/KRT14/KRT6A/DSG3/KRT17/KRT5/KLK12/KLK8/KRT31/DSC3/KRT81/SOSTDC1/KRT15/DSG1/KRT16/PKP1/DKK1/KRT23/TGM3/IVL/GJB3/KRT13/PI3/KRT37/KRT4	34
GO:0010951	negative regulation of endopeptidase activity	21/448	229/16368	1.3783e-06	0.000564241	0.000524117	TFAP2B/CST9/SERPINA6/CST1/SERPINA11/LTF/CST5/PAX2/SPINK8/CST4/SERPINA5/WFDC2/PCSK1N/VIL1/SERPINB2/WFDC6/SERPINB5/SERPINB7/SERPINA9/PI3/ANXA8	21
GO:0010466	negative regulation of peptidase activity	21/448	239/16368	2.73809e-06	0.000986311	0.000916172	TFAP2B/CST9/SERPINA6/CST1/SERPINA11/LTF/CST5/PAX2/SPINK8/CST4/SERPINA5/WFDC2/PCSK1N/VIL1/SERPINB2/WFDC6/SERPINB5/SERPINB7/SERPINA9/PI3/ANXA8	21
GO:0006959	humoral immune response	19/448	202/16368	3.01164e-06	0.000986311	0.000916172	CST9/S100A7/BPIFB2/LTF/PGLYRP2/MNX1/FOXJ1/KLK5/BPIFB1/C6/FGB/FCN2/LCN2/KLK7/DCD/S100A9/PI3/S100A8/PRTN3	19
GO:0052548	regulation of endopeptidase activity	26/448	363/16368	8.2387e-06	0.00245289	0.00227845	TFAP2B/CST9/SERPINA6/NLRP2/CST1/SERPINA11/LTF/CST5/PAX2/SPINK8/CST4/SERPINA5/SOX2/WFDC2/PCSK1N/VIL1/SERPINB2/WFDC6/SERPINB5/SERPINB7/S100A9/SERPINA9/PI3/ANXA8/S100A8/MAPT	26
GO:0052547	regulation of peptidase activity	27/448	389/16368	9.81049e-06	0.00267745	0.00248705	TFAP2B/CST9/SERPINA6/NLRP2/CST1/SERPINA11/LTF/CST5/PAX2/SPINK8/CST4/SERPINA5/SOX2/WFDC2/PCSK1N/VIL1/SERPINB2/WFDC6/SERPINB5/SERPINB7/S100A9/SERPINA9/PCOLCE2/PI3/ANXA8/S100A8/MAPT	27
GO:0007586	digestion	16/448	168/16368	1.54774e-05	0.00389912	0.00362184	TFF1/MUC6/AQP5/WNK4/SLC5A1/ARX/CAPN8/TFF3/VIL1/AMY1C/MUC2/PNLIPRP2/NMU/TAC1/CHRM1/MOGAT2	16
GO:0022600	digestive system process	11/448	92/16368	4.1767e-05	0.00977049	0.00907568	TFF1/MUC6/AQP5/WNK4/SLC5A1/VIL1/MUC2/NMU/TAC1/CHRM1/MOGAT2	11

## Sheet: CHOL
Biological Processes enriched in CHOL most variable genes
ID	Description	GeneRatio	BgRatio	pvalue	p.adjust	qvalue	geneID	Count
GO:0015711	organic anion transport	46/451	440/16368	6.26621e-15	2.04153e-11	1.82841e-11	APOA1/APOC3/APOA5/SLCO1B1/APOA2/SLC6A19/SLC10A1/FABP1/SLC22A7/PLA2G12B/THRSP/APOA4/ABCG8/SLC5A8/SLC2A2/AGXT/CYP4A11/SLC6A14/SLC6A11/OCA2/ARG1/SLC38A4/SLC7A4/ABCB1/ACE2/PLA2G2A/ALB/CA9/FABP6/SLC27A2/SLCO1B3/SLC22A10/SLC22A1/MTTP/SLC26A9/ABCB11/SLC22A31/ABCC2/NAT2/AQP9/CA12/ATP8A2/CA4/SLC13A5/ABCB4/CYP4F2	46
GO:0010876	lipid localization	38/451	349/16368	4.55359e-13	5.40801e-10	4.84347e-10	APOA1/APOC3/APOA5/SLCO1B1/APOA2/LPA/SLC10A1/FABP1/PLA2G12B/ANGPTL3/THRSP/RBP4/APOA4/ABCG8/CFHR4/PON1/CYP4A11/APOC4/CRHR1/LBP/ABCB1/CES1/PLA2G2A/ALB/CRP/FABP6/SLC27A2/SLCO1B3/MTTP/ABCG5/ABCB11/ABCC2/AQP9/EGF/ATP8A2/ABCB4/APOB/CYP4F2	38
GO:0006869	lipid transport	36/451	316/16368	4.97975e-13	5.40801e-10	4.84347e-10	APOA1/APOC3/APOA5/SLCO1B1/APOA2/LPA/SLC10A1/FABP1/PLA2G12B/THRSP/RBP4/APOA4/ABCG8/CFHR4/PON1/CYP4A11/APOC4/CRHR1/LBP/ABCB1/CES1/PLA2G2A/ALB/FABP6/SLC27A2/SLCO1B3/MTTP/ABCG5/ABCB11/ABCC2/AQP9/EGF/ATP8A2/ABCB4/APOB/CYP4F2	36
GO:0007586	digestion	25/451	168/16368	5.83112e-12	4.74945e-09	4.25365e-09	APOA1/APOA5/APOA2/AQP5/FABP1/PRSS3/MUC6/RBP4/APOA4/ABCG8/CTSE/MOGAT2/SULT2A1/SLC5A1/TFF2/ACE2/ISX/ABCG5/HAMP/CYP39A1/AKR1B10/AKR1D1/ABCB4/CAPN8/PRSS2	25
GO:0016042	lipid catabolic process	32/451	294/16368	3.45401e-11	1.74414e-08	1.56207e-08	APOA1/APOC3/APOA5/APOA2/FABP1/PLA2G12B/ANGPTL3/APOA4/UGT2B4/CYP4A11/FGF21/SULT2A1/HAO1/PLA2G2A/SRD5A2/GBA3/CYP4F3/HSD17B6/FABP6/SLC27A2/CYP3A4/NEU4/CYP39A1/AKR1B10/SPHK1/CPS1/AKR1D1/AADAC/APOB/ENPP2/SULT1E1/CYP4F2	32
GO:0050892	intestinal absorption	12/451	33/16368	3.47734e-11	1.74414e-08	1.56207e-08	APOA1/APOA5/APOA2/FABP1/APOA4/ABCG8/MOGAT2/SLC5A1/ISX/ABCG5/HAMP/ABCB4	12
GO:0072376	protein activation cascade	17/451	79/16368	3.74738e-11	1.74414e-08	1.56207e-08	F9/MBL2/SERPINC1/GP1BB/C9/FGB/KNG1/CFHR5/F2/C8A/FCN2/CFHR1/FGA/C8B/FGG/F7/CR2	17
GO:1901615	organic hydroxy compound metabolic process	41/451	464/16368	4.6287e-11	1.88504e-08	1.68826e-08	APOA1/APOA5/APOA2/HMGCS2/ALDH3B2/ADH4/ADH1A/ANGPTL3/RBP4/APOA4/DAO/PCK1/PON1/CYP8B1/CYP4A11/MOGAT2/SULT2A1/OCA2/DIO1/ADH1C/HAO1/TTR/SULT1C4/CES1/SRD5A2/CYP4F3/FABP6/SLC27A2/CYP3A4/ADH1B/FOXE1/ABCB11/FGF19/CYP39A1/AKR1B10/SPHK1/AKR1D1/BCO1/APOB/SULT1E1/CYP4F2	41
GO:0008202	steroid metabolic process	31/451	288/16368	9.38513e-11	3.39742e-08	3.04276e-08	APOA1/APOA5/APOA2/HMGCS2/SULT4A1/ANGPTL3/APOA4/PON1/CYP8B1/UGT2B4/SULT2A1/CYP2A6/CYP2B6/CES1/SRD5A2/HSD17B6/FABP6/SLC27A2/CYP3A4/UGT2B7/CYP2C8/ABCB11/FGF19/UGT2B11/CYP2E1/CYP39A1/AKR1B10/AKR1D1/AFP/APOB/SULT1E1	31
GO:0015850	organic hydroxy compound transport	25/451	215/16368	1.28975e-09	4.202e-07	3.76335e-07	APOA1/APOC3/APOA5/SLCO1B1/APOA2/SLC10A1/RBP4/APOA4/ABCG8/PON1/CRHR1/CES1/ALB/FABP6/CHRNA4/SLCO1B3/SLC22A1/ABCG5/ABCB11/ABCC2/AQP9/EGF/ABCB4/APOB/CADPS	25
GO:0034308	primary alcohol metabolic process	13/451	54/16368	1.76011e-09	4.93655e-07	4.42122e-07	ALDH3B2/ADH4/ADH1A/RBP4/SULT2A1/ADH1C/HAO1/TTR/SULT1C4/ADH1B/AKR1B10/BCO1/SULT1E1	13
GO:0015849	organic acid transport	30/451	306/16368	1.81825e-09	4.93655e-07	4.42122e-07	SLCO1B1/SLC6A19/SLC10A1/FABP1/PLA2G12B/THRSP/SLC5A8/AGXT/CYP4A11/SLC6A14/SLC6A11/OCA2/ARG1/SLC38A4/SLC7A4/ACE2/PLA2G2A/ALB/FABP6/SLC27A2/SLCO1B3/SLC22A10/SLC26A9/ABCB11/ABCC2/NAT2/AQP9/SLC13A5/ABCB4/CYP4F2	30
GO:0006953	acute-phase response	12/451	45/16368	2.08757e-09	5.23178e-07	4.68563e-07	HP/MBL2/ORM1/AHSG/SAA4/ORM2/F2/LBP/CRP/HAMP/SERPINF2/SAA2	12
GO:0046942	carboxylic acid transport	29/451	299/16368	4.36496e-09	1.01579e-06	9.09749e-07	SLCO1B1/SLC6A19/SLC10A1/FABP1/PLA2G12B/THRSP/SLC5A8/AGXT/CYP4A11/SLC6A14/SLC6A11/OCA2/ARG1/SLC38A4/SLC7A4/ACE2/PLA2G2A/ALB/FABP6/SLC27A2/SLCO1B3/SLC26A9/ABCB11/ABCC2/NAT2/AQP9/SLC13A5/ABCB4/CYP4F2	29
GO:0046461	neutral lipid catabolic process	11/451	39/16368	5.14369e-09	1.04738e-06	9.38047e-07	APOA1/APOC3/APOA5/APOA2/FABP1/APOA4/FGF21/FABP6/CPS1/AADAC/APOB	11
GO:0046464	acylglycerol catabolic process	11/451	39/16368	5.14369e-09	1.04738e-06	9.38047e-07	APOA1/APOC3/APOA5/APOA2/FABP1/APOA4/FGF21/FABP6/CPS1/AADAC/APOB	11
GO:0006066	alcohol metabolic process	28/451	293/16368	1.12412e-08	2.15294e-06	1.92819e-06	APOA1/APOA5/APOA2/HMGCS2/ALDH3B2/ADH4/ADH1A/ANGPTL3/RBP4/APOA4/PCK1/PON1/MOGAT2/SULT2A1/ADH1C/HAO1/TTR/SULT1C4/CES1/CYP3A4/ADH1B/CYP39A1/AKR1B10/SPHK1/AKR1D1/BCO1/APOB/SULT1E1	28
GO:0019433	triglyceride catabolic process	10/451	33/16368	1.19776e-08	2.15294e-06	1.92819e-06	APOA1/APOC3/APOA5/FABP1/APOA4/FGF21/FABP6/CPS1/AADAC/APOB	10
GO:0044242	cellular lipid catabolic process	22/451	189/16368	1.25555e-08	2.15294e-06	1.92819e-06	APOA1/APOC3/APOA5/APOA2/FABP1/ANGPTL3/APOA4/CYP4A11/FGF21/HAO1/GBA3/CYP4F3/FABP6/SLC27A2/NEU4/AKR1B10/SPHK1/CPS1/AADAC/APOB/ENPP2/CYP4F2	22
GO:0046503	glycerolipid catabolic process	12/451	54/16368	1.98829e-08	3.13591e-06	2.80855e-06	APOA1/APOC3/APOA5/APOA2/FABP1/APOA4/FGF21/FABP6/CPS1/AADAC/APOB/ENPP2	12
GO:0002526	acute inflammatory response	18/451	131/16368	2.0213e-08	3.13591e-06	2.80855e-06	HP/APOA2/MBL2/ORM1/AHSG/SERPINC1/SAA4/C9/ORM2/F2/CREB3L3/C8A/LBP/CRP/C8B/HAMP/SERPINF2/SAA2	18
GO:0010951	negative regulation of endopeptidase activity	24/451	229/16368	2.17864e-08	3.22637e-06	2.88956e-06	LPA/FABP1/AHSG/SERPINC1/PCSK1N/SFRP2/SERPINA7/CST1/KNG1/SERPIND1/SERPINA11/HRG/SERPINB5/ANXA8/SPINK1/PAX2/WFDC2/AMBP/FETUB/ITIH2/TFPI2/SERPINF2/SERPINA10/ITIH3	24
GO:0072378	blood coagulation, fibrin clot formation	9/451	27/16368	2.54958e-08	3.61153e-06	3.23452e-06	F9/SERPINC1/GP1BB/FGB/KNG1/F2/FGA/FGG/F7	9
GO:0006641	triglyceride metabolic process	16/451	105/16368	2.79573e-08	3.72525e-06	3.33636e-06	APOA1/APOC3/APOA5/APOA2/FABP1/THRSP/APOA4/PCK1/FGF21/MOGAT2/FABP6/CYP2E1/CPS1/SIK1/AADAC/APOB	16
GO:0042445	hormone metabolic process	21/451	181/16368	2.85854e-08	3.72525e-06	3.33636e-06	ADH4/PCSK1N/RBP4/KLK6/UGT2B4/DIO1/TTR/ACE2/SRD5A2/CPN1/HSD17B6/CYP3A4/UGT2B7/CHST8/FOXE1/UGT2B11/AKR1D1/AFP/BCO1/SULT1E1/ALDH8A1	21
GO:0022600	digestive system process	15/451	92/16368	2.98408e-08	3.73928e-06	3.34894e-06	APOA1/APOA5/APOA2/AQP5/FABP1/MUC6/RBP4/APOA4/ABCG8/MOGAT2/SLC5A1/ISX/ABCG5/HAMP/ABCB4	15
GO:0006067	ethanol metabolic process	8/451	21/16368	4.63747e-08	5.59588e-06	5.01172e-06	ALDH3B2/ADH4/ADH1A/SULT2A1/ADH1C/SULT1C4/ADH1B/SULT1E1	8
GO:0010466	negative regulation of peptidase activity	24/451	239/16368	4.97391e-08	5.7875e-06	5.18333e-06	LPA/FABP1/AHSG/SERPINC1/PCSK1N/SFRP2/SERPINA7/CST1/KNG1/SERPIND1/SERPINA11/HRG/SERPINB5/ANXA8/SPINK1/PAX2/WFDC2/AMBP/FETUB/ITIH2/TFPI2/SERPINF2/SERPINA10/ITIH3	24
GO:0070268	cornification	16/451	110/16368	5.49424e-08	6.17249e-06	5.52814e-06	EVPL/KRT6B/KRT17/SPRR3/DSC3/KRT16/KRT6A/DSG1/KRT6C/KRT14/KRT23/SPRR1A/KLK13/KRT83/PKP1/KRT81	16
GO:0015721	bile acid and bile salt transport	9/451	30/16368	7.23096e-08	7.79542e-06	6.98165e-06	SLCO1B1/SLC10A1/ALB/FABP6/SLCO1B3/ABCB11/ABCC2/AQP9/ABCB4	9
GO:1905952	regulation of lipid localization	17/451	127/16368	7.41737e-08	7.79542e-06	6.98165e-06	APOA1/APOC3/APOA5/APOA2/APOA4/ABCG8/PON1/CYP4A11/APOC4/CRHR1/CRP/ABCG5/EGF/ATP8A2/ABCB4/APOB/CYP4F2	17
GO:0033344	cholesterol efflux	10/451	40/16368	9.22687e-08	9.39411e-06	8.41345e-06	APOA1/APOC3/APOA5/APOA2/APOA4/ABCG8/PON1/ABCG5/EGF/APOB	10
GO:0044282	small molecule catabolic process	29/451	344/16368	9.78324e-08	9.52715e-06	8.5326e-06	PRODH2/AGXT2/ALDH3B2/ADH4/HPD/FABP1/OTC/DAO/AGXT/PON1/CYP4A11/FTCD/SULT2A1/ARG1/HAO1/PKLR/SULT1C4/MAT1A/ALDOB/GAD2/CYP4F3/UROC1/SLC27A2/CDO1/CYP39A1/AKR1B10/AKR1D1/SULT1E1/CYP4F2	29
GO:0017144	drug metabolic process	9/451	31/16368	9.94239e-08	9.52715e-06	8.5326e-06	ADH1A/CYP2A6/CYP2B6/CYP3A4/FMO1/CYP2C8/ABCC2/CYP2E1/CYP4F2	9
GO:1901616	organic hydroxy compound catabolic process	12/451	62/16368	1.02548e-07	9.54571e-06	8.54923e-06	ALDH3B2/ADH4/CYP4A11/SULT2A1/HAO1/SULT1C4/CYP4F3/CYP39A1/AKR1B10/AKR1D1/SULT1E1/CYP4F2	12
GO:0015718	monocarboxylic acid transport	18/451	148/16368	1.36814e-07	1.23816e-05	1.10891e-05	SLCO1B1/SLC10A1/FABP1/PLA2G12B/THRSP/SLC5A8/CYP4A11/SLC6A11/PLA2G2A/ALB/FABP6/SLC27A2/SLCO1B3/ABCB11/ABCC2/AQP9/ABCB4/CYP4F2	18
GO:0051346	negative regulation of hydrolase activity	31/451	391/16368	1.40664e-07	1.23861e-05	1.10931e-05	APOA1/APOC3/APOA2/LPA/FABP1/AHSG/PPP1R1B/ANGPTL3/SERPINC1/PCSK1N/TNNI3/SFRP2/SERPINA7/CST1/KNG1/SERPIND1/SERPINA11/HRG/SERPINB5/ANXA8/SPINK1/PAX2/WFDC2/AMBP/SH3RF2/FETUB/ITIH2/TFPI2/SERPINF2/SERPINA10/ITIH3	31
GO:0006639	acylglycerol metabolic process	16/451	120/16368	1.89819e-07	1.57856e-05	1.41377e-05	APOA1/APOC3/APOA5/APOA2/FABP1/THRSP/APOA4/PCK1/FGF21/MOGAT2/FABP6/CYP2E1/CPS1/SIK1/AADAC/APOB	16
GO:0032371	regulation of sterol transport	10/451	43/16368	1.93807e-07	1.57856e-05	1.41377e-05	APOA1/APOC3/APOA5/APOA2/APOA4/ABCG8/PON1/ABCG5/EGF/ABCB4	10
GO:0032374	regulation of cholesterol transport	10/451	43/16368	1.93807e-07	1.57856e-05	1.41377e-05	APOA1/APOC3/APOA5/APOA2/APOA4/ABCG8/PON1/ABCG5/EGF/ABCB4	10
GO:0006638	neutral lipid metabolic process	16/451	121/16368	2.13293e-07	1.6949e-05	1.51797e-05	APOA1/APOC3/APOA5/APOA2/FABP1/THRSP/APOA4/PCK1/FGF21/MOGAT2/FABP6/CYP2E1/CPS1/SIK1/AADAC/APOB	16
GO:0010817	regulation of hormone levels	34/451	465/16368	2.39028e-07	1.85417e-05	1.66062e-05	SLCO1B1/ADH4/PCSK1N/RBP4/SERPINA7/SLC2A2/FGB/KLK6/UGT2B4/DIO1/TTR/CRHR1/ACE2/FAM3B/SRD5A2/CPN1/HSD17B6/FGA/CYP3A4/UGT2B7/SLC22A1/SSTR5/CHST8/FGG/FOXE1/ABCC2/UGT2B11/AKR1D1/AFP/BCO1/FAM3D/ABCB4/SULT1E1/ALDH8A1	34
GO:0010896	regulation of triglyceride catabolic process	6/451	12/16368	3.39826e-07	2.57478e-05	2.30599e-05	APOA1/APOC3/APOA5/APOA4/FGF21/AADAC	6
GO:0016054	organic acid catabolic process	22/451	228/16368	3.61766e-07	2.61918e-05	2.34576e-05	PRODH2/AGXT2/HPD/FABP1/OTC/DAO/AGXT/PON1/CYP4A11/FTCD/SULT2A1/ARG1/HAO1/MAT1A/GAD2/CYP4F3/UROC1/SLC27A2/CDO1/CYP39A1/AKR1D1/CYP4F2	22
GO:0046395	carboxylic acid catabolic process	22/451	228/16368	3.61766e-07	2.61918e-05	2.34576e-05	PRODH2/AGXT2/HPD/FABP1/OTC/DAO/AGXT/PON1/CYP4A11/FTCD/SULT2A1/ARG1/HAO1/MAT1A/GAD2/CYP4F3/UROC1/SLC27A2/CDO1/CYP39A1/AKR1D1/CYP4F2	22
GO:0006706	steroid catabolic process	8/451	27/16368	4.37402e-07	3.03203e-05	2.71552e-05	UGT2B4/SULT2A1/SRD5A2/HSD17B6/CYP3A4/CYP39A1/AKR1D1/SULT1E1	8
GO:0050996	positive regulation of lipid catabolic process	8/451	27/16368	4.37402e-07	3.03203e-05	2.71552e-05	APOA1/APOA5/APOA2/FABP1/ANGPTL3/APOA4/FGF21/AADAC	8
GO:0002576	platelet degranulation	16/451	129/16368	5.19221e-07	3.52421e-05	3.15632e-05	APOA1/PLG/ORM1/AHSG/TF/ORM2/FGB/KNG1/HRG/ALB/FGA/FGG/A1BG/SERPINF2/EGF/ITIH3	16
GO:0032368	regulation of lipid transport	14/451	99/16368	5.32804e-07	3.5426e-05	3.17279e-05	APOA1/APOC3/APOA5/APOA2/APOA4/ABCG8/PON1/CYP4A11/CRHR1/ABCG5/EGF/ATP8A2/ABCB4/CYP4F2	14
GO:0030195	negative regulation of blood coagulation	10/451	48/16368	5.84432e-07	3.73349e-05	3.34375e-05	PLG/FGB/KNG1/F2/HRG/TSPAN8/PROZ/FGA/FGG/SERPINF2	10
GO:1900047	negative regulation of hemostasis	10/451	48/16368	5.84432e-07	3.73349e-05	3.34375e-05	PLG/FGB/KNG1/F2/HRG/TSPAN8/PROZ/FGA/FGG/SERPINF2	10
GO:1901565	organonitrogen compound catabolic process	28/451	355/16368	6.36008e-07	3.98483e-05	3.56885e-05	PRODH2/AGXT2/HPD/BHMT/OTC/DAO/GGT6/AGXT/DPYS/FTCD/ARG1/MAT1A/ACE2/GBA3/AOX1/GAD2/CPN1/DMGDH/TRHDE/UROC1/CYP3A4/PGLYRP2/AMBP/OGN/NEU4/CDO1/SPHK1/ENPP2	28
GO:0034377	plasma lipoprotein particle assembly	7/451	20/16368	6.53907e-07	4.01968e-05	3.60006e-05	APOA1/APOC3/APOA5/APOA2/APOA4/MTTP/APOB	7
GO:0006721	terpenoid metabolic process	14/451	102/16368	7.73203e-07	4.66499e-05	4.17801e-05	APOA1/APOC3/APOA2/ADH4/RBP4/APOA4/TTR/ISX/CYP3A4/CYP2E1/AKR1B10/BCO1/APOB/ALDH8A1	14
GO:0030299	intestinal cholesterol absorption	6/451	14/16368	1.05369e-06	6.06073e-05	5.42804e-05	APOA1/APOA5/APOA2/APOA4/ABCG8/ABCG5	6
GO:0098856	intestinal lipid absorption	6/451	14/16368	1.05369e-06	6.06073e-05	5.42804e-05	APOA1/APOA5/APOA2/APOA4/ABCG8/ABCG5	6
GO:0050819	negative regulation of coagulation	10/451	51/16368	1.06035e-06	6.06073e-05	5.42804e-05	PLG/FGB/KNG1/F2/HRG/TSPAN8/PROZ/FGA/FGG/SERPINF2	10
GO:0034754	cellular hormone metabolic process	14/451	105/16368	1.10661e-06	6.21608e-05	5.56718e-05	ADH4/RBP4/UGT2B4/TTR/SRD5A2/HSD17B6/CYP3A4/UGT2B7/UGT2B11/AKR1D1/AFP/BCO1/SULT1E1/ALDH8A1	14
GO:0030301	cholesterol transport	12/451	77/16368	1.20032e-06	6.6282e-05	5.93627e-05	APOA1/APOC3/APOA5/APOA2/APOA4/ABCG8/PON1/CES1/ABCG5/EGF/ABCB4/APOB	12
GO:0006720	isoprenoid metabolic process	15/451	122/16368	1.31766e-06	7.15488e-05	6.40798e-05	APOA1/APOC3/APOA2/HMGCS2/ADH4/RBP4/APOA4/TTR/ISX/CYP3A4/CYP2E1/AKR1B10/BCO1/APOB/ALDH8A1	15
GO:0065005	protein-lipid complex assembly	7/451	22/16368	1.37139e-06	7.3246e-05	6.55998e-05	APOA1/APOC3/APOA5/APOA2/APOA4/MTTP/APOB	7
GO:0045861	negative regulation of proteolysis	25/451	310/16368	1.70823e-06	8.87086e-05	7.94482e-05	LPA/FABP1/AHSG/SERPINC1/PCSK1N/SFRP2/SERPINA7/CST1/KNG1/F2/SERPIND1/SERPINA11/HRG/SERPINB5/ANXA8/SPINK1/PAX2/WFDC2/AMBP/FETUB/ITIH2/TFPI2/SERPINF2/SERPINA10/ITIH3	25
GO:0034310	primary alcohol catabolic process	6/451	15/16368	1.71536e-06	8.87086e-05	7.94482e-05	ALDH3B2/SULT2A1/HAO1/SULT1C4/AKR1B10/SULT1E1	6
GO:0090207	regulation of triglyceride metabolic process	8/451	33/16368	2.36546e-06	0.000120417	0.000107846	APOA1/APOC3/APOA5/THRSP/APOA4/FGF21/SIK1/AADAC	8
GO:0006805	xenobiotic metabolic process	13/451	97/16368	2.52202e-06	0.000126411	0.000113215	GSTM1/UGT2B4/CYP2B6/CES1/CYP3A4/FMO1/ACSM2B/CYP2C8/UGT2B11/NAT2/CYP2E1/GLYAT/AADAC	13
GO:0030193	regulation of blood coagulation	12/451	83/16368	2.72449e-06	0.000132483	0.000118653	PLG/SERPINC1/FGB/KNG1/F2/HRG/TSPAN8/PROZ/FGA/FGG/F7/SERPINF2	12
GO:1900046	regulation of hemostasis	12/451	83/16368	2.72449e-06	0.000132483	0.000118653	PLG/SERPINC1/FGB/KNG1/F2/HRG/TSPAN8/PROZ/FGA/FGG/F7/SERPINF2	12
GO:0015918	sterol transport	12/451	84/16368	3.10046e-06	0.000148548	0.000133041	APOA1/APOC3/APOA5/APOA2/APOA4/ABCG8/PON1/CES1/ABCG5/EGF/ABCB4/APOB	12
GO:0006959	humoral immune response	19/451	202/16368	3.31847e-06	0.000156689	0.000140332	MBL2/PRSS3/C9/FGB/HPX/CFHR5/C8A/FCN2/CFHR1/PLA2G2A/FGA/DMBT1/FOXJ1/PGLYRP2/LCN2/C8B/CR2/CXCL13/PRSS2	19
GO:0001523	retinoid metabolic process	12/451	85/16368	3.52142e-06	0.00016058	0.000143817	APOA1/APOC3/APOA2/ADH4/RBP4/APOA4/TTR/ISX/AKR1B10/BCO1/APOB/ALDH8A1	12
GO:0034367	macromolecular complex remodeling	7/451	25/16368	3.59803e-06	0.00016058	0.000143817	APOA1/APOC3/APOA5/APOA2/APOA4/PLA2G2A/APOB	7
GO:0034368	protein-lipid complex remodeling	7/451	25/16368	3.59803e-06	0.00016058	0.000143817	APOA1/APOC3/APOA5/APOA2/APOA4/PLA2G2A/APOB	7
GO:0034369	plasma lipoprotein particle remodeling	7/451	25/16368	3.59803e-06	0.00016058	0.000143817	APOA1/APOC3/APOA5/APOA2/APOA4/PLA2G2A/APOB	7
GO:0046164	alcohol catabolic process	9/451	46/16368	3.76439e-06	0.000165735	0.000148434	ALDH3B2/ADH4/SULT2A1/HAO1/SULT1C4/CYP39A1/AKR1B10/AKR1D1/SULT1E1	9
GO:0071827	plasma lipoprotein particle organization	8/451	35/16368	3.82041e-06	0.000165959	0.000148634	APOA1/APOC3/APOA5/APOA2/APOA4/PLA2G2A/MTTP/APOB	8
GO:0071466	cellular response to xenobiotic stimulus	13/451	101/16368	3.99595e-06	0.0001713	0.000153418	GSTM1/UGT2B4/CYP2B6/CES1/CYP3A4/FMO1/ACSM2B/CYP2C8/UGT2B11/NAT2/CYP2E1/GLYAT/AADAC	13
GO:0015914	phospholipid transport	10/451	59/16368	4.2816e-06	0.000181162	0.00016225	APOA1/APOC3/APOA5/APOA2/APOA4/ABCG8/ABCB1/MTTP/ATP8A2/ABCB4	10
GO:0050818	regulation of coagulation	12/451	87/16368	4.51687e-06	0.000188666	0.000168971	PLG/SERPINC1/FGB/KNG1/F2/HRG/TSPAN8/PROZ/FGA/FGG/F7/SERPINF2	12
GO:0071825	protein-lipid complex subunit organization	8/451	37/16368	5.97112e-06	0.000246252	0.000220546	APOA1/APOC3/APOA5/APOA2/APOA4/PLA2G2A/MTTP/APOB	8
GO:0034370	triglyceride-rich lipoprotein particle remodeling	5/451	11/16368	6.25711e-06	0.000248744	0.000222777	APOA1/APOC3/APOA5/APOA2/APOA4	5
GO:0034372	very-low-density lipoprotein particle remodeling	5/451	11/16368	6.25711e-06	0.000248744	0.000222777	APOA1/APOC3/APOA5/APOA2/APOA4	5
GO:0042157	lipoprotein metabolic process	19/451	211/16368	6.28651e-06	0.000248744	0.000222777	APOA1/APOC3/APOA5/APOA2/PRSS21/LPA/ANGPTL3/CEACAM7/APOA4/GP2/FGF21/CREB3L3/APOC4/MSLN/ALB/MTTP/PIGY/CNTN3/APOB	19
GO:0042730	fibrinolysis	7/451	27/16368	6.33694e-06	0.000248744	0.000222777	PLG/FGB/F2/HRG/FGA/FGG/SERPINF2	7
GO:0016101	diterpenoid metabolic process	12/451	92/16368	8.15985e-06	0.000316486	0.000283447	APOA1/APOC3/APOA2/ADH4/RBP4/APOA4/TTR/ISX/AKR1B10/BCO1/APOB/ALDH8A1	12
GO:0009410	response to xenobiotic stimulus	13/451	108/16368	8.46669e-06	0.000324523	0.000290646	GSTM1/UGT2B4/CYP2B6/CES1/CYP3A4/FMO1/ACSM2B/CYP2C8/UGT2B11/NAT2/CYP2E1/GLYAT/AADAC	13
GO:0044058	regulation of digestive system process	8/451	39/16368	9.06632e-06	0.000341839	0.000306154	APOA1/APOA5/APOA2/APOA4/ABCG8/ISX/ABCG5/HAMP	8
GO:0061045	negative regulation of wound healing	10/451	64/16368	9.1283e-06	0.000341839	0.000306154	PLG/FGB/KNG1/F2/HRG/TSPAN8/PROZ/FGA/FGG/SERPINF2	10
GO:0052548	regulation of endopeptidase activity	26/451	363/16368	9.26949e-06	0.000343182	0.000307357	LPA/FABP1/AHSG/SERPINC1/PCSK1N/SFRP2/SERPINA7/CST1/NLRP2/KNG1/SERPIND1/SERPINA11/HRG/SERPINB5/ANXA8/SPINK1/PAX2/WFDC2/AMBP/FETUB/EPHA7/ITIH2/TFPI2/SERPINF2/SERPINA10/ITIH3	26
GO:0055088	lipid homeostasis	13/451	109/16368	9.37634e-06	0.000343237	0.000307406	APOA1/APOC3/APOA5/APOA2/ANGPTL3/APOA4/ABCG8/APOC4/ASGR2/ACSM2A/ABCG5/ABCB4/APOB	13
GO:0032372	negative regulation of sterol transport	5/451	12/16368	1.04837e-05	0.000371261	0.000332505	APOC3/APOA2/ABCG8/ABCG5/EGF	5
GO:0032375	negative regulation of cholesterol transport	5/451	12/16368	1.04837e-05	0.000371261	0.000332505	APOC3/APOA2/ABCG8/ABCG5/EGF	5
GO:0033700	phospholipid efflux	5/451	12/16368	1.04837e-05	0.000371261	0.000332505	APOA1/APOC3/APOA5/APOA2/APOA4	5
GO:0019373	epoxygenase P450 pathway	6/451	20/16368	1.18134e-05	0.000411073	0.00036816	CYP4A11/CYP2A6/CYP2B6/CYP2C8/CYP2E1/CYP4F2	6
GO:1901617	organic hydroxy compound biosynthetic process	18/451	201/16368	1.18603e-05	0.000411073	0.00036816	APOA1/APOA5/HMGCS2/APOA4/DAO/PCK1/CYP8B1/OCA2/CES1/SRD5A2/SLC27A2/CYP3A4/ABCB11/FGF19/CYP39A1/SPHK1/AKR1D1/APOB	18
GO:1901606	alpha-amino acid catabolic process	12/451	97/16368	1.41592e-05	0.000485587	0.000434896	PRODH2/AGXT2/HPD/OTC/DAO/AGXT/FTCD/ARG1/MAT1A/GAD2/UROC1/CDO1	12
GO:0006898	receptor-mediated endocytosis	22/451	286/16368	1.51035e-05	0.000512576	0.000459068	HP/APOA1/APOC3/APOA5/HPR/TF/SNAP91/HPX/DKK1/NLGN1/ASGR2/TMPRSS13/ALB/DMBT1/AMBP/TINAG/TMPRSS3/CCL19/EGF/CD5L/APOB/ENPP2	22
GO:0050994	regulation of lipid catabolic process	9/451	56/16368	2.02829e-05	0.000681254	0.000610137	APOA1/APOC3/APOA5/APOA2/FABP1/ANGPTL3/APOA4/FGF21/AADAC	9
GO:0042493	response to drug	27/451	405/16368	2.27012e-05	0.000754701	0.000675917	APOA1/APOA2/ABCG8/SFRP2/OTC/FGF21/SLC6A11/CYP2A6/ARG1/CYP2B6/EMX1/ABCB1/SRD5A2/GAD2/CA9/ANKRD1/CYP3A4/LCN2/SLC22A1/F7/CYP2C8/ABCG5/ABCC2/CYP2E1/CPS1/KCNH2/ABCB4	27
GO:0045104	intermediate filament cytoskeleton organization	8/451	44/16368	2.3148e-05	0.000761778	0.000682256	NEFL/KRT17/KRT16/KRT6A/KRT6C/KRT14/ATP8A2/PKP1	8
GO:0016053	organic acid biosynthetic process	22/451	295/16368	2.43919e-05	0.00078682	0.000704683	APOA1/APOC3/APOA5/AGXT2/APOA4/BHMT/OTC/GGT6/AGXT/CYP8B1/PKLR/BHMT2/SLC27A2/ACSM2B/ACSM2A/ABCB11/FGF19/CDO1/CYP39A1/CPS1/AKR1D1/ALDH8A1	22
GO:0046394	carboxylic acid biosynthetic process	22/451	295/16368	2.43919e-05	0.00078682	0.000704683	APOA1/APOC3/APOA5/AGXT2/APOA4/BHMT/OTC/GGT6/AGXT/CYP8B1/PKLR/BHMT2/SLC27A2/ACSM2B/ACSM2A/ABCB11/FGF19/CDO1/CYP39A1/CPS1/AKR1D1/ALDH8A1	22
GO:0055090	acylglycerol homeostasis	7/451	33/16368	2.64221e-05	0.000835759	0.000748513	APOA1/APOC3/APOA5/ANGPTL3/APOA4/APOC4/ACSM2A	7
GO:0070328	triglyceride homeostasis	7/451	33/16368	2.64221e-05	0.000835759	0.000748513	APOA1/APOC3/APOA5/ANGPTL3/APOA4/APOC4/ACSM2A	7
GO:0097006	regulation of plasma lipoprotein particle levels	9/451	58/16368	2.71544e-05	0.000850664	0.000761862	APOA1/APOC3/APOA5/APOA2/APOA4/FGF21/PLA2G2A/MTTP/APOB	9
GO:0045103	intermediate filament-based process	8/451	45/16368	2.74821e-05	0.000852729	0.000763712	NEFL/KRT17/KRT16/KRT6A/KRT6C/KRT14/ATP8A2/PKP1	8
GO:0052547	regulation of peptidase activity	26/451	389/16368	3.07815e-05	0.000946096	0.000847332	LPA/FABP1/AHSG/SERPINC1/PCSK1N/SFRP2/SERPINA7/CST1/NLRP2/KNG1/SERPIND1/SERPINA11/HRG/SERPINB5/ANXA8/SPINK1/PAX2/WFDC2/AMBP/FETUB/EPHA7/ITIH2/TFPI2/SERPINF2/SERPINA10/ITIH3	26
GO:1901605	alpha-amino acid metabolic process	18/451	216/16368	3.13803e-05	0.000955487	0.000855743	PRODH2/AGXT2/HPD/BHMT/OTC/DAO/AGXT/FTCD/ARG1/MAT1A/GAD2/BHMT2/DMGDH/UROC1/CDO1/CKMT1B/CPS1/GLYAT	18
GO:0008206	bile acid metabolic process	8/451	46/16368	3.24753e-05	0.00097967	0.000877402	CYP8B1/SULT2A1/FABP6/SLC27A2/ABCB11/FGF19/CYP39A1/AKR1D1	8
GO:0051004	regulation of lipoprotein lipase activity	5/451	15/16368	3.71161e-05	0.00109931	0.000984555	APOA1/APOC3/APOA5/ANGPTL3/APOA4	5
GO:0060192	negative regulation of lipase activity	5/451	15/16368	3.71161e-05	0.00109931	0.000984555	APOA1/APOC3/APOA2/ANGPTL3/ANXA8	5
GO:1903035	negative regulation of response to wounding	10/451	75/16368	3.81324e-05	0.00111924	0.0010024	PLG/FGB/KNG1/F2/HRG/TSPAN8/PROZ/FGA/FGG/SERPINF2	10
GO:0006694	steroid biosynthetic process	15/451	163/16368	4.58516e-05	0.00133379	0.00119456	APOA1/APOA5/HMGCS2/APOA4/CYP8B1/CES1/SRD5A2/HSD17B6/SLC27A2/CYP3A4/ABCB11/FGF19/CYP39A1/AKR1D1/APOB	15
GO:0032369	negative regulation of lipid transport	6/451	25/16368	4.80144e-05	0.00138435	0.00123983	APOC3/APOA2/ABCG8/ABCG5/EGF/CYP4F2	6
GO:0051923	sulfation	5/451	16/16368	5.27686e-05	0.00150807	0.00135064	SULT2A1/SULT1C4/CHST4/SULT1C2/SULT1E1	5
GO:0016485	protein processing	18/451	225/16368	5.37288e-05	0.00152216	0.00136326	F9/PRSS3/PCSK1N/C9/FGB/KLK6/F2/CTSE/C8A/PROZ/ACE2/CPN1/FGA/C8B/FGG/F7/SERPINF2/KLK13	18
GO:0009063	cellular amino acid catabolic process	12/451	112/16368	6.04736e-05	0.00169847	0.00152117	PRODH2/AGXT2/HPD/OTC/DAO/AGXT/FTCD/ARG1/MAT1A/GAD2/UROC1/CDO1	12
GO:0006631	fatty acid metabolic process	23/451	337/16368	6.39799e-05	0.00178159	0.00159561	APOA1/APOC3/APOA5/GSTA1/FABP1/ANGPTL3/APOA4/ACOT12/PON1/CYP4A11/HAO2/CYP2A6/CYP2B6/HAO1/CES1/CYP4F3/SLC27A2/ACSM2B/ACSM2A/CYP2C8/CYP2E1/HPGD/CYP4F2	23
GO:1905953	negative regulation of lipid localization	7/451	38/16368	6.93012e-05	0.00191342	0.00171367	APOC3/APOA2/ABCG8/CRP/ABCG5/EGF/CYP4F2	7
GO:0043691	reverse cholesterol transport	5/451	17/16368	7.30692e-05	0.0020005	0.00179167	APOA1/APOC3/APOA5/APOA2/APOA4	5
GO:0044241	lipid digestion	6/451	27/16368	7.65878e-05	0.00207936	0.00186229	APOA1/APOA5/APOA2/APOA4/ABCG8/ABCG5	6
GO:0006790	sulfur compound metabolic process	24/451	365/16368	7.99277e-05	0.0021521	0.00192744	GSTM1/GSTA1/GSTA2/SULT4A1/BHMT/ACOT12/GGT6/AGXT/SULT2A1/SULT1C4/CHST4/MAT1A/BHMT2/ACSM2B/SULT1C2/HS6ST2/OGN/CHST8/ACSM2A/ABCC2/CDO1/CPS1/GLYAT/SULT1E1	24
GO:0015748	organophosphate ester transport	10/451	84/16368	0.000101882	0.00272075	0.00243673	APOA1/APOC3/APOA5/APOA2/APOA4/ABCG8/ABCB1/MTTP/ATP8A2/ABCB4	10
GO:0034380	high-density lipoprotein particle assembly	4/451	10/16368	0.00010468	0.00274442	0.00245792	APOA1/APOA5/APOA2/APOA4	4
GO:0051918	negative regulation of fibrinolysis	4/451	10/16368	0.00010468	0.00274442	0.00245792	PLG/F2/HRG/SERPINF2	4
GO:0009636	response to toxic substance	17/451	216/16368	0.000105295	0.00274442	0.00245792	HP/GSTM1/GSTA1/FABP1/APOA4/NEFL/PON1/SLC6A14/ARG1/CES1/ALB/LCN2/PDZD3/ABCC2/CPS1/GLYAT/ABCB4	17
GO:0006956	complement activation	8/451	55/16368	0.000122019	0.00315294	0.0028238	MBL2/C9/CFHR5/C8A/FCN2/CFHR1/C8B/CR2	8
GO:0042632	cholesterol homeostasis	9/451	70/16368	0.000123872	0.00315294	0.0028238	APOA1/APOC3/APOA5/APOA2/ANGPTL3/APOA4/ABCG8/ABCG5/APOB	9
GO:0055092	sterol homeostasis	9/451	70/16368	0.000123872	0.00315294	0.0028238	APOA1/APOC3/APOA5/APOA2/ANGPTL3/APOA4/ABCG8/ABCG5/APOB	9
GO:0007597	blood coagulation, intrinsic pathway	5/451	19/16368	0.000131187	0.00323794	0.00289993	F9/SERPINC1/GP1BB/KNG1/F2	5
GO:0034035	purine ribonucleoside bisphosphate metabolic process	5/451	19/16368	0.000131187	0.00323794	0.00289993	SULT4A1/SULT2A1/SULT1C4/SULT1C2/SULT1E1	5
GO:0050427	3'-phosphoadenosine 5'-phosphosulfate metabolic process	5/451	19/16368	0.000131187	0.00323794	0.00289993	SULT4A1/SULT2A1/SULT1C4/SULT1C2/SULT1E1	5
GO:0090208	positive regulation of triglyceride metabolic process	5/451	19/16368	0.000131187	0.00323794	0.00289993	APOA1/APOA5/APOA4/FGF21/AADAC	5
GO:0002455	humoral immune response mediated by circulating immunoglobulin	7/451	42/16368	0.000134721	0.00330015	0.00295565	MBL2/C9/HPX/C8A/FOXJ1/C8B/CR2	7
GO:0031424	keratinization	17/451	222/16368	0.000146889	0.00357137	0.00319855	EVPL/KRT6B/KRT17/SPRR3/DSC3/KRT16/KRT6A/DSG1/KRTAP1-1/KRT6C/KRT14/KRT23/SPRR1A/KLK13/KRT83/PKP1/KRT81	17
GO:0010872	regulation of cholesterol esterification	4/451	11/16368	0.000160922	0.00382688	0.00342739	APOA1/APOA5/APOA2/APOA4	4
GO:0017187	peptidyl-glutamic acid carboxylation	4/451	11/16368	0.000160922	0.00382688	0.00342739	F9/F2/PROZ/F7	4
GO:0018214	protein carboxylation	4/451	11/16368	0.000160922	0.00382688	0.00342739	F9/F2/PROZ/F7	4
GO:0019835	cytolysis	6/451	31/16368	0.000173524	0.00409667	0.00366902	C9/C8A/LBP/PAX2/ALB/C8B	6
GO:1902652	secondary alcohol metabolic process	12/451	125/16368	0.000174832	0.00409785	0.00367007	APOA1/APOA5/APOA2/HMGCS2/ANGPTL3/APOA4/PON1/CES1/CYP3A4/CYP39A1/AKR1D1/APOB	12
GO:0061041	regulation of wound healing	12/451	127/16368	0.000203106	0.00472656	0.00423315	PLG/SERPINC1/FGB/KNG1/F2/HRG/TSPAN8/PROZ/FGA/FGG/F7/SERPINF2	12
GO:0046470	phosphatidylcholine metabolic process	9/451	76/16368	0.000234614	0.00530583	0.00475195	APOA1/APOA5/APOA2/APOA4/PON1/SLC44A5/PLA2G2A/SLC44A4/ENPP2	9
GO:0006068	ethanol catabolic process	4/451	12/16368	0.000236141	0.00530583	0.00475195	ALDH3B2/SULT2A1/SULT1C4/SULT1E1	4
GO:0006069	ethanol oxidation	4/451	12/16368	0.000236141	0.00530583	0.00475195	ADH4/ADH1A/ADH1C/ADH1B	4
GO:0008228	opsonization	4/451	12/16368	0.000236141	0.00530583	0.00475195	MBL2/FCN2/LBP/CRP	4
GO:0042738	exogenous drug catabolic process	4/451	12/16368	0.000236141	0.00530583	0.00475195	CYP2A6/CYP2B6/CYP3A4/CYP2C8	4
GO:0072330	monocarboxylic acid biosynthetic process	15/451	190/16368	0.000256217	0.00571751	0.00512065	APOA1/APOC3/APOA5/APOA4/AGXT/CYP8B1/PKLR/SLC27A2/ACSM2B/ACSM2A/ABCB11/FGF19/CYP39A1/AKR1D1/ALDH8A1	15
GO:0051604	protein maturation	18/451	255/16368	0.000261273	0.00578702	0.0051829	F9/PRSS3/PCSK1N/C9/FGB/KLK6/F2/CTSE/C8A/PROZ/ACE2/CPN1/FGA/C8B/FGG/F7/SERPINF2/KLK13	18
GO:0007596	blood coagulation	22/451	347/16368	0.000262885	0.00578702	0.0051829	F9/PLG/SERPINC1/GP1BB/HIST1H3H/FGB/KNG1/F2/SERPIND1/HRG/PF4V1/TSPAN8/ANXA8/PROZ/FGA/F13B/FGG/F7/TFPI2/SERPINF2/SERPINA10/CYP4F2	22
GO:0006855	drug transmembrane transport	5/451	22/16368	0.000277496	0.00606767	0.00543426	ABCB1/SLC22A1/ABCG5/ABCC2/ABCB4	5
GO:0050817	coagulation	22/451	351/16368	0.000308152	0.00666864	0.0059725	F9/PLG/SERPINC1/GP1BB/HIST1H3H/FGB/KNG1/F2/SERPIND1/HRG/PF4V1/TSPAN8/ANXA8/PROZ/FGA/F13B/FGG/F7/TFPI2/SERPINF2/SERPINA10/CYP4F2	22
GO:0072329	monocarboxylic acid catabolic process	11/451	114/16368	0.000309075	0.00666864	0.0059725	AGXT2/FABP1/AGXT/CYP4A11/SULT2A1/HAO1/CYP4F3/SLC27A2/CYP39A1/AKR1D1/CYP4F2	11
GO:0033762	response to glucagon	7/451	48/16368	0.000318944	0.00682448	0.00611206	PCK1/FGF21/ARG1/ADCY8/GCGR/CDO1/CPS1	7
GO:0007599	hemostasis	22/451	352/16368	0.000320486	0.00682448	0.00611206	F9/PLG/SERPINC1/GP1BB/HIST1H3H/FGB/KNG1/F2/SERPIND1/HRG/PF4V1/TSPAN8/ANXA8/PROZ/FGA/F13B/FGG/F7/TFPI2/SERPINF2/SERPINA10/CYP4F2	22
GO:0006699	bile acid biosynthetic process	6/451	35/16368	0.000348515	0.00737314	0.00660345	CYP8B1/SLC27A2/ABCB11/FGF19/CYP39A1/AKR1D1	6
GO:0016125	sterol metabolic process	12/451	137/16368	0.000410193	0.00862199	0.00772194	APOA1/APOA5/APOA2/HMGCS2/ANGPTL3/APOA4/PON1/CYP8B1/CES1/CYP39A1/AKR1D1/APOB	12
GO:0043252	sodium-independent organic anion transport	5/451	24/16368	0.000427996	0.00893853	0.00800543	SLCO1B1/SLC22A7/ALB/SLCO1B3/SLC22A10	5
GO:0006957	complement activation, alternative pathway	4/451	14/16368	0.000457042	0.00919162	0.0082321	C9/CFHR5/C8A/C8B	4
GO:0007501	mesodermal cell fate specification	4/451	14/16368	0.000457042	0.00919162	0.0082321	SFRP2/DKK1/PAX2/SIX2	4
GO:0034433	steroid esterification	4/451	14/16368	0.000457042	0.00919162	0.0082321	APOA1/APOA5/APOA2/APOA4	4
GO:0034434	sterol esterification	4/451	14/16368	0.000457042	0.00919162	0.0082321	APOA1/APOA5/APOA2/APOA4	4
GO:0034435	cholesterol esterification	4/451	14/16368	0.000457042	0.00919162	0.0082321	APOA1/APOA5/APOA2/APOA4	4
GO:0051917	regulation of fibrinolysis	4/451	14/16368	0.000457042	0.00919162	0.0082321	PLG/F2/HRG/SERPINF2	4

## Sheet: COADREAD
Biological Processes enriched in COADREAD most variable genes
ID	Description	GeneRatio	BgRatio	pvalue	p.adjust	qvalue	geneID	Count
GO:0070268	cornification	19/431	110/16368	7.02107e-11	2.31204e-07	2.08563e-07	KRT40/CDSN/DSC3/KRT23/KLK8/SPRR2A/KRT75/SPRR2D/DSG3/SPRR1B/KRT6A/KLK12/KRT6B/SPRR3/KRT6C/KLK13/KRT16/KRT4/KRT83	19
GO:0007586	digestion	21/431	168/16368	3.38982e-09	5.58134e-06	5.03478e-06	CEL/PRSS2/MUC2/SI/CTSE/GUCA2B/PYY/TAC1/PNLIPRP2/UCN3/MUC4/ABCG8/GUCA2A/FABP2/SST/TLR9/TFF2/FABP1/NPC1L1/DCANP1/ACE2	21
GO:0019730	antimicrobial humoral response	14/431	82/16368	2.68386e-08	2.94598e-05	2.65749e-05	REG3A/ITLN1/DEFA5/DEFA6/PRSS2/CHGA/DMBT1/FGB/SEMG1/PLA2G2A/KLK7/JCHAIN/FGA/KLK3	14
GO:0008544	epidermis development	33/431	444/16368	8.66824e-08	7.13613e-05	6.43731e-05	REG3A/KRT40/GJB5/CDSN/DSC3/KRT23/KLK8/SPRR2A/KRTAP5-2/KRT75/SPRR2D/DSG3/SPRR1B/KRT6A/KLK12/SLITRK6/RBP2/KRT6B/PRR9/KLK7/ABCA12/DKK4/EREG/DKK1/SPRR3/SCEL/KRT6C/ATOH1/KLK13/KRT16/KRT4/KRT83/EDAR	33
GO:0030216	keratinocyte differentiation	25/431	290/16368	2.13989e-07	0.000138154	0.000124625	REG3A/KRT40/CDSN/DSC3/KRT23/KLK8/SPRR2A/KRTAP5-2/KRT75/SPRR2D/DSG3/SPRR1B/KRT6A/KLK12/KRT6B/PRR9/ABCA12/EREG/SPRR3/SCEL/KRT6C/KLK13/KRT16/KRT4/KRT83	25
GO:0007389	pattern specification process	31/431	420/16368	2.51723e-07	0.000138154	0.000124625	IRX2/SOX1/DMRTA2/FOXJ1/HOXC11/TBX20/FEZF1/FOXD1/HAND1/WT1/EMX1/HOXC6/HOXD13/FOLR1/GATA4/EGF/LEFTY1/EVX1/SP8/DKK1/BMP7/SIX3/DMRT2/HOXC8/NKX2-2/PCDH8/HOXD12/SIX2/HOXC9/DCANP1/EYA1	31
GO:0009913	epidermal cell differentiation	27/431	339/16368	3.44688e-07	0.000162151	0.000146272	REG3A/KRT40/CDSN/DSC3/KRT23/KLK8/SPRR2A/KRTAP5-2/KRT75/SPRR2D/DSG3/SPRR1B/KRT6A/KLK12/SLITRK6/KRT6B/PRR9/ABCA12/EREG/SPRR3/SCEL/KRT6C/ATOH1/KLK13/KRT16/KRT4/KRT83	27
GO:0031424	keratinization	21/431	222/16368	4.43099e-07	0.000182391	0.00016453	KRT40/CDSN/DSC3/KRT23/KLK8/SPRR2A/KRTAP5-2/KRT75/SPRR2D/DSG3/SPRR1B/KRT6A/KLK12/KRT6B/ABCA12/SPRR3/KRT6C/KLK13/KRT16/KRT4/KRT83	21
GO:0050482	arachidonic acid secretion	8/431	29/16368	5.71961e-07	0.000188347	0.000169903	PLA2G12B/PLA2G3/DRD2/PLA2G2A/PLA2G2F/NTSR1/NMUR2/PLA2G4A	8
GO:1903963	arachidonate transport	8/431	29/16368	5.71961e-07	0.000188347	0.000169903	PLA2G12B/PLA2G3/DRD2/PLA2G2A/PLA2G2F/NTSR1/NMUR2/PLA2G4A	8
GO:0019731	antibacterial humoral response	9/431	41/16368	9.28553e-07	0.000271351	0.000244779	DEFA5/DEFA6/DMBT1/FGB/SEMG1/KLK7/JCHAIN/FGA/KLK3	9
GO:0043588	skin development	29/431	402/16368	9.88829e-07	0.000271351	0.000244779	REG3A/KRT40/CDSN/DSC3/KRT23/KLK8/SPRR2A/KRTAP5-2/KRT75/SPRR2D/DSG3/SPRR1B/KRT6A/KLK12/KRT6B/PRR9/ABCA12/DACT2/DKK4/EREG/DKK1/SPRR3/SCEL/KRT6C/KLK13/KRT16/KRT4/KRT83/EDAR	29
GO:0015711	organic anion transport	30/431	440/16368	2.05894e-06	0.000469674	0.000423681	PLA2G12B/PLA2G3/CA1/SLCO1B3/CA4/SLC26A3/SLC13A3/SLC6A19/DRD2/FOLR1/SLC13A2/SLC4A4/OCA2/PLA2G2A/CA9/SLC1A7/ABCA12/MTTP/NR1H4/PLA2G2F/NTRK2/ABCG8/NTSR1/NMUR2/SLC38A4/PLA2G4A/FABP1/SLC6A14/ABCC2/ACE2	30
GO:0071715	icosanoid transport	9/431	45/16368	2.13942e-06	0.000469674	0.000423681	PLA2G12B/PLA2G3/DRD2/PLA2G2A/PLA2G2F/NTSR1/NMUR2/PLA2G4A/ABCC2	9
GO:1901571	fatty acid derivative transport	9/431	45/16368	2.13942e-06	0.000469674	0.000423681	PLA2G12B/PLA2G3/DRD2/PLA2G2A/PLA2G2F/NTSR1/NMUR2/PLA2G4A/ABCC2	9
GO:0003002	regionalization	25/431	330/16368	2.34207e-06	0.000482028	0.000434824	IRX2/SOX1/DMRTA2/FOXJ1/HOXC11/TBX20/FEZF1/FOXD1/WT1/EMX1/HOXC6/HOXD13/GATA4/EGF/EVX1/SP8/DKK1/SIX3/DMRT2/HOXC8/NKX2-2/PCDH8/SIX2/HOXC9/DCANP1	25
GO:0046942	carboxylic acid transport	23/431	299/16368	4.61672e-06	0.000894286	0.000806711	PLA2G12B/PLA2G3/SLCO1B3/SLC26A3/SLC13A3/SLC6A19/DRD2/FOLR1/SLC13A2/OCA2/PLA2G2A/SLC1A7/NR1H4/PLA2G2F/NTRK2/NTSR1/NMUR2/SLC38A4/PLA2G4A/FABP1/SLC6A14/ABCC2/ACE2	23
GO:0015849	organic acid transport	23/431	306/16368	6.7721e-06	0.00123892	0.00111759	PLA2G12B/PLA2G3/SLCO1B3/SLC26A3/SLC13A3/SLC6A19/DRD2/FOLR1/SLC13A2/OCA2/PLA2G2A/SLC1A7/NR1H4/PLA2G2F/NTRK2/NTSR1/NMUR2/SLC38A4/PLA2G4A/FABP1/SLC6A14/ABCC2/ACE2	23
GO:0048665	neuron fate specification	7/431	30/16368	1.0072e-05	0.00174563	0.00157468	SOX1/DMRTA2/EVX1/ATOH1/POU4F1/NKX2-2/EYA1	7
GO:0007218	neuropeptide signaling pathway	12/431	99/16368	1.11194e-05	0.00183081	0.00165153	NPSR1/CALCA/GLRA2/PCSK1N/PYY/TAC1/CARTPT/NTSR1/PENK/NMUR2/NXPH4/GRP	12
GO:0001976	neurological system process involved in regulation of systemic arterial blood pressure	5/431	13/16368	1.33688e-05	0.00209359	0.00188857	DRD2/CALCA/ASIC2/TNNI3/ACE2	5
GO:0032309	icosanoid secretion	8/431	43/16368	1.39869e-05	0.00209359	0.00188857	PLA2G12B/PLA2G3/DRD2/PLA2G2A/PLA2G2F/NTSR1/NMUR2/PLA2G4A	8
GO:0010817	regulation of hormone levels	29/431	465/16368	1.6868e-05	0.00241506	0.00217856	GCG/CPN1/FAM3B/SERPINA7/FGB/DRD2/PCSK1N/PCSK1/DUOXA2/SSTR5/TAC1/KLK6/CARTPT/FGA/RFX6/NR1H4/SDR16C5/UCN3/BRSK2/TTR/DUOX2/SOX8/VIP/DHRS9/SPP1/CRABP1/ABCC2/HSD3B1/ACE2	29
GO:0016266	O-glycan processing	9/431	59/16368	2.18979e-05	0.00300458	0.00271035	CHST4/MUC2/MUC17/B3GNT6/MUC5AC/MUC5B/MUC12/MUC4/MUCL1	9
GO:0042742	defense response to bacterium	18/431	221/16368	2.34373e-05	0.00308716	0.00278485	DEFA5/DEFA6/CHGA/DMBT1/FGB/SEMG1/MUC5B/PLA2G2A/KLK7/JCHAIN/FGA/PPBP/NR1H4/LYPD8/PGLYRP4/SPACA3/TLR9/KLK3	18
GO:1902476	chloride transmembrane transport	11/431	91/16368	2.64652e-05	0.00335192	0.00302368	CLCA1/CLCA4/SLC26A3/GLRA2/GABRB2/BEST2/GABRA2/NMUR2/GABRB1/GABRP/GABRA4	11
GO:0001708	cell fate specification	10/431	77/16368	3.27593e-05	0.00399542	0.00360416	SOX1/DMRTA2/EVX1/DKK1/SOX2/ATOH1/POU4F1/NKX2-2/SIX2/EYA1	10
GO:0015909	long-chain fatty acid transport	9/431	63/16368	3.75847e-05	0.00442023	0.00398737	PLA2G12B/PLA2G3/DRD2/PLA2G2A/PLA2G2F/NTSR1/NMUR2/PLA2G4A/FABP1	9
GO:0098656	anion transmembrane transport	19/431	264/16368	7.64636e-05	0.00868257	0.00783231	CLCA1/CLCA4/SLC26A3/SLC13A3/SLC6A19/GLRA2/SLC13A2/SLC4A4/GABRB2/SLC1A7/BEST2/GABRA2/NMUR2/SLC38A4/GABRB1/GABRP/SLC6A14/ABCC2/GABRA4	19
GO:0006821	chloride transport	11/431	103/16368	8.40988e-05	0.00923124	0.00832725	CLCA1/CLCA4/SLC26A3/GLRA2/GABRB2/BEST2/GABRA2/NMUR2/GABRB1/GABRP/GABRA4	11
GO:0006959	humoral immune response	16/431	202/16368	9.19849e-05	0.00977117	0.00881431	REG3A/ITLN1/DEFA5/FOXJ1/DEFA6/PRSS2/CHGA/DMBT1/FGB/SEMG1/PLA2G2A/KLK7/JCHAIN/FGA/KLK3/PAX5	16

## Sheet: DLBC
Biological Processes enriched in DLBC most variable genes
ID	Description	GeneRatio	BgRatio	pvalue	p.adjust	qvalue	geneID	Count
GO:0070098	chemokine-mediated signaling pathway	14/430	81/16368	2.21422e-08	8.29593e-05	7.2582e-05	CCL21/CCL17/CCL22/CCR10/CCL11/CCL25/CXCL6/CXCL8/CCR6/CCR8/CCL8/CXCL5/PADI2/CCL24	14
GO:0050900	leukocyte migration	31/430	394/16368	5.72923e-08	8.29593e-05	7.2582e-05	CCL21/EPCAM/GPR15/CCL17/NKX2-3/GRB7/CCL22/VPREB3/CCL11/CCL25/CD177/IL4/TREM1/CXCL6/FCAMR/S100A8/CXCL8/HOXA7/CCR6/TRPM4/TNFSF11/MMP1/JCHAIN/SAA1/OLR1/CCL8/CXCL5/EDN2/PADI2/PODXL2/CCL24	31
GO:0030593	neutrophil chemotaxis	14/430	88/16368	6.60679e-08	8.29593e-05	7.2582e-05	CCL21/CCL17/CCL22/CCL11/CCL25/TREM1/CXCL6/S100A8/CXCL8/SAA1/CCL8/CXCL5/EDN2/CCL24	14
GO:0071621	granulocyte chemotaxis	15/430	108/16368	1.44395e-07	0.000133805	0.000117067	CCL21/CCL17/CCL22/CCL11/CCL25/IL4/TREM1/CXCL6/S100A8/CXCL8/SAA1/CCL8/CXCL5/EDN2/CCL24	15
GO:1990266	neutrophil migration	14/430	95/16368	1.77601e-07	0.000133805	0.000117067	CCL21/CCL17/CCL22/CCL11/CCL25/TREM1/CXCL6/S100A8/CXCL8/SAA1/CCL8/CXCL5/EDN2/CCL24	14
GO:0048863	stem cell differentiation	18/430	162/16368	2.67938e-07	0.00016822	0.000147178	MYOCD/OVOL2/EPCAM/GPM6A/ASCL1/GATA4/PAX2/SOX5/DNMT3L/ERBB4/SOX9/HOXA7/TBX5/TP63/WNT3/MSX2/FOXA1/HAND2	18
GO:0045165	cell fate commitment	22/430	241/16368	4.19055e-07	0.000221044	0.000193394	POU4F1/NKX6-2/SFRP2/ASCL1/WT1/WNT2/FOXG1/PAX2/SOX5/IL4/PITX1/DKK1/GDF7/ERBB4/HOXA11/SOX2/SOX9/LHX3/FOXP3/NEUROD1/WNT3/FOXA1	22
GO:0097530	granulocyte migration	15/430	118/16368	4.69432e-07	0.000221044	0.000193394	CCL21/CCL17/CCL22/CCL11/CCL25/IL4/TREM1/CXCL6/S100A8/CXCL8/SAA1/CCL8/CXCL5/EDN2/CCL24	15
GO:0030595	leukocyte chemotaxis	19/430	189/16368	5.99526e-07	0.000250935	0.000219546	CCL21/CCL17/CCL22/CCL11/CCL25/IL4/TREM1/CXCL6/S100A8/CXCL8/CCR6/TRPM4/TNFSF11/SAA1/CCL8/CXCL5/EDN2/PADI2/CCL24	19
GO:0007389	pattern specification process	29/430	420/16368	2.27434e-06	0.000831636	0.000727607	DCANP1/NKX6-2/OVOL2/SFRP2/ASCL1/WT1/HOXA10/GATA4/WNT2/FOXG1/PAX2/PCSK5/HOXC5/DKK1/ERBB4/HOXA11/HOXA7/HOXC11/LHX3/HOXB9/SHROOM3/TBX5/NEUROD1/TP63/WNT3/MSX2/FOXA1/HAND2/RAX	29
GO:0060326	cell chemotaxis	21/430	247/16368	2.42846e-06	0.000831636	0.000727607	CCL21/CCL17/CCL22/CCL11/CCL25/IL4/TREM1/CXCL6/S100A8/CXCL8/CCR6/TRPM4/TNFSF11/EPHB1/HOXB9/SAA1/CCL8/CXCL5/EDN2/PADI2/CCL24	21
GO:0021953	central nervous system neuron differentiation	17/430	172/16368	2.96392e-06	0.000930424	0.000814038	POU4F1/NKX6-2/SFRP2/ASCL1/WNT2/FOXG1/DKK1/ROBO2/GDF7/OTP/ERBB4/LHX3/EPHB1/CBLN1/INHBA/WNT3/LHX8	17
GO:0001708	cell fate specification	11/430	77/16368	5.08457e-06	0.00147335	0.00128905	POU4F1/NKX6-2/SFRP2/ASCL1/PAX2/DKK1/HOXA11/SOX2/SOX9/LHX3/FOXA1	11
GO:0003002	regionalization	24/430	330/16368	7.20433e-06	0.0018573	0.00162498	DCANP1/NKX6-2/OVOL2/SFRP2/ASCL1/WT1/HOXA10/GATA4/WNT2/FOXG1/PAX2/PCSK5/HOXC5/DKK1/HOXA11/HOXA7/HOXC11/LHX3/HOXB9/NEUROD1/TP63/WNT3/MSX2/FOXA1	24
GO:0097529	myeloid leukocyte migration	16/430	165/16368	7.39569e-06	0.0018573	0.00162498	CCL21/CCL17/CCL22/CCL11/CCL25/IL4/TREM1/CXCL6/S100A8/CXCL8/TNFSF11/SAA1/CCL8/CXCL5/EDN2/CCL24	16
GO:0048736	appendage development	16/430	168/16368	9.31117e-06	0.00198232	0.00173435	SFRP2/HOXA10/COMP/PCSK5/PITX1/DKK1/KDF1/HOXA11/SOX9/HOXC11/TBX5/TP63/WNT3/MSX2/HAND2/RAX	16
GO:0060173	limb development	16/430	168/16368	9.31117e-06	0.00198232	0.00173435	SFRP2/HOXA10/COMP/PCSK5/PITX1/DKK1/KDF1/HOXA11/SOX9/HOXC11/TBX5/TP63/WNT3/MSX2/HAND2/RAX	16
GO:0072676	lymphocyte migration	11/430	82/16368	9.47218e-06	0.00198232	0.00173435	CCL21/GPR15/CCL17/CCL22/CCL11/CCL25/CCR6/SAA1/CCL8/PADI2/CCL24	11
GO:0048247	lymphocyte chemotaxis	9/430	55/16368	1.19375e-05	0.00236677	0.00207071	CCL21/CCL17/CCL22/CCL11/CCL25/SAA1/CCL8/PADI2/CCL24	9
GO:0048608	reproductive structure development	27/430	420/16368	1.86094e-05	0.00333001	0.00291346	DCANP1/MYOCD/OVOL2/TCF21/SFRP2/WT1/HOXA10/GATA4/WNT2/NR5A1/KRT19/ROBO2/NDP/GDF7/HOXA11/SOX9/GJB3/DLX3/LHX3/SERPINA5/TFAP2C/INHBA/CYP27B1/TP63/FOXA1/DMRTA1/LHX8	27
GO:0048645	animal organ formation	9/430	58/16368	1.86482e-05	0.00333001	0.00291346	WT1/WNT2/PAX2/DKK1/HOXA11/HOXC11/TBX5/TP63/HAND2	9
GO:0003156	regulation of animal organ formation	7/430	33/16368	1.94479e-05	0.00333001	0.00291346	WT1/WNT2/DKK1/HOXA11/HOXC11/TBX5/HAND2	7
GO:0061458	reproductive system development	27/430	423/16368	2.11039e-05	0.00345645	0.00302409	DCANP1/MYOCD/OVOL2/TCF21/SFRP2/WT1/HOXA10/GATA4/WNT2/NR5A1/KRT19/ROBO2/NDP/GDF7/HOXA11/SOX9/GJB3/DLX3/LHX3/SERPINA5/TFAP2C/INHBA/CYP27B1/TP63/FOXA1/DMRTA1/LHX8	27

## Sheet: ESCA
Biological Processes enriched in ESCA most variable genes
ID	Description	GeneRatio	BgRatio	pvalue	p.adjust	qvalue	geneID	Count
GO:0070268	cornification	44/443	110/16368	2.73988e-40	8.74296e-37	8.21964e-37	KRT14/KRT5/KRT6C/KRT6A/IVL/SPRR2E/KRT13/KRT4/SPRR3/SPRR1A/SPRR2A/DSC3/SPRR1B/SPRR2D/PKP1/LCE3D/SPRR2F/SPRR2B/KRT16/KRT75/KRT6B/KRT20/SPRR2G/KRT24/KRT1/KLK5/KRT31/DSG3/KRT78/CSTA/TGM1/DSG1/KLK13/RPTN/KRT7/KRT17/KRT74/DSC1/KRT15/KLK12/CDSN/FLG/KRT34/PI3	44
GO:0008544	epidermis development	68/443	444/16368	3.98564e-32	6.35909e-29	5.97846e-29	KRT14/KRT5/KRT6C/KRT6A/IVL/SPRR2E/KRT13/KRT4/SPRR3/FOXE1/SPRR1A/TP63/BNC1/SPRR2A/DSC3/SPRR1B/USH1C/SPRR2D/S100A7/PKP1/REG3A/CERS3/LCE3D/SPRR2F/SPRR2B/KRT16/KRT75/KRT6B/KRT20/CALML5/SPRR2G/KRT24/KRT1/KLK5/TGM3/KRT31/DSG3/KRT78/ZNF750/CSTA/TGM1/FOXN1/SCEL/DSG1/KLK13/RPTN/LCE3E/PTHLH/SPRR4/KRT7/SOX21/ATOH1/KRT17/CNFN/KRT74/GAL/SOSTDC1/DSC1/KRT15/KLK12/SHH/CDSN/SFRP4/FLG/KRT34/PI3/POU3F1/COL17A1	68
GO:0030216	keratinocyte differentiation	55/443	290/16368	6.6878e-31	7.11359e-28	6.6878e-28	KRT14/KRT5/KRT6C/KRT6A/IVL/SPRR2E/KRT13/KRT4/SPRR3/SPRR1A/TP63/SPRR2A/DSC3/SPRR1B/SPRR2D/S100A7/PKP1/REG3A/CERS3/LCE3D/SPRR2F/SPRR2B/KRT16/KRT75/KRT6B/KRT20/SPRR2G/KRT24/KRT1/KLK5/TGM3/KRT31/DSG3/KRT78/CSTA/TGM1/FOXN1/SCEL/DSG1/KLK13/RPTN/LCE3E/SPRR4/KRT7/KRT17/CNFN/KRT74/DSC1/KRT15/KLK12/CDSN/FLG/KRT34/PI3/POU3F1	55
GO:0009913	epidermal cell differentiation	58/443	339/16368	4.70775e-30	3.75561e-27	3.53081e-27	KRT14/KRT5/KRT6C/KRT6A/IVL/SPRR2E/KRT13/KRT4/SPRR3/SPRR1A/TP63/SPRR2A/DSC3/SPRR1B/USH1C/SPRR2D/S100A7/PKP1/REG3A/CERS3/LCE3D/SPRR2F/SPRR2B/KRT16/KRT75/KRT6B/KRT20/SPRR2G/KRT24/KRT1/KLK5/TGM3/KRT31/DSG3/KRT78/CSTA/TGM1/FOXN1/SCEL/DSG1/KLK13/RPTN/LCE3E/SPRR4/KRT7/ATOH1/KRT17/CNFN/KRT74/DSC1/KRT15/KLK12/CDSN/SFRP4/FLG/KRT34/PI3/POU3F1	58
GO:0031424	keratinization	48/443	222/16368	9.21354e-30	5.88008e-27	5.52812e-27	KRT14/KRT5/KRT6C/KRT6A/IVL/SPRR2E/KRT13/KRT4/SPRR3/SPRR1A/SPRR2A/DSC3/SPRR1B/SPRR2D/PKP1/LCE3D/SPRR2F/SPRR2B/KRT16/KRT75/KRT6B/KRT20/SPRR2G/KRT24/KRT1/KLK5/TGM3/KRT31/DSG3/KRT78/CSTA/TGM1/DSG1/KLK13/RPTN/LCE3E/SPRR4/KRT7/KRT17/CNFN/KRT74/DSC1/KRT15/KLK12/CDSN/FLG/KRT34/PI3	48
GO:0043588	skin development	60/443	402/16368	9.7388e-28	5.17942e-25	4.8694e-25	KRT14/KRT5/KRT6C/KRT6A/IVL/SPRR2E/KRT13/KRT4/SPRR3/FOXE1/SPRR1A/TP63/SPRR2A/DSC3/SPRR1B/SPRR2D/S100A7/PKP1/REG3A/CERS3/LCE3D/SPRR2F/SPRR2B/KRT16/KRT75/KRT6B/KRT20/SPRR2G/KRT24/KRT1/KLK5/TGM3/KRT31/DSG3/KRT78/CSTA/TGM1/FOXN1/SCEL/DSG1/KLK13/RPTN/LCE3E/SPRR4/KRT7/SOX21/KRT17/CNFN/KRT74/GAL/SOSTDC1/DSC1/KRT15/KLK12/SHH/CDSN/FLG/KRT34/PI3/POU3F1	60
GO:0018149	peptide cross-linking	19/443	59/16368	5.78436e-16	2.63684e-13	2.47901e-13	IVL/SPRR2E/SPRR3/SPRR1A/SPRR2A/SPRR1B/SPRR2D/LCE3D/SPRR2F/SPRR2B/KRT1/TGM3/CSTA/TGM1/LCE3E/SPRR4/SPOCK3/FLG/PI3	19
GO:0019730	antimicrobial humoral response	21/443	82/16368	3.01396e-15	1.20219e-12	1.13024e-12	DMBT1/PGC/S100A7/REG3A/IL36RN/S100A8/KLK5/PGLYRP3/BPIFB1/DEFB4A/RNASE7/PLA2G2A/S100A9/DEFB103A/DEFB103B/ITLN1/SEMG1/PRSS2/LTF/PI3/FGB	21
GO:0007586	digestion	26/443	168/16368	5.70097e-13	2.02131e-10	1.90032e-10	MUC13/CTSE/TFF1/PGC/VIL1/CAPN8/MUC6/SSTR1/TFF3/FABP1/AQP5/ALPI/SI/MUC2/TFF2/MOGAT2/CAPN9/SERPINA3/GCNT3/LIPK/AKR1C2/MUC4/RBP4/PRSS2/NPC1L1/MEP1A	26
GO:0006959	humoral immune response	25/443	202/16368	2.3544e-10	7.51288e-08	7.06319e-08	DMBT1/PGC/S100A7/REG3A/IL36RN/S100A8/KRT1/KLK5/PGLYRP3/FOXJ1/BPIFB1/DEFB4A/RNASE7/PLA2G2A/S100A9/DEFB103A/DEFB103B/ITLN1/SEMG1/PRSS2/LTF/C4BPA/PI3/FGB/SUSD4	25
GO:0016266	O-glycan processing	14/443	59/16368	4.03652e-10	1.17096e-07	1.10087e-07	MUC17/MUC13/MUC5AC/MUC5B/MUC3A/MUC6/MUC2/MUC21/MUC16/GCNT3/MUC15/GALNT14/MUC4/MUC12	14
GO:0052548	regulation of endopeptidase activity	33/443	363/16368	1.21624e-09	3.2342e-07	3.04061e-07	MAGEA3/SERPINB13/TP63/SPINK1/VIL1/A2ML1/SERPINA4/SERPINB3/S100A8/SERPINB4/WFDC5/FABP1/CSTA/ANXA8/SPINK7/SERPINB2/S100A9/WNT3A/SPINK4/FOXL2/SERPINA3/SOX2/NLRP2/FETUB/SEMG1/SPOCK3/LTF/SERPINA1/PCSK1N/CARD18/PI3/SERPINB11/CCK	33
GO:0052547	regulation of peptidase activity	33/443	389/16368	6.91516e-09	1.69741e-06	1.59581e-06	MAGEA3/SERPINB13/TP63/SPINK1/VIL1/A2ML1/SERPINA4/SERPINB3/S100A8/SERPINB4/WFDC5/FABP1/CSTA/ANXA8/SPINK7/SERPINB2/S100A9/WNT3A/SPINK4/FOXL2/SERPINA3/SOX2/NLRP2/FETUB/SEMG1/SPOCK3/LTF/SERPINA1/PCSK1N/CARD18/PI3/SERPINB11/CCK	33
GO:0010951	negative regulation of endopeptidase activity	24/443	229/16368	1.54657e-08	3.52509e-06	3.31409e-06	MAGEA3/SERPINB13/SPINK1/VIL1/A2ML1/SERPINA4/SERPINB3/SERPINB4/WFDC5/FABP1/CSTA/ANXA8/SPINK7/SERPINB2/SPINK4/SERPINA3/FETUB/SPOCK3/LTF/SERPINA1/PCSK1N/CARD18/PI3/SERPINB11	24
GO:0045104	intermediate filament cytoskeleton organization	11/443	44/16368	1.72911e-08	3.67839e-06	3.45822e-06	KRT14/KRT6C/KRT6A/PKP1/KRT16/KRT20/NEFL/KRT17/KRT74/SHH/INA	11
GO:0045103	intermediate filament-based process	11/443	45/16368	2.23336e-08	4.45415e-06	4.18754e-06	KRT14/KRT6C/KRT6A/PKP1/KRT16/KRT20/NEFL/KRT17/KRT74/SHH/INA	11
GO:0045861	negative regulation of proteolysis	28/443	310/16368	2.60734e-08	4.89414e-06	4.6012e-06	MAGEA3/SERPINB13/SPINK1/VIL1/A2ML1/SERPINA4/SERPINB3/SERPINB4/WFDC5/FABP1/CSTA/ANXA8/SPINK7/SERPINB2/TM4SF20/SPINK4/SERPINA3/FETUB/SPOCK3/SHH/LTF/SERPINA1/C4BPA/PCSK1N/CARD18/PI3/SERPINB11/PRKCG	28
GO:0010466	negative regulation of peptidase activity	24/443	239/16368	3.54773e-08	6.28934e-06	5.91289e-06	MAGEA3/SERPINB13/SPINK1/VIL1/A2ML1/SERPINA4/SERPINB3/SERPINB4/WFDC5/FABP1/CSTA/ANXA8/SPINK7/SERPINB2/SPINK4/SERPINA3/FETUB/SPOCK3/LTF/SERPINA1/PCSK1N/CARD18/PI3/SERPINB11	24
GO:0006501	C-terminal protein lipidation	13/443	72/16368	5.82138e-08	9.77685e-06	9.19165e-06	LY6D/ALPI/LYPD2/CEACAM7/CEACAM5/PRSS21/LYPD3/MSLN/PSCA/LY6K/VNN1/CNTN5/GP2	13
GO:0030277	maintenance of gastrointestinal epithelium	7/443	17/16368	1.56058e-07	2.37342e-05	2.23136e-05	MUC13/TFF1/MUC6/MUC2/SERPINA3/MUC4/RBP4	7
GO:0018410	C-terminal protein amino acid modification	13/443	78/16368	1.56195e-07	2.37342e-05	2.23136e-05	LY6D/ALPI/LYPD2/CEACAM7/CEACAM5/PRSS21/LYPD3/MSLN/PSCA/LY6K/VNN1/CNTN5/GP2	13
GO:0098773	skin epidermis development	14/443	97/16368	3.3228e-07	4.81957e-05	4.5311e-05	SPRR2E/FOXE1/SPRR1A/TP63/KRT1/TGM3/FOXN1/SOX21/KRT17/GAL/SOSTDC1/SHH/FLG/PI3	14
GO:0001894	tissue homeostasis	20/443	197/16368	4.14285e-07	5.74775e-05	5.40372e-05	MUC13/TFF1/USH1C/PIGR/CLDN18/MUC6/KRT1/PROM1/MUC2/AZGP1/CDHR1/SERPINA3/USH1G/POTEE/ZG16B/MUC4/RBP4/LTF/POTEF/IL20RB	20
GO:0006493	protein O-linked glycosylation	14/443	101/16368	5.52293e-07	6.81146e-05	6.40376e-05	MUC17/MUC13/MUC5AC/MUC5B/MUC3A/MUC6/MUC2/MUC21/MUC16/GCNT3/MUC15/GALNT14/MUC4/MUC12	14
GO:0043687	post-translational protein modification	14/443	101/16368	5.52293e-07	6.81146e-05	6.40376e-05	LY6D/ALPI/LYPD2/CEACAM7/CEACAM5/PRSS21/LYPD3/MSLN/PSCA/LY6K/VNN1/ARSE/CNTN5/GP2	14
GO:0032536	regulation of cell projection size	6/443	13/16368	5.54992e-07	6.81146e-05	6.40376e-05	USH1C/VIL1/NEFL/CDHR5/CDHR2/WNT7A	6
GO:0022600	digestive system process	13/443	92/16368	1.12145e-06	0.000132539	0.000124606	MUC13/TFF1/VIL1/MUC6/FABP1/AQP5/MUC2/MOGAT2/SERPINA3/GCNT3/MUC4/RBP4/NPC1L1	13
GO:0019731	antibacterial humoral response	9/443	41/16368	1.16631e-06	0.000132917	0.000124962	DMBT1/PGC/KLK5/RNASE7/DEFB103A/DEFB103B/SEMG1/LTF/FGB	9
GO:0001895	retina homeostasis	11/443	66/16368	1.41676e-06	0.000155893	0.000146562	USH1C/PIGR/KRT1/PROM1/AZGP1/CDHR1/USH1G/POTEE/ZG16B/LTF/POTEF	11
GO:0010669	epithelial structure maintenance	7/443	24/16368	2.35618e-06	0.000250619	0.000235618	MUC13/TFF1/MUC6/MUC2/SERPINA3/MUC4/RBP4	7
GO:0048871	multicellular organismal homeostasis	25/443	330/16368	3.81124e-06	0.000392312	0.00036883	MUC13/TFF1/TP63/USH1C/PIGR/KRT16/CLDN18/MUC6/KRT1/PROM1/CFTR/MUC2/AZGP1/CDHR1/SCNN1B/SERPINA3/USH1G/POTEE/ZG16B/MUC4/RBP4/LTF/POTEF/FLG/IL20RB	25
GO:0001708	cell fate specification	11/443	77/16368	6.74587e-06	0.00067269	0.000632426	HNF1B/FOXA2/HOXD10/DMRTA2/ATOH1/WNT3A/SOX2/ISL1/SHH/SIX2/EVX1	11
GO:0042742	defense response to bacterium	19/443	221/16368	9.50968e-06	0.000919557	0.000864516	DMBT1/PGC/S100A7/C10orf99/MUC5B/GBP6/S100A8/KLK5/PGLYRP3/DEFB4A/RNASE7/PLA2G2A/S100A9/DEFB103A/DEFB103B/PGLYRP4/SEMG1/LTF/FGB	19
GO:0007389	pattern specification process	28/443	420/16368	1.15419e-05	0.00108325	0.00101841	TP63/IHH/EN1/IRX4/HOXD13/HNF1B/HOXD11/CDX2/DMRT2/CDX1/FOXJ1/FOXA2/HOXD10/GATA4/NKX2-5/DMRTA2/ZIC1/ALX1/WNT3A/SOSTDC1/ISL1/SHH/SIX2/EVX1/FOLR1/IRX1/WNT7A/BARX1	28
GO:0042158	lipoprotein biosynthetic process	15/443	153/16368	1.76862e-05	0.00160316	0.0015072	LY6D/CWH43/ALPI/APOBEC1/LYPD2/CEACAM7/CEACAM5/PRSS21/LYPD3/MSLN/PSCA/LY6K/VNN1/CNTN5/GP2	15
GO:0042157	lipoprotein metabolic process	18/443	211/16368	1.80864e-05	0.00160316	0.0015072	LY6D/CWH43/ALPI/APOBEC1/LYPD2/CEACAM7/CEACAM5/PRSS21/LYPD3/CREB3L3/MSLN/PSCA/CIDEC/LY6K/VNN1/NPC1L1/CNTN5/GP2	18
GO:0045109	intermediate filament organization	6/443	22/16368	1.96117e-05	0.00169137	0.00159013	KRT14/PKP1/KRT20/NEFL/KRT17/SHH	6
GO:0002758	innate immune response-activating signal transduction	21/443	276/16368	2.12715e-05	0.00178624	0.00167933	MUC17/MUC13/DMBT1/MUC5AC/MUC5B/MUC3A/TRIM15/MUC6/S100A8/PGLYRP3/BPIFB1/MUC2/MUC21/S100A9/PGLYRP4/MUC16/MUC15/MUC4/MUC12/LTF/FGB	21
GO:0055123	digestive system development	14/443	138/16368	2.28367e-05	0.00186851	0.00175667	FOXE1/TP63/CLDN18/HOXD13/PDX1/HNF1B/AGR2/CDX2/SPDEF/GATA4/SHH/SIX2/BARX1/PKDCC	14
GO:0051346	negative regulation of hydrolase activity	26/443	391/16368	2.47786e-05	0.00197671	0.00185839	MAGEA3/SERPINB13/SPINK1/VIL1/PPP1R1B/A2ML1/SERPINA4/SERPINB3/SERPINB4/WFDC5/FABP1/CSTA/ANXA8/SPINK7/SERPINB2/SPINK4/SERPINA3/FETUB/SPOCK3/LTF/SERPINA1/PCSK1N/CARD18/PI3/SERPINB11/FZD10	26
GO:0031349	positive regulation of defense response	27/443	418/16368	2.8874e-05	0.00222448	0.00209133	MUC17/MUC13/DMBT1/MUC5AC/PGC/MUC5B/MUC3A/TRIM15/MUC6/S100A8/KLK5/PGLYRP3/BPIFB1/PLA2G2A/MUC2/MUC21/S100A9/CREB3L3/DEFB103A/DEFB103B/PGLYRP4/MUC16/MUC15/MUC4/MUC12/LTF/FGB	27
GO:0002218	activation of innate immune response	21/443	282/16368	2.92786e-05	0.00222448	0.00209133	MUC17/MUC13/DMBT1/MUC5AC/MUC5B/MUC3A/TRIM15/MUC6/S100A8/PGLYRP3/BPIFB1/MUC2/MUC21/S100A9/PGLYRP4/MUC16/MUC15/MUC4/MUC12/LTF/FGB	21
GO:0048562	embryonic organ morphogenesis	21/443	283/16368	3.0849e-05	0.00228928	0.00215225	FOXE1/IHH/USH1C/GJB6/HNF1B/HOXD10/GATA4/NKX2-5/DLX6/ZIC1/ATOH1/ALX1/WNT3A/FOXL2/USH1G/DLX5/RBP4/SHH/COL11A1/SIX2/FOLR1	21
GO:0045165	cell fate commitment	19/443	241/16368	3.21382e-05	0.00233075	0.00219124	TRIM15/HNF1B/FOXA2/FOXN1/SPDEF/HOXD10/NKX2-5/DMRTA2/ATOH1/WNT3A/SOX2/SOSTDC1/ISL1/ONECUT2/SHH/SIX2/EVX1/POU6F2/WNT7A	19
GO:0048863	stem cell differentiation	15/443	162/16368	3.47892e-05	0.00244076	0.00229466	TP63/PDX1/HNF1B/GATA4/NKX2-5/EDN3/SOX21/ALX1/WNT3A/ISL1/SHH/FOLR1/POU6F2/FGF19/WNT7A	15
GO:0003002	regionalization	23/443	330/16368	3.51849e-05	0.00244076	0.00229466	TP63/EN1/HOXD13/HNF1B/HOXD11/CDX2/DMRT2/CDX1/FOXJ1/FOXA2/HOXD10/GATA4/NKX2-5/DMRTA2/ALX1/WNT3A/ISL1/SHH/SIX2/EVX1/IRX1/WNT7A/BARX1	23
GO:0006497	protein lipidation	14/443	144/16368	3.68318e-05	0.00250064	0.00235096	LY6D/CWH43/ALPI/LYPD2/CEACAM7/CEACAM5/PRSS21/LYPD3/MSLN/PSCA/LY6K/VNN1/CNTN5/GP2	14
GO:0048565	digestive tract development	13/443	127/16368	4.05394e-05	0.00269503	0.00253372	FOXE1/TP63/CLDN18/HOXD13/PDX1/HNF1B/AGR2/CDX2/SPDEF/GATA4/SHH/SIX2/PKDCC	13
GO:0050830	defense response to Gram-positive bacterium	9/443	65/16368	5.99105e-05	0.00390152	0.00366799	DMBT1/C10orf99/PGLYRP3/DEFB4A/RNASE7/PLA2G2A/DEFB103A/DEFB103B/PGLYRP4	9
GO:0031069	hair follicle morphogenesis	6/443	27/16368	6.93639e-05	0.0044268	0.00416183	FOXE1/TP63/TGM3/KRT17/SOSTDC1/SHH	6
GO:0098742	cell-cell adhesion via plasma-membrane adhesion molecules	15/443	176/16368	9.03044e-05	0.00565022	0.00531203	DSC3/REG3A/FAT2/CLDN18/CDH17/LGALS7B/CDHR5/DSG3/CLDN2/DSG1/CLDN8/CLDN3/CDHR1/CDHR2/DSC1	15
GO:0002223	stimulatory C-type lectin receptor signaling pathway	12/443	123/16368	0.000126926	0.00778884	0.00732263	MUC17/MUC13/MUC5AC/MUC5B/MUC3A/MUC6/MUC2/MUC21/MUC16/MUC15/MUC4/MUC12	12
GO:0048730	epidermis morphogenesis	6/443	30/16368	0.000129892	0.00782051	0.0073524	FOXE1/TP63/TGM3/KRT17/SOSTDC1/SHH	6
GO:0002220	innate immune response activating cell surface receptor signaling pathway	12/443	125/16368	0.000148079	0.00875038	0.00822661	MUC17/MUC13/MUC5AC/MUC5B/MUC3A/MUC6/MUC2/MUC21/MUC16/MUC15/MUC4/MUC12	12

## Sheet: HNSC
Biological Processes enriched in HNSC most variable genes
ID	Description	GeneRatio	BgRatio	pvalue	p.adjust	qvalue	geneID	Count
GO:0018149	peptide cross-linking	29/449	59/16368	5.78902e-30	1.80502e-26	1.67333e-26	TGM3/KRT1/SPRR3/PRR9/SPRR2F/SPRR2B/LCE3D/LCE3E/LCE2B/LCE2C/KRT2/SPRR4/LCE3A/LOR/SPRR2E/LCE1F/LCE1A/SPRR2A/PI3/LCE2A/SPRR1A/C1orf68/FLG/SPRR2D/SPOCK3/LCE3C/TGM6/KRT10/LCE2D	29
GO:0030216	keratinocyte differentiation	54/449	290/16368	1.2516e-29	1.95125e-26	1.80889e-26	TGM3/KRT1/KRT4/KRT24/CASP14/CDSN/SPRR3/PRR9/SPINK6/SPRR2G/KRT13/DSG1/RPTN/SPRR2F/KLK5/KRT19/DSC1/SPRR2B/LCE3D/LCE3E/LCE2B/KLK12/LCE2C/EREG/S100A7/KRT2/SPRR4/LCE3A/LOR/SPRR2E/KRT78/LCE1F/LCE1A/KLK13/KRT6C/SPRR2A/PI3/LCE2A/SPRR1A/C1orf68/FLG/KRT7/CNFN/KRT75/SPRR2D/HOXA7/LCE3C/IL20/KRT79/KRT10/KRT77/LCE2D/ACER1/TCHH	54
GO:0070268	cornification	36/449	110/16368	2.99691e-29	3.11479e-26	2.88755e-26	KRT1/KRT4/KRT24/CASP14/CDSN/SPRR3/SPINK6/SPRR2G/KRT13/DSG1/RPTN/SPRR2F/KLK5/KRT19/DSC1/SPRR2B/LCE3D/KLK12/KRT2/LOR/SPRR2E/KRT78/LCE1A/KLK13/KRT6C/SPRR2A/PI3/SPRR1A/FLG/KRT7/KRT75/SPRR2D/KRT79/KRT10/KRT77/TCHH	36
GO:0031424	keratinization	47/449	222/16368	1.8416e-28	1.43552e-25	1.33079e-25	TGM3/KRT1/KRT4/KRT24/CASP14/CDSN/SPRR3/SPINK6/SPRR2G/KRT13/DSG1/RPTN/SPRR2F/KLK5/KRT19/DSC1/SPRR2B/LCE3D/LCE3E/LCE2B/KLK12/LCE2C/KRT2/SPRR4/LCE3A/LOR/SPRR2E/KRT78/LCE1F/LCE1A/KLK13/KRT6C/SPRR2A/PI3/LCE2A/SPRR1A/FLG/KRT7/CNFN/KRT75/SPRR2D/LCE3C/KRT79/KRT10/KRT77/LCE2D/TCHH	47
GO:0043588	skin development	60/449	402/16368	2.03738e-27	1.27051e-24	1.17782e-24	TGM3/KRT1/KRT4/KRT24/CASP14/CDSN/SPRR3/PRR9/SPINK6/SPRR2G/KRT13/DSG1/RPTN/SPRR2F/KLK5/KRT19/DSC1/SPRR2B/LCE3D/LCE3E/SOSTDC1/LCE2B/KLK12/LCE2C/EREG/S100A7/KRT2/SPRR4/LCE3A/LOR/SPRR2E/ASPRV1/KRT78/LCE1F/LCE1A/KLK13/ALOX12B/KRT6C/SPRR2A/PI3/LCE2A/SPRR1A/C1orf68/FLG/KRT7/CNFN/KRT75/SPRR2D/GAL/HOXA7/LCE3C/IL20/KRT79/KRT10/SOX21/KRT77/LCE2D/ACER1/TCHH/DACT2	60
GO:0009913	epidermal cell differentiation	55/449	339/16368	5.07719e-27	2.63844e-24	2.44596e-24	TGM3/KRT1/KRT4/KRT24/CASP14/CDSN/SPRR3/PRR9/SPINK6/SPRR2G/KRT13/DSG1/RPTN/SPRR2F/KLK5/KRT19/DSC1/SPRR2B/LCE3D/LCE3E/LCE2B/KLK12/LCE2C/EREG/S100A7/KRT2/SPRR4/LCE3A/LOR/SPRR2E/KRT78/LCE1F/LCE1A/KLK13/KRT6C/SPRR2A/PI3/LCE2A/SPRR1A/C1orf68/FLG/KRT7/SFRP4/CNFN/KRT75/SPRR2D/HOXA7/LCE3C/IL20/KRT79/KRT10/KRT77/LCE2D/ACER1/TCHH	55
GO:0008544	epidermis development	61/449	444/16368	7.12399e-26	3.17323e-23	2.94173e-23	TGM3/KRT1/KRT4/KRT24/CASP14/CDSN/SPRR3/PRR9/SPINK6/SPRR2G/KRT13/DSG1/RPTN/SPRR2F/KLK5/KRT19/DSC1/SPRR2B/LCE3D/LCE3E/SOSTDC1/LCE2B/KLK12/LCE2C/EREG/S100A7/KRT2/SPRR4/LCE3A/LOR/SPRR2E/KRT78/LCE1F/LCE1A/KLK13/HOXB13/CALML5/KRT6C/SPRR2A/KLK7/PI3/LCE2A/SPRR1A/C1orf68/FLG/KRT7/SFRP4/CNFN/KRT75/SPRR2D/GAL/HOXA7/LCE3C/IL20/KRT79/KRT10/SOX21/KRT77/LCE2D/ACER1/TCHH	61
GO:0030049	muscle filament sliding	20/449	39/16368	1.63336e-21	5.65869e-19	5.24586e-19	MYL1/MYH2/ACTC1/MYBPC1/MYL2/DES/ACTA1/MYH7/ACTN2/TNNC1/MYBPC2/MYH8/TNNT3/TCAP/TNNC2/TNNI2/MYH6/NEB/TNNI3/TNNI1	20
GO:0033275	actin-myosin filament sliding	20/449	39/16368	1.63336e-21	5.65869e-19	5.24586e-19	MYL1/MYH2/ACTC1/MYBPC1/MYL2/DES/ACTA1/MYH7/ACTN2/TNNC1/MYBPC2/MYH8/TNNT3/TCAP/TNNC2/TNNI2/MYH6/NEB/TNNI3/TNNI1	20
GO:0006936	muscle contraction	46/449	329/16368	5.49155e-20	1.71226e-17	1.58735e-17	MYL1/MYH2/ACTC1/MYBPH/CSRP3/MYBPC1/MYL2/DES/ACTA1/MYH7/TRDN/KLHL41/ACTN2/SMPX/CHRND/TNNC1/CACNA1S/MYBPC2/MYH8/MYLPF/TNNT3/CACNG1/CHRM3/CAV3/CASQ2/NKX2-5/TCAP/GATA4/MB/TNNC2/TRIM63/CHRNA1/CHRNG/MYOT/SCN4A/TNNI2/MYH6/NEB/PGAM2/HRC/ATP1A2/SGCA/TNNI3/TNNI1/DCANP1/NOS1	46
GO:0003012	muscle system process	49/449	400/16368	9.35255e-19	2.65102e-16	2.45762e-16	MYL1/MYH2/ACTC1/MYBPH/CSRP3/MYBPC1/MYL2/DES/ACTA1/MYOG/MYH7/TRDN/KLHL41/ACTN2/SMPX/CHRND/TNNC1/CACNA1S/MYBPC2/MYH8/MYLPF/TNNT3/SLN/CACNG1/CHRM3/CAV3/CASQ2/NKX2-5/TCAP/GATA4/MB/TNNC2/TRIM63/CHRNA1/CHRNG/MYOT/SCN4A/TNNI2/MYH6/NEB/MYOD1/PGAM2/HRC/ATP1A2/SGCA/TNNI3/TNNI1/DCANP1/NOS1	49
GO:0030239	myofibril assembly	20/449	59/16368	3.99213e-17	1.03729e-14	9.61614e-15	ACTC1/MYBPH/CSRP3/MYBPC1/MYL2/ACTA1/LMOD2/KLHL41/ACTN2/MYBPC2/ANKRD1/CAV3/CASQ2/MYOZ2/NKX2-5/TCAP/KRT19/MYPN/MYOZ1/MYH6	20
GO:0006941	striated muscle contraction	30/449	164/16368	1.13996e-16	2.73414e-14	2.53468e-14	MYL1/ACTC1/MYBPH/CSRP3/MYBPC1/MYL2/MYH7/KLHL41/SMPX/CHRND/TNNC1/MYBPC2/MYH8/TNNT3/CAV3/CASQ2/NKX2-5/TCAP/GATA4/MB/TNNC2/CHRNA1/TNNI2/MYH6/PGAM2/HRC/ATP1A2/TNNI3/TNNI1/NOS1	30
GO:0055001	muscle cell development	28/449	150/16368	7.06404e-16	1.57326e-13	1.45848e-13	ACTC1/MYBPH/CSRP3/MYBPC1/MYL2/ACTA1/MYOG/LMOD2/KLHL41/ACTN2/MYF6/MYBPC2/TRIM54/ANKRD1/KLHL40/CAV3/CASQ2/MYOZ2/NKX2-5/TCAP/KRT19/GATA4/MYPN/MYOZ1/MYH6/MYOD1/SGCG/LMOD3	28
GO:0055002	striated muscle cell development	26/449	135/16368	3.55691e-15	7.39362e-13	6.85422e-13	ACTC1/MYBPH/CSRP3/MYBPC1/MYL2/ACTA1/MYOG/LMOD2/KLHL41/ACTN2/MYF6/MYBPC2/ANKRD1/KLHL40/CAV3/CASQ2/MYOZ2/NKX2-5/TCAP/KRT19/GATA4/MYPN/MYOZ1/MYH6/MYOD1/LMOD3	26
GO:0070252	actin-mediated cell contraction	23/449	104/16368	6.08765e-15	1.18633e-12	1.09978e-12	MYL1/MYH2/ACTC1/MYBPC1/MYL2/DES/ACTA1/MYH7/ACTN2/TNNC1/MYBPC2/MYH8/TNNT3/CAV3/TCAP/GATA4/TNNC2/TNNI2/MYH6/NEB/ATP1A2/TNNI3/TNNI1	23
GO:0007517	muscle organ development	39/449	350/16368	9.06822e-14	1.66322e-11	1.54188e-11	ACTC1/CSRP3/MYL2/XIRP2/ACTA1/MYOG/MYH7/KLHL41/MYF6/SMYD1/DMRTA2/CHRND/TNNC1/MYLPF/ANKRD1/KLHL40/CAV3/NKX2-5/UNC45B/TCAP/POU4F1/ISL1/CHRNA1/MYH6/NEB/MYOD1/SGCG/PAX7/PAX3/LMOD3/VAX1/VGLL2/COL11A1/FOXL2/SGCA/TNNI3/TNNI1/DCANP1/CXCL10	39
GO:0014706	striated muscle tissue development	38/449	334/16368	9.87781e-14	1.71106e-11	1.58623e-11	ACTC1/CSRP3/MYL2/XIRP2/ACTA1/MYOG/MYH7/KLHL41/ACTN2/MYF6/SMYD1/DMRTA2/CHRND/TNNC1/MYLPF/ANKRD1/KLHL40/CAV3/NKX2-5/TCAP/POU4F1/GATA4/ISL1/CHRNA1/MYPN/SIK1/MYH6/MYOD1/SGCG/PAX7/LMOD3/VAX1/VGLL2/COL11A1/FOXL2/EYA2/TNNI3/TNNI1	38
GO:0051146	striated muscle cell differentiation	32/449	239/16368	1.07036e-13	1.75651e-11	1.62837e-11	ACTC1/MYBPH/CSRP3/MYBPC1/MYL2/ACTA1/MYOG/LMOD2/KLHL41/ACTN2/MYF6/SMYD1/MYBPC2/ANKRD1/KLHL40/CAV3/CASQ2/MYOZ2/NKX2-5/TCAP/KRT19/GATA4/MYPN/MYOZ1/SIK1/MYH6/CEACAM5/MYOD1/LMOD3/RBM24/NOS1/CXCL10	32
GO:0010927	cellular component assembly involved in morphogenesis	21/449	96/16368	1.17898e-13	1.83804e-11	1.70394e-11	ACTC1/MYBPH/CSRP3/MYBPC1/MYL2/ACTA1/LMOD2/KLHL41/ACTN2/MYBPC2/ANKRD1/CAV3/CASQ2/MYOZ2/NKX2-5/TCAP/KRT19/MYPN/MYOZ1/MYH6/UGT8	21
GO:0030048	actin filament-based movement	23/449	121/16368	1.91323e-13	2.84069e-11	2.63345e-11	MYL1/MYH2/ACTC1/MYBPC1/MYL2/DES/ACTA1/MYH7/ACTN2/TNNC1/MYBPC2/MYH8/TNNT3/CAV3/TCAP/GATA4/TNNC2/TNNI2/MYH6/NEB/ATP1A2/TNNI3/TNNI1	23
GO:0060537	muscle tissue development	38/449	348/16368	3.62439e-13	5.13675e-11	4.762e-11	ACTC1/CSRP3/MYL2/XIRP2/ACTA1/MYOG/MYH7/KLHL41/ACTN2/MYF6/SMYD1/DMRTA2/CHRND/TNNC1/MYLPF/ANKRD1/KLHL40/CAV3/NKX2-5/TCAP/POU4F1/GATA4/ISL1/CHRNA1/MYPN/SIK1/MYH6/MYOD1/SGCG/PAX7/LMOD3/VAX1/VGLL2/COL11A1/FOXL2/EYA2/TNNI3/TNNI1	38
GO:0042692	muscle cell differentiation	37/449	356/16368	3.35894e-12	4.55356e-10	4.22135e-10	ACTC1/MYBPH/CSRP3/MYBPC1/MYL2/ACTA1/MYOG/LMOD2/KLHL41/ACTN2/MYF6/SMYD1/MYBPC2/TRIM54/ANKRD1/KLHL40/NMRK2/CAV3/CASQ2/MYOZ2/NKX2-5/TCAP/KRT19/GATA4/ISL1/EREG/MYPN/MYOZ1/SIK1/MYH6/CEACAM5/MYOD1/SGCG/LMOD3/RBM24/NOS1/CXCL10	37
GO:0045214	sarcomere organization	14/449	43/16368	4.23508e-12	5.50208e-10	5.10068e-10	MYBPH/MYBPC1/LMOD2/KLHL41/ACTN2/MYBPC2/ANKRD1/CAV3/CASQ2/NKX2-5/TCAP/KRT19/MYPN/MYH6	14
GO:0003009	skeletal muscle contraction	13/449	37/16368	8.20151e-12	1.02289e-09	9.48267e-10	MYH7/CHRND/TNNC1/MYH8/TNNT3/CAV3/TCAP/MB/TNNC2/CHRNA1/TNNI2/TNNI3/TNNI1	13
GO:0060415	muscle tissue morphogenesis	16/449	73/16368	9.89905e-11	1.18713e-08	1.10052e-08	ACTC1/MYL2/XIRP2/MYH7/MYF6/TNNC1/ANKRD1/NKX2-5/TCAP/POU4F1/ISL1/MYH6/PAX7/COL11A1/TNNI3/TNNI1	16
GO:0060047	heart contraction	29/449	258/16368	1.22718e-10	1.41717e-08	1.31378e-08	MYL1/ACTC1/CSRP3/MYL2/DES/MYH7/TRDN/TNNC1/CACNA1S/CACNG1/CAV3/CASQ2/NKX2-5/TCAP/GATA4/CACNA1B/HSPB7/TNNI2/CACNG6/MYH6/CACNG4/SGCG/TH/HRC/ATP1A2/TNNI3/TNNI1/NPPC/NOS1	29
GO:0003015	heart process	29/449	261/16368	1.62191e-10	1.80611e-08	1.67435e-08	MYL1/ACTC1/CSRP3/MYL2/DES/MYH7/TRDN/TNNC1/CACNA1S/CACNG1/CAV3/CASQ2/NKX2-5/TCAP/GATA4/CACNA1B/HSPB7/TNNI2/CACNG6/MYH6/CACNG4/SGCG/TH/HRC/ATP1A2/TNNI3/TNNI1/NPPC/NOS1	29
GO:0050879	multicellular organismal movement	13/449	47/16368	2.52206e-10	2.62126e-08	2.43002e-08	MYH7/CHRND/TNNC1/MYH8/TNNT3/CAV3/TCAP/MB/TNNC2/CHRNA1/TNNI2/TNNI3/TNNI1	13
GO:0050881	musculoskeletal movement	13/449	47/16368	2.52206e-10	2.62126e-08	2.43002e-08	MYH7/CHRND/TNNC1/MYH8/TNNT3/CAV3/TCAP/MB/TNNC2/CHRNA1/TNNI2/TNNI3/TNNI1	13
GO:0048644	muscle organ morphogenesis	16/449	78/16368	2.84745e-10	2.86398e-08	2.65504e-08	ACTC1/MYL2/XIRP2/MYH7/MYF6/TNNC1/ANKRD1/NKX2-5/TCAP/POU4F1/ISL1/MYH6/PAX7/COL11A1/TNNI3/TNNI1	16
GO:0055008	cardiac muscle tissue morphogenesis	14/449	62/16368	9.75685e-10	9.50683e-08	8.81326e-08	ACTC1/MYL2/XIRP2/MYH7/TNNC1/ANKRD1/NKX2-5/TCAP/POU4F1/ISL1/MYH6/COL11A1/TNNI3/TNNI1	14
GO:0060048	cardiac muscle contraction	18/449	123/16368	6.83406e-09	6.45715e-07	5.98607e-07	MYL1/ACTC1/CSRP3/MYL2/MYH7/TNNC1/CAV3/CASQ2/NKX2-5/TCAP/GATA4/TNNI2/MYH6/HRC/ATP1A2/TNNI3/TNNI1/NOS1	18
GO:0044057	regulation of system process	38/449	489/16368	7.9433e-09	7.28447e-07	6.75303e-07	MYBPH/CSRP3/MYL2/DES/MYOG/MYH7/TRDN/HTR2C/TNNC1/CACNA1S/TNNT3/SLN/TLX3/CACNG1/CHRM3/CAV3/CASQ2/NKX2-5/GATA4/CACNA1B/TNNC2/HSPB7/TRIM63/TNNI2/CACNG6/MYH6/CACNG4/TH/FOXL2/HRC/GAL/ATP1A2/SGCA/TNNI3/TNNI1/NPPC/DCANP1/NOS1	38
GO:0031032	actomyosin structure organization	20/449	164/16368	2.44311e-08	2.17646e-06	2.01768e-06	ACTC1/MYBPH/CSRP3/MYBPC1/MYL2/ACTA1/LMOD2/KLHL41/ACTN2/MYBPC2/ANKRD1/CAV3/CASQ2/MYOZ2/NKX2-5/TCAP/KRT19/MYPN/MYOZ1/MYH6	20
GO:0048738	cardiac muscle tissue development	21/449	185/16368	3.892e-08	3.3709e-06	3.12498e-06	ACTC1/CSRP3/MYL2/XIRP2/MYH7/ACTN2/TNNC1/ANKRD1/CAV3/NKX2-5/TCAP/POU4F1/GATA4/ISL1/MYPN/SIK1/MYH6/SGCG/COL11A1/TNNI3/TNNI1	21
GO:0090257	regulation of muscle system process	22/449	203/16368	4.29004e-08	3.61523e-06	3.35148e-06	MYBPH/MYL2/MYOG/MYH7/TNNC1/TNNT3/SLN/CHRM3/CAV3/CASQ2/NKX2-5/GATA4/TNNC2/TRIM63/TNNI2/HRC/ATP1A2/SGCA/TNNI3/TNNI1/DCANP1/NOS1	22
GO:0014902	myotube differentiation	15/449	99/16368	7.75929e-08	6.3667e-06	5.90222e-06	ACTA1/MYOG/KLHL41/MYF6/SMYD1/KLHL40/CAV3/NKX2-5/SIK1/CEACAM5/MYOD1/LMOD3/RBM24/NOS1/CXCL10	15
GO:0048747	muscle fiber development	11/449	51/16368	1.03706e-07	8.29117e-06	7.68629e-06	MYL2/ACTA1/MYOG/KLHL41/MYF6/KLHL40/TCAP/MYPN/MYH6/MYOD1/LMOD3	11
GO:0007519	skeletal muscle tissue development	18/449	152/16368	1.92705e-07	1.50214e-05	1.39255e-05	CSRP3/ACTA1/MYOG/KLHL41/MYF6/SMYD1/DMRTA2/CHRND/MYLPF/ANKRD1/KLHL40/CHRNA1/MYOD1/PAX7/LMOD3/VAX1/VGLL2/FOXL2	18
GO:0019730	antimicrobial humoral response	13/449	82/16368	3.33912e-07	2.49019e-05	2.30852e-05	DEFB4A/LTF/DEFB103A/DEFB103B/PRSS3/KLK5/S100A7/BPIFB1/KLK7/PI3/DMBT1/JCHAIN/IL36RN	13
GO:0008016	regulation of heart contraction	22/449	228/16368	3.35432e-07	2.49019e-05	2.30852e-05	CSRP3/MYL2/DES/MYH7/TRDN/CACNA1S/CACNG1/CAV3/CASQ2/NKX2-5/GATA4/CACNA1B/HSPB7/CACNG6/MYH6/CACNG4/TH/HRC/ATP1A2/TNNI3/NPPC/NOS1	22
GO:0060538	skeletal muscle organ development	18/449	160/16368	4.18777e-07	3.03662e-05	2.81508e-05	CSRP3/ACTA1/MYOG/KLHL41/MYF6/SMYD1/DMRTA2/CHRND/MYLPF/ANKRD1/KLHL40/CHRNA1/MYOD1/PAX7/LMOD3/VAX1/VGLL2/FOXL2	18
GO:0006942	regulation of striated muscle contraction	13/449	84/16368	4.45653e-07	3.15477e-05	2.92462e-05	MYBPH/MYL2/MYH7/TNNT3/CAV3/CASQ2/NKX2-5/GATA4/HRC/ATP1A2/TNNI3/TNNI1/NOS1	13
GO:0055010	ventricular cardiac muscle tissue morphogenesis	10/449	47/16368	4.55307e-07	3.15477e-05	2.92462e-05	MYL2/MYH7/TNNC1/NKX2-5/POU4F1/ISL1/MYH6/COL11A1/TNNI3/TNNI1	10
GO:0006937	regulation of muscle contraction	17/449	146/16368	5.37156e-07	3.64098e-05	3.37535e-05	MYBPH/MYL2/MYH7/TNNC1/TNNT3/CHRM3/CAV3/CASQ2/NKX2-5/GATA4/TNNC2/TNNI2/HRC/ATP1A2/TNNI3/TNNI1/NOS1	17
GO:0003229	ventricular cardiac muscle tissue development	10/449	52/16368	1.23045e-06	7.99282e-05	7.40971e-05	MYL2/MYH7/TNNC1/NKX2-5/POU4F1/ISL1/MYH6/COL11A1/TNNI3/TNNI1	10
GO:0010830	regulation of myotube differentiation	10/449	52/16368	1.23045e-06	7.99282e-05	7.40971e-05	MYOG/MYF6/SMYD1/CAV3/NKX2-5/SIK1/CEACAM5/MYOD1/RBM24/CXCL10	10
GO:1903522	regulation of blood circulation	23/449	272/16368	1.85188e-06	0.000116533	0.000108031	CSRP3/MYL2/DES/MYH7/TRDN/CACNA1S/CACNG1/CHRM3/CAV3/CASQ2/NKX2-5/GATA4/CACNA1B/HSPB7/CACNG6/MYH6/CACNG4/TH/HRC/ATP1A2/TNNI3/NPPC/NOS1	23
GO:0043501	skeletal muscle adaptation	7/449	23/16368	1.86871e-06	0.000116533	0.000108031	ACTA1/MYOG/MYH7/TNNC1/TRIM63/MYOD1/TNNI1	7
GO:0008015	blood circulation	33/449	491/16368	2.12848e-06	0.00013013	0.000120636	MYL1/ACTC1/CSRP3/MYL2/DES/MYH7/TRDN/TNNC1/CACNA1S/NTS/CACNG1/CHRM3/CAV3/CASQ2/NKX2-5/TCAP/GATA4/CACNA1B/HSPB7/TNNI2/CACNG6/MYH6/CACNG4/SGCG/TH/HRC/ATP1A2/TNNI3/TNNI1/NPPC/NOS1/CXCL10/ERAP2	33
GO:0003013	circulatory system process	33/449	495/16368	2.5368e-06	0.00015211	0.000141013	MYL1/ACTC1/CSRP3/MYL2/DES/MYH7/TRDN/TNNC1/CACNA1S/NTS/CACNG1/CHRM3/CAV3/CASQ2/NKX2-5/TCAP/GATA4/CACNA1B/HSPB7/TNNI2/CACNG6/MYH6/CACNG4/SGCG/TH/HRC/ATP1A2/TNNI3/TNNI1/NPPC/NOS1/CXCL10/ERAP2	33
GO:0003208	cardiac ventricle morphogenesis	11/449	71/16368	3.4033e-06	0.000200217	0.00018561	MYL2/MYH7/TNNC1/NKX2-5/POU4F1/GATA4/ISL1/MYH6/COL11A1/TNNI3/TNNI1	11
GO:0055013	cardiac muscle cell development	10/449	59/16368	4.11632e-06	0.000237679	0.000220339	ACTC1/CSRP3/MYL2/ACTN2/CAV3/NKX2-5/TCAP/GATA4/MYPN/MYH6	10
GO:0055006	cardiac cell development	10/449	64/16368	8.78081e-06	0.000497792	0.000461476	ACTC1/CSRP3/MYL2/ACTN2/CAV3/NKX2-5/TCAP/GATA4/MYPN/MYH6	10
GO:0035914	skeletal muscle cell differentiation	10/449	65/16368	1.01265e-05	0.000563831	0.000522697	MYOG/KLHL41/MYF6/SMYD1/DMRTA2/ANKRD1/KLHL40/MYOD1/PAX7/VAX1	10
GO:0014888	striated muscle adaptation	8/449	40/16368	1.07108e-05	0.000585898	0.000543153	ACTA1/MYOG/MYH7/TNNC1/TCAP/TRIM63/MYOD1/TNNI1	8
GO:0045165	cell fate commitment	20/449	241/16368	1.14759e-05	0.000616929	0.000571921	MYL2/MYOG/MYF6/DMRTA2/SOX1/TLX3/NKX2-5/FOXG1/POU4F1/SOSTDC1/ISL1/POU6F2/MYOD1/HOXC10/PAX7/FOXA2/ELF5/EYA2/FOXA1/NR2E1	20
GO:0048665	neuron fate specification	7/449	30/16368	1.31399e-05	0.000682836	0.00063302	DMRTA2/SOX1/TLX3/POU4F1/ISL1/HOXC10/FOXA1	7
GO:0048741	skeletal muscle fiber development	7/449	30/16368	1.31399e-05	0.000682836	0.00063302	ACTA1/MYOG/KLHL41/MYF6/KLHL40/MYOD1/LMOD3	7
GO:0098773	skin epidermis development	12/449	97/16368	1.35459e-05	0.000692395	0.000641882	TGM3/KRT1/SOSTDC1/KRT2/LOR/SPRR2E/PI3/SPRR1A/FLG/GAL/KRT10/SOX21	12
GO:0003002	regionalization	24/449	330/16368	1.47826e-05	0.000743424	0.000689187	MYF6/DMRTA2/TDRD5/SOX1/FOXJ1/NKX2-5/TCAP/FOXG1/GATA4/IRX1/ISL1/LHX1/HOXB9/ALX1/HOXC10/PAX7/FOXA2/HOXA7/FEZF1/DMRT2/SOST/FOXA1/DCANP1/CDX2	24
GO:0014904	myotube cell development	7/449	33/16368	2.56797e-05	0.00127094	0.00117822	ACTA1/MYOG/KLHL41/MYF6/KLHL40/MYOD1/LMOD3	7
GO:0042742	defense response to bacterium	18/449	221/16368	4.00922e-05	0.00195324	0.00181074	DEFB4A/LTF/DEFB103A/DEFB103B/KLK5/WFDC12/S100A7/STATH/IGLL5/MUC5B/LYPD8/KLK7/NLRP10/TLR9/S100A12/DMBT1/JCHAIN/COCH	18
GO:0001708	cell fate specification	10/449	77/16368	4.62867e-05	0.00222034	0.00205835	MYL2/DMRTA2/SOX1/TLX3/POU4F1/ISL1/HOXC10/FOXA2/EYA2/FOXA1	10
GO:0055007	cardiac muscle cell differentiation	11/449	97/16368	6.97604e-05	0.00328055	0.00304122	ACTC1/CSRP3/MYL2/ACTN2/CAV3/NKX2-5/TCAP/GATA4/MYPN/SIK1/MYH6	11
GO:0042693	muscle cell fate commitment	5/449	17/16368	7.1545e-05	0.00328055	0.00304122	MYL2/MYOG/MYF6/NKX2-5/MYOD1	5
GO:0055003	cardiac myofibril assembly	5/449	17/16368	7.1545e-05	0.00328055	0.00304122	ACTC1/CSRP3/MYL2/NKX2-5/TCAP	5
GO:0001895	retina homeostasis	9/449	66/16368	7.50959e-05	0.00334687	0.0031027	KRT1/RPE65/LTF/AZGP1/RDH12/PIGR/TF/CNGB1/JCHAIN	9
GO:0003231	cardiac ventricle development	12/449	115/16368	7.51382e-05	0.00334687	0.0031027	MYL2/XIRP2/MYH7/TNNC1/NKX2-5/POU4F1/GATA4/ISL1/MYH6/COL11A1/TNNI3/TNNI1	12
GO:0035637	multicellular organismal signaling	16/449	192/16368	8.12867e-05	0.00356975	0.00330931	TRDN/CACNA1S/CACNG1/CASQ2/NKX2-5/CHRNA1/SCN2A/CNTNAP2/SCN4A/CACNG6/CACNG4/HRC/ATP1A2/TNNI3/NPPC/NOS1	16
GO:0048663	neuron fate commitment	9/449	67/16368	8.46757e-05	0.00366693	0.00339941	DMRTA2/SOX1/TLX3/FOXG1/POU4F1/ISL1/HOXC10/PAX7/FOXA1	9
GO:0002026	regulation of the force of heart contraction	6/449	28/16368	9.29225e-05	0.00396894	0.00367938	CSRP3/MYL2/MYH7/MYH6/ATP1A2/NOS1	6
GO:0003206	cardiac chamber morphogenesis	12/449	118/16368	9.6549e-05	0.0040681	0.00377131	MYL2/MYH7/TNNC1/CAV3/NKX2-5/POU4F1/GATA4/ISL1/MYH6/COL11A1/TNNI3/TNNI1	12
GO:0007389	pattern specification process	26/449	420/16368	0.000102035	0.00424193	0.00393246	MYF6/DMRTA2/ZIC1/TDRD5/SOX1/FOXJ1/NKX2-5/TCAP/FOXG1/GATA4/IRX1/SOSTDC1/ISL1/LHX1/HOXB9/ALX1/HOXC10/PAX7/FOXA2/HOXA7/FEZF1/DMRT2/SOST/FOXA1/DCANP1/CDX2	26
GO:0019731	antibacterial humoral response	7/449	41/16368	0.000111829	0.00458793	0.00425322	LTF/DEFB103A/DEFB103B/KLK5/KLK7/DMBT1/JCHAIN	7
GO:0035051	cardiocyte differentiation	12/449	120/16368	0.000113572	0.00459891	0.0042634	ACTC1/CSRP3/MYL2/ACTN2/CAV3/NKX2-5/TCAP/GATA4/ISL1/MYPN/SIK1/MYH6	12
GO:0051926	negative regulation of calcium ion transport	8/449	55/16368	0.000118332	0.00473026	0.00438516	TRDN/SLN/CAV3/CASQ2/TLR9/HRC/ATP1A2/NOS1	8
GO:0006959	humoral immune response	16/449	202/16368	0.000147429	0.00581876	0.00539426	KRT1/DEFB4A/LTF/DEFB103A/DEFB103B/FOXJ1/PRSS3/KLK5/S100A7/IGLL5/BPIFB1/KLK7/PI3/DMBT1/JCHAIN/IL36RN	16
GO:0070588	calcium ion transmembrane transport	19/449	270/16368	0.000174711	0.0067691	0.00627526	TRDN/HTR2C/CACNA1S/SLN/CACNG1/CAV3/CASQ2/CACNA1B/ATP13A4/CACNG6/CACNG4/TLR9/FAM155B/ATP13A5/HRC/ATP1A2/CXCL11/NOS1/CXCL10	19
GO:0051153	regulation of striated muscle cell differentiation	10/449	90/16368	0.000175849	0.0067691	0.00627526	MYOG/MYF6/SMYD1/CAV3/NKX2-5/SIK1/CEACAM5/MYOD1/RBM24/CXCL10	10
GO:0003007	heart morphogenesis	17/449	228/16368	0.000191889	0.00729647	0.00676416	ACTC1/MYL2/XIRP2/MYH7/TNNC1/ANKRD1/CAV3/NKX2-5/TCAP/POU4F1/GATA4/ISL1/MYH6/TH/COL11A1/TNNI3/TNNI1	17
GO:0051346	negative regulation of hydrolase activity	24/449	391/16368	0.000212667	0.00798909	0.00740625	MAGEA3/SPINK6/SPINK7/LTF/WFDC2/WFDC12/FETUB/CST1/TSKS/CARD18/SERPINB11/PPP1R1B/PPP1R27/PI3/SERPINB12/TLR9/SERPINB4/ELFN2/SPOCK3/SERPINB3/TNNI3/SERPINA3/NOS1/PI16	24
GO:0007512	adult heart development	4/449	12/16368	0.00023215	0.00861719	0.00798852	MYH7/NKX2-5/TCAP/MYH6	4
GO:0070296	sarcoplasmic reticulum calcium ion transport	6/449	33/16368	0.000243244	0.00892278	0.00827182	TRDN/SLN/CACNG1/CASQ2/HRC/ATP1A2	6
GO:0007507	heart development	28/449	495/16368	0.000253892	0.00920507	0.00853351	ACTC1/CSRP3/MYL2/XIRP2/MYH7/ACTN2/SMYD1/TNNC1/ANKRD1/CAV3/FOXJ1/NKX2-5/TCAP/POU4F1/GATA4/MB/ISL1/MYPN/FREM2/SIK1/MYH6/SGCG/TH/FLRT3/COL11A1/TNNI3/TNNI1/FGF19	28

## Sheet: GBM
Biological Processes enriched in GBM most variable genes
ID	Description	GeneRatio	BgRatio	pvalue	p.adjust	qvalue	geneID	Count
GO:0007389	pattern specification process	55/441	420/16368	9.82352e-23	3.37143e-19	2.83021e-19	IRX1/TBX5/HOXD13/HOXC13/IRX2/PITX2/HOXC11/HOXB8/HOXB2/HOXB4/GATA4/HOXC10/FEZF1/HOXA7/SOX1/HOXD10/SP8/FGF10/NKX6-2/HAND2/LHX1/WT1/HOXD11/CFC1/EYA1/OTX1/HOXA2/DMRTA2/HOXC5/HOXC9/LBX1/NEUROD1/BMP5/SFRP1/HOXB5/HOXB7/NKX2-5/HOXC8/HOXB3/NKX2-1/DMRT2/FOXA2/HOXA11/SHH/EMX1/DMRT3/SOST/OSR1/PAX1/HOXD9/ARMC4/SEMA3A/ALX3/PCSK6/GSX2	55
GO:0003002	regionalization	47/441	330/16368	4.54763e-21	7.80374e-18	6.55099e-18	IRX1/HOXD13/HOXC13/IRX2/PITX2/HOXC11/HOXB8/HOXB2/HOXB4/GATA4/HOXC10/FEZF1/HOXA7/SOX1/HOXD10/SP8/FGF10/NKX6-2/LHX1/WT1/HOXD11/OTX1/HOXA2/DMRTA2/HOXC5/HOXC9/NEUROD1/SFRP1/HOXB5/HOXB7/NKX2-5/HOXC8/HOXB3/NKX2-1/DMRT2/FOXA2/HOXA11/SHH/EMX1/DMRT3/SOST/OSR1/PAX1/HOXD9/SEMA3A/PCSK6/GSX2	47
GO:0048562	embryonic organ morphogenesis	38/441	283/16368	2.39327e-16	2.7379e-13	2.29838e-13	PITX2/HOXC11/GJB6/HOXB8/HOXB2/HOXB4/GATA4/HOXA7/COL11A1/HOXD10/FGF10/HAND2/LHX1/EYA1/OTX1/HOXA2/CHRNA9/HOXC9/LBX1/NEUROD1/DLX5/HOXB5/HOXB7/NKX2-5/HOXB3/FBN2/DLX6/PTPRQ/HOXA11/TFAP2A/USH1C/SHH/ATP8A2/OSR1/HOXD9/ALX3/WNT16/ALDH1A3	38
GO:0009952	anterior/posterior pattern specification	31/441	201/16368	3.08505e-15	2.64697e-12	2.22204e-12	HOXD13/HOXC13/HOXC11/HOXB8/HOXB2/HOXB4/GATA4/HOXC10/FEZF1/HOXA7/HOXD10/LHX1/WT1/OTX1/HOXA2/HOXC5/HOXC9/NEUROD1/SFRP1/HOXB5/HOXB7/HOXC8/HOXB3/DMRT2/FOXA2/HOXA11/SHH/OSR1/PAX1/HOXD9/PCSK6	31
GO:0048706	embryonic skeletal system development	24/441	121/16368	1.40621e-14	9.65223e-12	8.10273e-12	HOXC11/HOXB8/HOXB2/HOXB4/HOXA7/COL11A1/HOXD10/HOXD1/LHX1/EYA1/HOXA2/HOXC5/HOXC9/HOXB5/HOXB7/HOXB3/DMRT2/HOXA11/TFAP2A/SHH/OSR1/HOXD9/SULF1/ALX3	24
GO:0048568	embryonic organ development	40/441	418/16368	3.39385e-12	1.94128e-09	1.62965e-09	PITX2/HOXC11/GJB6/HOXB8/HOXB2/HOXB4/GATA4/HOXA7/COL11A1/HOXD10/EGFR/FGF10/HAND2/LHX1/EYA1/OTX1/HOXA2/CHRNA9/HOXC9/LBX1/NEUROD1/BMP5/DLX5/HOXB5/HOXB7/NKX2-5/HOXB3/FBN2/DLX6/PTPRQ/HOXA11/TFAP2A/USH1C/SHH/ATP8A2/OSR1/HOXD9/ALX3/WNT16/ALDH1A3	40
GO:0048704	embryonic skeletal system morphogenesis	19/441	93/16368	4.7111e-12	2.30978e-09	1.93899e-09	HOXC11/HOXB8/HOXB2/HOXB4/HOXA7/COL11A1/HOXD10/LHX1/EYA1/HOXA2/HOXC9/HOXB5/HOXB7/HOXB3/HOXA11/TFAP2A/OSR1/HOXD9/ALX3	19
GO:0001501	skeletal system development	42/441	479/16368	1.65052e-11	7.08075e-09	5.94406e-09	HOXD13/POSTN/PITX2/LTF/HOXC11/HOXB8/HOXB2/HOXB4/HOXC10/HOXA7/COL11A1/HOXD10/HOXD1/PITX1/HAND2/LHX1/EYA1/HOXA2/HOXC5/HOXC9/BMP5/HOXA13/DLX5/SFRP1/HOXB5/MMP13/HOXB7/CHRDL2/HOXC8/HOXB3/FBN2/DLX6/DMRT2/HOXA11/TFAP2A/SHH/OSR1/PAX1/HOXD9/HMGA2/SULF1/ALX3	42
GO:0048705	skeletal system morphogenesis	26/441	206/16368	5.94765e-11	2.26804e-08	1.90395e-08	LTF/HOXC11/HOXB8/HOXB2/HOXB4/HOXA7/COL11A1/HOXD10/LHX1/EYA1/HOXA2/HOXC9/DLX5/SFRP1/HOXB5/MMP13/HOXB7/HOXC8/HOXB3/FBN2/HOXA11/TFAP2A/OSR1/PAX1/HOXD9/ALX3	26
GO:0048736	appendage development	23/441	168/16368	1.49259e-10	4.65688e-08	3.9093e-08	TBX5/HOXD13/HOXC13/PITX2/HOXC11/HOXC10/TFAP2B/SMOC1/HOXD10/SP8/FGF10/PITX1/HAND2/DLX5/FBN2/DLX6/HOXA11/TFAP2A/SHH/OSR1/HOXD9/FRAS1/ALX3	23
GO:0060173	limb development	23/441	168/16368	1.49259e-10	4.65688e-08	3.9093e-08	TBX5/HOXD13/HOXC13/PITX2/HOXC11/HOXC10/TFAP2B/SMOC1/HOXD10/SP8/FGF10/PITX1/HAND2/DLX5/FBN2/DLX6/HOXA11/TFAP2A/SHH/OSR1/HOXD9/FRAS1/ALX3	23
GO:0048665	neuron fate specification	11/441	30/16368	1.65228e-10	4.72552e-08	3.96692e-08	POU4F1/HOXC10/SOX1/MNX1/HOXD10/NKX6-2/EYA1/DMRTA2/LBX1/DMRT3/GSX2	11
GO:0035107	appendage morphogenesis	21/441	144/16368	2.8827e-10	7.06673e-08	5.93229e-08	TBX5/HOXD13/PITX2/HOXC11/HOXC10/TFAP2B/HOXD10/SP8/FGF10/PITX1/HAND2/DLX5/FBN2/DLX6/HOXA11/TFAP2A/SHH/OSR1/HOXD9/FRAS1/ALX3	21
GO:0035108	limb morphogenesis	21/441	144/16368	2.8827e-10	7.06673e-08	5.93229e-08	TBX5/HOXD13/PITX2/HOXC11/HOXC10/TFAP2B/HOXD10/SP8/FGF10/PITX1/HAND2/DLX5/FBN2/DLX6/HOXA11/TFAP2A/SHH/OSR1/HOXD9/FRAS1/ALX3	21
GO:0030326	embryonic limb morphogenesis	19/441	124/16368	8.6981e-10	1.86574e-07	1.56623e-07	TBX5/HOXD13/PITX2/HOXC11/HOXC10/HOXD10/SP8/PITX1/HAND2/DLX5/FBN2/DLX6/HOXA11/TFAP2A/SHH/OSR1/HOXD9/FRAS1/ALX3	19
GO:0035113	embryonic appendage morphogenesis	19/441	124/16368	8.6981e-10	1.86574e-07	1.56623e-07	TBX5/HOXD13/PITX2/HOXC11/HOXC10/HOXD10/SP8/PITX1/HAND2/DLX5/FBN2/DLX6/HOXA11/TFAP2A/SHH/OSR1/HOXD9/FRAS1/ALX3	19
GO:0050905	neuromuscular process	17/441	99/16368	1.11001e-09	2.24091e-07	1.88117e-07	POU4F1/GRIN1/NEFL/HOXC10/PCDH15/HOXD10/JPH3/NKX6-2/GRID2/CHRNA1/USH1C/ATP8A2/TNR/GRIN2A/KCNH1/PENK/ALDH1A3	17
GO:0021953	central nervous system neuron differentiation	22/441	172/16368	1.40745e-09	2.68354e-07	2.25274e-07	POU4F1/HOXC10/SOX1/MNX1/HOXD10/CBLN1/NKX6-2/LHX1/GRID2/LBX1/DLX5/SFRP1/NKX2-1/MDGA2/SHH/EMX1/DMRT3/UNC5D/SEMA3A/LHX5/OTP/GSX2	22
GO:0007605	sensory perception of sound	19/441	134/16368	3.32081e-09	5.99843e-07	5.03549e-07	GJB6/EYA4/PAX3/MBP/GABRA5/COL11A1/PCDH15/SLC17A8/ASIC2/OTOG/GABRB3/EYA1/CHRNA9/GABRB2/CRYM/TFAP2A/USH1C/ATP6V0A4/SRRM4	19
GO:0009954	proximal/distal pattern formation	10/441	31/16368	4.86556e-09	8.3493e-07	7.00897e-07	IRX1/IRX2/HOXC11/HOXC10/HOXD10/SP8/FGF10/HOXA11/OSR1/HOXD9	10
GO:0021515	cell differentiation in spinal cord	12/441	52/16368	9.79975e-09	1.60156e-06	1.34446e-06	HOXC10/SOX1/MNX1/HOXD10/NKX6-2/LHX1/LBX1/MDGA2/SHH/DMRT3/LHX5/GSX2	12
GO:0001708	cell fate specification	14/441	77/16368	1.54395e-08	2.40856e-06	2.02191e-06	POU4F1/HOXC10/SOX1/MNX1/HOXD10/NKX6-2/EYA1/DMRTA2/LBX1/FOXA2/HOXA11/SHH/DMRT3/GSX2	14
GO:0051962	positive regulation of nervous system development	35/441	451/16368	2.08915e-08	3.06565e-06	2.57351e-06	NEFL/TENM3/FEZF1/SOX10/LRTM2/TRIM67/CBLN1/VWC2/ASIC2/NKX6-2/LHX1/RIT2/MAG/PACSIN1/CUX2/DMRTA2/SYT4/ZNF488/NEUROD1/BMP5/CPNE6/NKX2-5/STMN2/RIMS2/SLITRK4/SYT1/SHH/ATP8A2/RET/SEMA3A/LINGO2/NEUROD2/LHX5/OTP/GSX2	35
GO:0050954	sensory perception of mechanical stimulus	19/441	150/16368	2.21121e-08	3.06565e-06	2.57351e-06	GJB6/EYA4/PAX3/MBP/GABRA5/COL11A1/PCDH15/SLC17A8/ASIC2/OTOG/GABRB3/EYA1/CHRNA9/GABRB2/CRYM/TFAP2A/USH1C/ATP6V0A4/SRRM4	19
GO:0048663	neuron fate commitment	13/441	67/16368	2.23314e-08	3.06565e-06	2.57351e-06	POU4F1/HOXC10/SOX1/MNX1/HOXD10/NKX6-2/EYA1/DMRTA2/LBX1/NKX2-1/SHH/DMRT3/GSX2	13
GO:0043583	ear development	22/441	204/16368	3.4104e-08	4.50173e-06	3.77906e-06	GJB6/GABRA5/COL11A1/PCDH15/SLC17A8/FGF10/GABRB3/EYA1/OTX1/HOXA2/CHRNA9/NEUROD1/DLX5/GABRB2/DLX6/PTPRQ/TFAP2A/USH1C/SHH/ATP8A2/OSR1/ALDH1A3	22
GO:0045165	cell fate commitment	24/441	241/16368	3.82336e-08	4.85991e-06	4.07974e-06	POU4F1/HOXC10/SOX1/MNX1/NEUROD4/HOXD10/FGF10/PITX1/NKX6-2/WT1/EYA1/HOXA2/DMRTA2/LBX1/NEUROD1/SFRP1/NKX2-5/NKX2-1/FOXA2/HOXA11/SHH/DMRT3/WNT16/GSX2	24
GO:0099565	chemical synaptic transmission, postsynaptic	16/441	110/16368	4.03039e-08	4.9401e-06	4.14706e-06	GRIN1/SLC17A7/NPY2R/NETO1/GABRB3/GRID2/CUX2/CHRNA9/GLRA2/GRIN2B/GLRA3/RIMS2/CHRNA1/CHRNA4/GRIN2A/GRM5	16
GO:0007218	neuropeptide signaling pathway	15/441	99/16368	6.13557e-08	7.0191e-06	5.8923e-06	TAC1/NPY2R/PDYN/PNOC/GLRA2/SSTR1/KISS1R/GLRA3/TAC3/NPPA/ECEL1/NXPH2/GPR139/PENK/CARTPT	15
GO:0021510	spinal cord development	15/441	99/16368	6.13557e-08	7.0191e-06	5.8923e-06	HOXB8/NEFL/HOXC10/SOX1/MNX1/HOXD10/NKX6-2/LHX1/LBX1/MDGA2/ACTL6B/SHH/DMRT3/LHX5/GSX2	15
GO:0048839	inner ear development	20/441	178/16368	7.2731e-08	8.05203e-06	6.75941e-06	GJB6/GABRA5/COL11A1/PCDH15/SLC17A8/FGF10/GABRB3/EYA1/OTX1/CHRNA9/NEUROD1/DLX5/GABRB2/DLX6/PTPRQ/TFAP2A/USH1C/SHH/ATP8A2/ALDH1A3	20
GO:0060078	regulation of postsynaptic membrane potential	17/441	133/16368	1.06942e-07	1.14695e-05	9.62829e-06	GRIN1/GABRA1/SLC17A7/NPY2R/NETO1/GABRB3/GRID2/CUX2/CHRNA9/GLRA2/GRIN2B/GLRA3/RIMS2/CHRNA1/CHRNA4/GRIN2A/GRM5	17
GO:0042391	regulation of membrane potential	30/441	375/16368	1.13753e-07	1.18303e-05	9.93115e-06	TAC1/GRIN1/GABRA1/KCNE5/DSG2/SLC17A7/NPY2R/CACNA1B/TRDN/NETO1/CCK/ASIC2/GABRB3/GRID2/CUX2/CHRNA9/GLRA2/GRIN2B/GLRA3/GJD2/NPPA/RIMS2/CHRNA1/KCNH8/KCNH5/CHRNA4/GRIN2A/KCNA5/GRM5/KCNH1	30
GO:0007214	gamma-aminobutyric acid signaling pathway	8/441	24/16368	1.31222e-07	1.32457e-05	1.11193e-05	GABRG2/GABRA1/GABRA5/GABRB3/GABRG1/GABRA3/GABRB2/GABRA4	8
GO:0003156	regulation of animal organ formation	9/441	33/16368	1.49741e-07	1.43946e-05	1.20838e-05	TBX5/HOXC11/FGF10/HAND2/WT1/EYA1/HOXA11/SHH/SULF1	9
GO:0006836	neurotransmitter transport	20/441	186/16368	1.50992e-07	1.43946e-05	1.20838e-05	SLC18A3/SLC32A1/SLC17A7/CPLX2/CACNA1B/GAD2/SLC17A6/SLC17A8/SLC6A7/SYT13/SYT4/CHAT/RIMS2/SV2B/SYT1/SLC22A3/SYT9/HRH3/PPFIA2/RPH3A	20
GO:0030900	forebrain development	29/441	360/16368	1.60534e-07	1.48906e-05	1.25002e-05	POU4F1/PITX2/GRIN1/SLC32A1/NEFL/KCNC2/FEZF1/SOX1/NR0B1/NEUROD6/EGFR/FGF10/PITX1/LHX1/OTX1/DMRTA2/SSTR1/NEUROD1/DLX5/HTR5A/NKX2-1/SHH/EMX1/TNR/SEMA3A/LHX5/OTP/ALDH1A3/GSX2	29
GO:0044708	single-organism behavior	31/441	405/16368	1.8704e-07	1.65838e-05	1.39215e-05	NLGN4Y/TAC1/GABRG2/GRIN1/HOXB8/SLC17A7/NPY2R/GABRA5/HOXD10/EGFR/NETO1/CCK/JPH3/OTOG/AFF2/CUX2/SYT4/TRH/GRIN2B/FOXA2/CHRNA4/KLHL1/TNR/GRIN2A/DMRT3/PPP1R1B/HOXD9/GRM5/PENK/NEUROD2/CARTPT	31
GO:0060384	innervation	8/441	25/16368	1.88452e-07	1.65838e-05	1.39215e-05	POU4F1/GABRA5/GABRB3/GABRB2/RET/SULF1/SEMA3A/COL25A1	8
GO:0021517	ventral spinal cord development	10/441	44/16368	1.98887e-07	1.70645e-05	1.43251e-05	HOXC10/SOX1/MNX1/HOXD10/NKX6-2/LHX1/LBX1/MDGA2/SHH/DMRT3	10
GO:0035270	endocrine system development	16/441	124/16368	2.2215e-07	1.85956e-05	1.56104e-05	PITX2/MNX1/NR0B1/FGF10/PITX1/NKX6-2/WT1/NEUROD1/BMP5/NKX2-5/HOXB3/NKX2-1/FOXA2/SHH/PAX1/OTP	16
GO:0009953	dorsal/ventral pattern formation	14/441	95/16368	2.415e-07	1.9734e-05	1.65661e-05	HOXB2/SOX1/SP8/NKX6-2/LHX1/HOXD11/HOXA2/SFRP1/NKX2-1/HOXA11/SHH/DMRT3/SOST/GSX2	14
GO:0030902	hindbrain development	17/441	141/16368	2.52361e-07	2.01419e-05	1.69085e-05	POU4F1/GRIN1/HOXB2/CBLN1/LHX1/GRID2/OTX1/HOXA2/SSTR1/NEUROD1/BMP5/HOXB3/KLHL1/SHH/NEUROD2/LHX5/GSX2	17
GO:0090596	sensory organ morphogenesis	23/441	248/16368	2.68896e-07	2.09739e-05	1.76069e-05	HOXC13/PITX2/GJB6/TFAP2B/TENM3/SOX1/COL11A1/FGF10/LHX1/EYA1/OTX1/HOXA2/CHRNA9/DLX5/FBN2/DLX6/PTPRQ/TFAP2A/USH1C/ATP8A2/OSR1/WNT16/ALDH1A3	23
GO:0060079	excitatory postsynaptic potential	14/441	98/16368	3.58144e-07	2.73144e-05	2.29296e-05	GRIN1/SLC17A7/NPY2R/NETO1/GRID2/CUX2/CHRNA9/GLRA2/GRIN2B/GLRA3/RIMS2/CHRNA1/CHRNA4/GRIN2A	14
GO:0042471	ear morphogenesis	15/441	116/16368	5.16294e-07	3.852e-05	3.23363e-05	GJB6/COL11A1/FGF10/EYA1/OTX1/HOXA2/CHRNA9/DLX5/DLX6/PTPRQ/TFAP2A/USH1C/ATP8A2/OSR1/ALDH1A3	15
GO:0001656	metanephros development	13/441	88/16368	6.32189e-07	4.61633e-05	3.87526e-05	IRX1/IRX2/HOXC11/TFAP2B/FGF10/LHX1/WT1/EYA1/HOXA11/SHH/OSR1/FRAS1/RET	13
GO:0035136	forelimb morphogenesis	9/441	39/16368	7.12767e-07	5.09629e-05	4.27817e-05	TBX5/TFAP2B/HOXD10/HOXA11/TFAP2A/SHH/OSR1/HOXD9/ALX3	9
GO:0060993	kidney morphogenesis	13/441	92/16368	1.0662e-06	7.31838e-05	6.14354e-05	IRX1/IRX2/FGF10/LHX1/WT1/HOXD11/EYA1/HOXB7/HOXA11/SHH/NPNT/OSR1/FRAS1	13
GO:0072080	nephron tubule development	13/441	92/16368	1.0662e-06	7.31838e-05	6.14354e-05	IRX1/IRX2/TFAP2B/LHX1/WT1/HOXD11/EYA1/HOXB7/HOXA11/SHH/NPNT/CD24/OSR1	13
GO:0061326	renal tubule development	13/441	94/16368	1.3698e-06	9.21796e-05	7.73818e-05	IRX1/IRX2/TFAP2B/LHX1/WT1/HOXD11/EYA1/HOXB7/HOXA11/SHH/NPNT/CD24/OSR1	13
GO:0061138	morphogenesis of a branching epithelium	18/441	180/16368	1.83426e-06	0.000121061	0.000101627	HOXD13/PITX2/SOX10/HOXB13/SEMA3E/FGF10/LHX1/WT1/HOXD11/EYA1/SFRP1/HOXB7/NKX2-1/HOXA11/SHH/NPNT/SULF1/SEMA3A	18
GO:0021871	forebrain regionalization	7/441	24/16368	2.28645e-06	0.000148059	0.00012429	FEZF1/LHX1/DMRTA2/NKX2-1/SHH/EMX1/GSX2	7
GO:0050769	positive regulation of neurogenesis	28/441	390/16368	2.61309e-06	0.000166076	0.000139416	NEFL/TENM3/FEZF1/SOX10/TRIM67/VWC2/NKX6-2/RIT2/MAG/PACSIN1/CUX2/DMRTA2/SYT4/ZNF488/NEUROD1/BMP5/CPNE6/NKX2-5/STMN2/RIMS2/SYT1/SHH/ATP8A2/RET/SEMA3A/NEUROD2/OTP/GSX2	28
GO:0098656	anion transmembrane transport	22/441	264/16368	2.94419e-06	0.000183718	0.000154225	GABRG2/GABRA1/SLC32A1/SLC17A7/CLCA4/GABRA5/SLC17A6/SLC17A8/SLC6A7/GABRB3/GLRA2/GLRA3/GABRG1/GABRA3/GABRB2/SLC13A5/GABRA4/LRRC8E/OSR1/SLC7A10/ABCB11/SLC22A6	22
GO:0007270	neuron-neuron synaptic transmission	15/441	134/16368	3.2951e-06	0.000201943	0.000169524	TAC1/GABRG2/GRIN1/GABRA1/SLC17A7/NPY2R/EGFR/GRID2/GLRA2/GLRA3/GABRB2/SYT1/TNR/GRM5/DLGAP2	15
GO:0021675	nerve development	11/441	73/16368	3.7915e-06	0.000224352	0.000188337	POU4F1/HOXB2/GABRA5/GABRB3/HOXB3/GABRB2/TFAP2A/RET/SULF1/SEMA3A/COL25A1	11
GO:0072078	nephron tubule morphogenesis	11/441	73/16368	3.7915e-06	0.000224352	0.000188337	IRX1/IRX2/LHX1/WT1/HOXD11/EYA1/HOXB7/HOXA11/SHH/NPNT/OSR1	11
GO:0006821	chloride transport	13/441	103/16368	3.90759e-06	0.000227302	0.000190813	GABRG2/GABRA1/SLC17A7/CLCA4/GABRA5/GABRB3/GLRA2/GLRA3/GABRG1/GABRA3/PRKG2/GABRB2/GABRA4	13
GO:0035137	hindlimb morphogenesis	8/441	36/16368	4.0639e-06	0.000232455	0.000195138	PITX2/TFAP2B/HOXD10/PITX1/SHH/OSR1/HOXD9/ALX3	8
GO:0001763	morphogenesis of a branching structure	18/441	193/16368	4.96283e-06	0.000275255	0.000231068	HOXD13/PITX2/SOX10/HOXB13/SEMA3E/FGF10/LHX1/WT1/HOXD11/EYA1/SFRP1/HOXB7/NKX2-1/HOXA11/SHH/NPNT/SULF1/SEMA3A	18
GO:0072088	nephron epithelium morphogenesis	11/441	75/16368	4.97256e-06	0.000275255	0.000231068	IRX1/IRX2/LHX1/WT1/HOXD11/EYA1/HOXB7/HOXA11/SHH/NPNT/OSR1	11
GO:0072006	nephron development	15/441	139/16368	5.20486e-06	0.000283541	0.000238023	IRX1/IRX2/TFAP2B/LHX1/WT1/HOXD11/EYA1/HOXB7/HOXA11/SHH/NPNT/CD24/OSR1/RET/SULF1	15
GO:0021536	diencephalon development	11/441	76/16368	5.67519e-06	0.000300334	0.000252121	POU4F1/PITX2/KCNC2/NR0B1/FGF10/PITX1/OTX1/NKX2-1/SHH/SEMA3A/OTP	11
GO:0072073	kidney epithelium development	15/441	140/16368	5.68815e-06	0.000300334	0.000252121	IRX1/IRX2/TFAP2B/LHX1/WT1/HOXD11/EYA1/SFRP1/HOXB7/HOXA11/SHH/NPNT/CD24/OSR1/RET	15
GO:1902476	chloride transmembrane transport	12/441	91/16368	5.79535e-06	0.000301358	0.000252981	GABRG2/GABRA1/SLC17A7/CLCA4/GABRA5/GABRB3/GLRA2/GLRA3/GABRG1/GABRA3/GABRB2/GABRA4	12
GO:0061333	renal tubule morphogenesis	11/441	77/16368	6.46293e-06	0.000326188	0.000273824	IRX1/IRX2/LHX1/WT1/HOXD11/EYA1/HOXB7/HOXA11/SHH/NPNT/OSR1	11
GO:0072028	nephron morphogenesis	11/441	77/16368	6.46293e-06	0.000326188	0.000273824	IRX1/IRX2/LHX1/WT1/HOXD11/EYA1/HOXB7/HOXA11/SHH/NPNT/OSR1	11
GO:0060485	mesenchyme development	20/441	238/16368	7.31883e-06	0.000364032	0.000305593	TBX5/PITX2/GATA4/PAX3/SOX10/FGF10/HAND2/WT1/BMP5/SFRP1/NKX2-5/NKX2-1/FOXA2/SHH/OSR1/PAX1/HMGA2/RET/SEMA3A/WNT16	20
GO:0035239	tube morphogenesis	25/441	345/16368	7.67942e-06	0.000376511	0.000316069	IRX1/HOXD13/IRX2/PITX2/GATA4/SOX10/EGFR/SEMA3E/FGF10/HAND2/LHX1/WT1/HOXD11/EYA1/LBX1/BMP5/SFRP1/HOXB7/NKX2-5/NKX2-1/HOXA11/SHH/NPNT/OSR1/RET	25
GO:0072009	nephron epithelium development	13/441	110/16368	8.1605e-06	0.000394462	0.000331138	IRX1/IRX2/TFAP2B/LHX1/WT1/HOXD11/EYA1/HOXB7/HOXA11/SHH/NPNT/CD24/OSR1	13
GO:0015837	amine transport	11/441	80/16368	9.42594e-06	0.000449303	0.000377175	SLC32A1/CHGA/NPY2R/CCK/SYT4/TRH/CHRNA4/SYT1/OSR1/HRH3/CARTPT	11
GO:0001822	kidney development	21/441	264/16368	1.01496e-05	0.000471318	0.000395656	IRX1/IRX2/HOXC11/TFAP2B/FGF10/LHX1/WT1/HOXD11/EYA1/SFRP1/HOXB7/DACT2/HOXA11/TFAP2A/SHH/NPNT/CD24/OSR1/FRAS1/RET/SULF1	21
GO:0042472	inner ear morphogenesis	12/441	96/16368	1.01624e-05	0.000471318	0.000395656	COL11A1/FGF10/EYA1/OTX1/CHRNA9/DLX5/DLX6/PTPRQ/TFAP2A/USH1C/ATP8A2/ALDH1A3	12
GO:0010720	positive regulation of cell development	29/441	451/16368	1.46325e-05	0.000665153	0.000558374	NEFL/TENM3/FEZF1/SOX10/TRIM67/VWC2/NKX6-2/RIT2/MAG/PACSIN1/CUX2/DMRTA2/SYT4/ZNF488/NEUROD1/BMP5/CPNE6/NKX2-5/STMN2/RIMS2/HOXA11/SYT1/SHH/ATP8A2/RET/SEMA3A/NEUROD2/OTP/GSX2	29
GO:0035115	embryonic forelimb morphogenesis	7/441	31/16368	1.47549e-05	0.000665153	0.000558374	TBX5/HOXA11/TFAP2A/SHH/OSR1/HOXD9/ALX3	7
GO:0001655	urogenital system development	23/441	314/16368	1.49233e-05	0.000665153	0.000558374	IRX1/HOXD13/IRX2/HOXC11/TFAP2B/HOXB13/FGF10/LHX1/WT1/HOXD11/EYA1/SFRP1/HOXB7/DACT2/HOXA11/TFAP2A/SHH/NPNT/CD24/OSR1/FRAS1/RET/SULF1	23
GO:0021761	limbic system development	12/441	101/16368	1.71772e-05	0.000755796	0.000634467	PITX2/SLC32A1/NEFL/NR0B1/NEUROD6/NEUROD1/HTR5A/NKX2-1/SEMA3A/LHX5/OTP/ALDH1A3	12
GO:0007626	locomotory behavior	17/441	192/16368	1.79805e-05	0.000781128	0.000655731	GRIN1/HOXB8/NPY2R/CACNA1B/HOXD10/OTOG/TRH/NKX2-1/FOXA2/CHRNA4/KLHL1/TNR/DMRT3/HOXD9/GRM5/PENK/ALDH1A3	17
GO:0021522	spinal cord motor neuron differentiation	7/441	32/16368	1.84516e-05	0.000791572	0.000664499	HOXC10/MNX1/HOXD10/NKX6-2/LBX1/MDGA2/SHH	7
GO:0001823	mesonephros development	12/441	102/16368	1.9001e-05	0.000805079	0.000675838	FGF10/LHX1/WT1/HOXD11/EYA1/SFRP1/HOXB7/HOXA11/SHH/NPNT/OSR1/RET	12
GO:0050890	cognition	20/441	255/16368	2.02086e-05	0.000845802	0.000710023	NLGN4Y/TAC1/GRIN1/SLC17A7/GABRA5/EGFR/NETO1/JPH3/AFF2/CUX2/SYT4/GRIN2B/CHRNA4/TNR/GRIN2A/PPP1R1B/HRH3/GRM5/NEUROD2/CHRM1	20
GO:0023061	signal release	27/441	412/16368	2.06948e-05	0.000854868	0.000717634	TAC1/NNAT/SLC18A3/SLC32A1/TFAP2B/KCNC2/CPLX2/CACNA1B/GAD2/EGFR/SYT13/SYT4/VSNL1/TRH/CHAT/NEUROD1/SFRP1/RIMS2/FOXA2/SYT1/VGF/SYT9/KCNA5/HRH3/PPFIA2/RPH3A/CARTPT	27
GO:0006835	dicarboxylic acid transport	11/441	87/16368	2.12765e-05	0.000854868	0.000717634	SLC17A7/SLC17A6/SLC17A8/CCK/SYT4/TRH/SLC13A5/SYT1/HRH3/PPFIA2/SLC22A6	11
GO:0021537	telencephalon development	19/441	235/16368	2.12928e-05	0.000854868	0.000717634	GRIN1/SLC32A1/NEFL/FEZF1/NEUROD6/EGFR/LHX1/DMRTA2/NEUROD1/DLX5/HTR5A/NKX2-1/SHH/EMX1/TNR/SEMA3A/LHX5/ALDH1A3/GSX2	19
GO:0007269	neurotransmitter secretion	14/441	138/16368	2.17232e-05	0.000854868	0.000717634	SLC18A3/SLC32A1/CPLX2/CACNA1B/GAD2/SYT13/SYT4/CHAT/RIMS2/SYT1/SYT9/HRH3/PPFIA2/RPH3A	14
GO:0099643	signal release from synapse	14/441	138/16368	2.17232e-05	0.000854868	0.000717634	SLC18A3/SLC32A1/CPLX2/CACNA1B/GAD2/SYT13/SYT4/CHAT/RIMS2/SYT1/SYT9/HRH3/PPFIA2/RPH3A	14
GO:0051952	regulation of amine transport	10/441	72/16368	2.19197e-05	0.000854868	0.000717634	CHGA/NPY2R/CCK/SYT4/TRH/CHRNA4/SYT1/OSR1/HRH3/CARTPT	10
GO:0048645	animal organ formation	9/441	58/16368	2.27643e-05	0.000877831	0.000736911	TBX5/HOXC11/FGF10/HAND2/WT1/EYA1/HOXA11/SHH/SULF1	9
GO:0072001	renal system development	21/441	279/16368	2.33763e-05	0.000891415	0.000748314	IRX1/IRX2/HOXC11/TFAP2B/FGF10/LHX1/WT1/HOXD11/EYA1/SFRP1/HOXB7/DACT2/HOXA11/TFAP2A/SHH/NPNT/CD24/OSR1/FRAS1/RET/SULF1	21
GO:0046661	male sex differentiation	15/441	159/16368	2.65078e-05	0.000999722	0.000839234	HOXD13/PITX2/SRY/GATA4/NR0B1/FGF10/WT1/LHX9/BMP5/SFRP1/NKX2-1/HOXA11/SHH/DMRT3/SEMA3A	15
GO:0098661	inorganic anion transmembrane transport	13/441	123/16368	2.75387e-05	0.00102731	0.000862398	GABRG2/GABRA1/SLC17A7/CLCA4/GABRA5/GABRB3/GLRA2/GLRA3/GABRG1/GABRA3/GABRB2/GABRA4/ABCB11	13
GO:0060562	epithelial tube morphogenesis	22/441	308/16368	3.3533e-05	0.00123748	0.00103882	IRX1/IRX2/PITX2/GATA4/SEMA3E/FGF10/HAND2/LHX1/WT1/HOXD11/EYA1/LBX1/BMP5/SFRP1/HOXB7/NKX2-5/NKX2-1/HOXA11/SHH/NPNT/OSR1/RET	22
GO:0048762	mesenchymal cell differentiation	16/441	182/16368	3.44791e-05	0.00125886	0.00105677	TBX5/PITX2/PAX3/SOX10/FGF10/HAND2/BMP5/SFRP1/NKX2-1/FOXA2/SHH/OSR1/HMGA2/RET/SEMA3A/WNT16	16
GO:0060560	developmental growth involved in morphogenesis	17/441	203/16368	3.6833e-05	0.00130967	0.00109943	HOXD13/POSTN/FGF10/LHX1/MAG/SYT4/SFRP1/CPNE6/RIMS2/NDN/SH3GL2/SYT1/SHH/EMX1/TNR/OSTN/SEMA3A	17
GO:0001505	regulation of neurotransmitter levels	16/441	183/16368	3.68665e-05	0.00130967	0.00109943	SLC18A3/SLC32A1/SLC17A7/CPLX2/CACNA1B/GAD2/SYT13/SYT4/CHAT/RIMS2/SYT1/SLC22A3/SYT9/HRH3/PPFIA2/RPH3A	16
GO:0007548	sex differentiation	20/441	266/16368	3.70158e-05	0.00130967	0.00109943	HOXD13/PITX2/SRY/GATA4/NR0B1/DMRTA1/SOHLH1/FGF10/LHX1/WT1/LHX9/BMP5/SFRP1/NKX2-1/HOXA11/SHH/VGF/DMRT3/OSR1/SEMA3A	20
GO:0060571	morphogenesis of an epithelial fold	6/441	25/16368	4.23642e-05	0.00148361	0.00124544	HOXD13/EGFR/FGF10/BMP5/SHH/SULF1	6
GO:0001654	eye development	23/441	336/16368	4.34003e-05	0.0014915	0.00125206	SIX6/PITX2/TFAP2B/SLC17A7/TENM3/SMOC1/SOX1/NEUROD4/MAB21L2/EGFR/SLC17A8/FGF10/LHX1/WT1/CRYGD/NEUROD1/FBN2/TFAP2A/SHH/ATP8A2/RET/WNT16/ALDH1A3	23
GO:0043010	camera-type eye development	21/441	291/16368	4.34586e-05	0.0014915	0.00125206	PITX2/TFAP2B/SLC17A7/TENM3/SOX1/NEUROD4/MAB21L2/EGFR/SLC17A8/FGF10/LHX1/WT1/CRYGD/NEUROD1/FBN2/TFAP2A/SHH/ATP8A2/RET/WNT16/ALDH1A3	21
GO:0048546	digestive tract morphogenesis	8/441	49/16368	4.45709e-05	0.00151453	0.0012714	HOXD13/PITX2/GATA4/SOX10/EGFR/FGF10/SFRP1/SHH	8
GO:0015698	inorganic anion transport	15/441	167/16368	4.70665e-05	0.00158349	0.00132929	GABRG2/GABRA1/SLC17A7/CLCA4/GABRA5/GABRB3/GLRA2/GLRA3/GABRG1/GABRA3/PRKG2/GABRB2/GABRA4/ABCB11/SLC22A6	15
GO:0099531	presynaptic process involved in chemical synaptic transmission	14/441	148/16368	4.75233e-05	0.00158349	0.00132929	SLC18A3/SLC32A1/CPLX2/CACNA1B/GAD2/SYT13/SYT4/CHAT/RIMS2/SYT1/SYT9/HRH3/PPFIA2/RPH3A	14
GO:0035282	segmentation	11/441	95/16368	4.89152e-05	0.0016142	0.00135507	IRX1/IRX2/LHX1/WT1/HOXA2/SFRP1/DMRT2/OSR1/PAX1/SEMA3A/PCSK6	11
GO:0060740	prostate gland epithelium morphogenesis	6/441	26/16368	5.38293e-05	0.00175945	0.001477	HOXD13/HOXB13/FGF10/SFRP1/SHH/SULF1	6
GO:0072171	mesonephric tubule morphogenesis	9/441	65/16368	5.78572e-05	0.00187326	0.00157255	LHX1/WT1/HOXD11/EYA1/HOXB7/HOXA11/SHH/NPNT/OSR1	9
GO:0001657	ureteric bud development	11/441	97/16368	5.93806e-05	0.00190462	0.00159887	LHX1/WT1/HOXD11/EYA1/SFRP1/HOXB7/HOXA11/SHH/NPNT/OSR1/RET	11
GO:0072163	mesonephric epithelium development	11/441	98/16368	6.52967e-05	0.00205595	0.0017259	LHX1/WT1/HOXD11/EYA1/SFRP1/HOXB7/HOXA11/SHH/NPNT/OSR1/RET	11
GO:0072164	mesonephric tubule development	11/441	98/16368	6.52967e-05	0.00205595	0.0017259	LHX1/WT1/HOXD11/EYA1/SFRP1/HOXB7/HOXA11/SHH/NPNT/OSR1/RET	11
GO:0050885	neuromuscular process controlling balance	8/441	52/16368	6.93053e-05	0.00216233	0.0018152	POU4F1/NEFL/PCDH15/JPH3/NKX6-2/USH1C/TNR/ALDH1A3	8
GO:0006865	amino acid transport	13/441	135/16368	7.32766e-05	0.00226563	0.00190193	SLC32A1/SLC17A7/SLC17A6/SLC17A8/CCK/SLC6A7/SYT4/TRH/SYT1/OSR1/HRH3/PPFIA2/SLC7A10	13
GO:0001764	neuron migration	13/441	136/16368	7.90763e-05	0.00242312	0.00203413	PITX2/FEZF1/SOX1/SCRT2/NEUROD4/CCK/DCX/LHX1/NKX2-1/NDN/SCRT1/UNC5D/SEMA3A	13
GO:0099504	synaptic vesicle cycle	12/441	118/16368	8.144e-05	0.00247347	0.0020764	SLC32A1/SLC17A7/CPLX2/SLC17A6/PACSIN1/SYT13/SYT4/RIMS2/SH3GL2/SYT1/SYT9/RPH3A	12
GO:0060512	prostate gland morphogenesis	6/441	28/16368	8.4152e-05	0.0025106	0.00210757	HOXD13/HOXB13/FGF10/SFRP1/SHH/SULF1	6
GO:0097484	dendrite extension	6/441	28/16368	8.4152e-05	0.0025106	0.00210757	SYT4/CPNE6/RIMS2/SH3GL2/SYT1/OSTN	6
GO:0072210	metanephric nephron development	7/441	40/16368	8.48572e-05	0.0025106	0.00210757	IRX1/IRX2/TFAP2B/LHX1/WT1/OSR1/RET	7
GO:0007611	learning or memory	17/441	222/16368	0.000112277	0.00329345	0.00276474	NLGN4Y/TAC1/GRIN1/SLC17A7/GABRA5/EGFR/NETO1/JPH3/AFF2/CUX2/SYT4/GRIN2B/TNR/GRIN2A/PPP1R1B/GRM5/NEUROD2	17
GO:1903859	regulation of dendrite extension	5/441	19/16368	0.000118065	0.0034339	0.00288265	SYT4/CPNE6/RIMS2/SYT1/OSTN	5
GO:0048863	stem cell differentiation	14/441	162/16368	0.000126683	0.00360404	0.00302547	TBX5/PITX2/HOXB4/GATA4/SOX10/HOXA7/HAND2/SFRP1/NKX2-5/SHH/OSR1/HMGA2/RET/SEMA3A	14
GO:0048791	calcium ion-regulated exocytosis of neurotransmitter	6/441	30/16368	0.000126716	0.00360404	0.00302547	SYT13/SYT4/RIMS2/SYT1/SYT9/RPH3A	6
GO:0090092	regulation of transmembrane receptor protein serine/threonine kinase signaling pathway	16/441	203/16368	0.000127066	0.00360404	0.00302547	GATA4/TFAP2B/CDKN2B/FGF10/VWC2/BMP5/SFRP1/NKX2-1/SKOR2/FBN2/DACT2/SHH/NPNT/SOST/SULF1/PCSK6	16
GO:0003407	neural retina development	8/441	57/16368	0.000135308	0.00378651	0.00317865	TFAP2B/SLC17A7/NEUROD4/SLC17A8/LHX1/NEUROD1/TFAP2A/ATP8A2	8
GO:0014047	glutamate secretion	7/441	43/16368	0.000136809	0.00378651	0.00317865	SLC17A7/CCK/SYT4/TRH/SYT1/HRH3/PPFIA2	7
GO:0048483	autonomic nervous system development	7/441	43/16368	0.000136809	0.00378651	0.00317865	HOXB2/TFAP2B/SOX10/HAND2/TFAP2A/RET/SEMA3A	7
GO:0034776	response to histamine	4/441	11/16368	0.000147585	0.00405209	0.0034016	GABRG2/GABRA1/GABRB3/GABRB2	4
GO:0044057	regulation of system process	28/441	489/16368	0.000154409	0.00420581	0.00353064	TAC1/CACNG3/CHGA/KCNE5/DSG2/GATA4/NPY2R/CACNA1B/EGFR/TRDN/SLN/CCK/FGF10/ASIC2/HAND2/MAG/NEUROD1/CACNG5/NPPA/NKX2-5/NPNT/TNR/GRIN2A/KCNA5/SEMA3A/CARTPT/CHRM1/GSX2	28
GO:0019233	sensory perception of pain	10/441	91/16368	0.000166726	0.00450554	0.00378225	TAC1/GRIN1/HOXB8/NPY2R/CCK/HOXD1/NDN/CHRNA4/GRIN2A/PENK	10
GO:0001658	branching involved in ureteric bud morphogenesis	8/441	59/16368	0.00017325	0.00464526	0.00389955	LHX1/WT1/HOXD11/EYA1/HOXB7/HOXA11/SHH/NPNT	8
GO:0001503	ossification	23/441	369/16368	0.000177394	0.00471949	0.00396186	TMSB4Y/TAC1/LTF/SMOC1/COL11A1/EGFR/HAND2/HOXA2/BMP5/DLX5/SFRP1/MMP13/CHRDL2/FBN2/TFAP2A/SHH/NPNT/ATP6V0A4/IBSP/SOST/OSR1/OSTN/PENK	23
GO:0021516	dorsal spinal cord development	5/441	21/16368	0.000197621	0.0052037	0.00436833	HOXB8/LHX1/LBX1/LHX5/GSX2	5
GO:0007215	glutamate receptor signaling pathway	9/441	76/16368	0.000198626	0.0052037	0.00436833	GRIN1/CACNG3/NETO1/GRID2/SSTR1/CACNG5/GRIN2B/GRIN2A/GRM5	9
GO:0060537	muscle tissue development	22/441	348/16368	0.000200191	0.00520497	0.00436941	TBX5/POU4F1/PITX2/SIK1/DSG2/GATA4/COL11A1/HOXD10/SGCZ/PITX1/WT1/EYA1/DMRTA2/BMP5/VGLL2/NPPA/NKX2-5/CHRNA1/SHH/OSR1/HOXD9/SGCD	22
GO:0050433	regulation of catecholamine secretion	7/441	46/16368	0.00021198	0.0054679	0.00459012	CHGA/NPY2R/SYT4/CHRNA4/SYT1/HRH3/CARTPT	7
GO:0021520	spinal cord motor neuron cell fate specification	4/441	12/16368	0.000216677	0.0054679	0.00459012	HOXC10/MNX1/HOXD10/NKX6-2	4
GO:0021978	telencephalon regionalization	4/441	12/16368	0.000216677	0.0054679	0.00459012	DMRTA2/SHH/EMX1/GSX2	4
GO:0060442	branching involved in prostate gland morphogenesis	4/441	12/16368	0.000216677	0.0054679	0.00459012	HOXD13/HOXB13/SFRP1/SHH	4
GO:0046717	acid secretion	11/441	112/16368	0.000218396	0.00547106	0.00459278	SLC17A7/PLA2G2A/CCK/SYT4/TRH/SYT1/CCKBR/HRH3/PPFIA2/ABCB11/PLA2G5	11
GO:0051937	catecholamine transport	8/441	62/16368	0.000246214	0.00612322	0.00514025	CHGA/NPY2R/SYT4/CHRNA4/SYT1/SLC22A3/HRH3/CARTPT	8
GO:0030539	male genitalia development	5/441	22/16368	0.000250123	0.00613158	0.00514726	HOXD13/FGF10/WT1/BMP5/SHH	5
GO:0051953	negative regulation of amine transport	5/441	22/16368	0.000250123	0.00613158	0.00514726	CHGA/SYT4/TRH/OSR1/HRH3	5
GO:0007178	transmembrane receptor protein serine/threonine kinase signaling pathway	20/441	307/16368	0.000261498	0.00636498	0.00534319	USP9Y/GATA4/TFAP2B/CDKN2B/FGF10/VWC2/CFC1/BMP5/DLX5/SFRP1/NKX2-5/NKX2-1/SKOR2/FBN2/DACT2/SHH/NPNT/SOST/SULF1/PCSK6	20
GO:0071772	response to BMP	13/441	154/16368	0.000276074	0.00662578	0.00556213	USP9Y/GATA4/TFAP2B/VWC2/VSTM2A/BMP5/DLX5/SFRP1/NKX2-5/SKOR2/SOST/SULF1/PCSK6	13
GO:0071773	cellular response to BMP stimulus	13/441	154/16368	0.000276074	0.00662578	0.00556213	USP9Y/GATA4/TFAP2B/VWC2/VSTM2A/BMP5/DLX5/SFRP1/NKX2-5/SKOR2/SOST/SULF1/PCSK6	13
GO:0008344	adult locomotory behavior	9/441	80/16368	0.000294099	0.00700935	0.00588412	GRIN1/HOXB8/HOXD10/OTOG/TRH/FOXA2/KLHL1/DMRT3/HOXD9	9
GO:0014706	striated muscle tissue development	21/441	334/16368	0.000299094	0.00707257	0.0059372	TBX5/POU4F1/PITX2/SIK1/DSG2/GATA4/COL11A1/HOXD10/SGCZ/PITX1/WT1/EYA1/DMRTA2/BMP5/VGLL2/NPPA/NKX2-5/CHRNA1/SHH/HOXD9/SGCD	21
GO:0048934	peripheral nervous system neuron differentiation	4/441	13/16368	0.000306338	0.00707257	0.0059372	POU4F1/HOXD10/HAND2/HOXD9	4
GO:0048935	peripheral nervous system neuron development	4/441	13/16368	0.000306338	0.00707257	0.0059372	POU4F1/HOXD10/HAND2/HOXD9	4
GO:0022037	metencephalon development	10/441	98/16368	0.000307434	0.00707257	0.0059372	GRIN1/CBLN1/LHX1/GRID2/OTX1/SSTR1/NEUROD1/KLHL1/NEUROD2/LHX5	10
GO:0060675	ureteric bud morphogenesis	8/441	64/16368	0.000307556	0.00707257	0.0059372	LHX1/WT1/HOXD11/EYA1/HOXB7/HOXA11/SHH/NPNT	8
GO:0001755	neural crest cell migration	6/441	35/16368	0.000309116	0.00707257	0.0059372	PITX2/SOX10/HAND2/SHH/RET/SEMA3A	6
GO:0050432	catecholamine secretion	7/441	49/16368	0.000317381	0.00721359	0.00605558	CHGA/NPY2R/SYT4/CHRNA4/SYT1/HRH3/CARTPT	7
GO:0048168	regulation of neuronal synaptic plasticity	7/441	50/16368	0.000360611	0.00814222	0.00683513	GRIN1/NETO1/JPH3/SYT4/SHISA7/SHISA6/GRM5	7
GO:0010817	regulation of hormone levels	26/441	465/16368	0.00038027	0.00852999	0.00716065	TAC1/NNAT/CRABP1/TFAP2B/KCNC2/CHST8/EGFR/PCSK2/TTR/VSNL1/TRH/KLK6/NEUROD1/BMP5/SFRP1/RIMS2/CRYM/FOXA2/SHH/VGF/SDR16C5/SYT9/KCNA5/CARTPT/ALDH1A3/PCSK6	26
GO:1990138	neuron projection extension	12/441	139/16368	0.000383021	0.0085359	0.00716561	POSTN/MAG/SYT4/CPNE6/RIMS2/NDN/SH3GL2/SYT1/EMX1/TNR/OSTN/SEMA3A	12
GO:0030878	thyroid gland development	5/441	24/16368	0.000386168	0.00855052	0.00717788	FGF10/NKX2-5/HOXB3/NKX2-1/SHH	5
GO:0014048	regulation of glutamate secretion	4/441	14/16368	0.000419782	0.00917639	0.00770328	CCK/SYT4/TRH/HRH3	4
GO:0021527	spinal cord association neuron differentiation	4/441	14/16368	0.000419782	0.00917639	0.00770328	LHX1/LBX1/LHX5/GSX2	4

[truncated: 14 more sheets: KIRC, LAML, LGG, LIHC, LUAD, LUSC, MESO, OV, PAAD, PRAD, SKCM, STAD, THCA, UCEC]
