# Supplementary material for: Comprehensive transcriptomic analysis of cell lines as models of primary tumors across 22 tumor types
Source: Nat Commun. 2019 Aug 8;10:3574. doi: 10.1038/s41467-019-11415-2 (PMC6687785; doi:10.1038/s41467-019-11415-2)
Supplement: Supplementary file 7 — Supplementary Data 4 [file 41467_2019_11415_MOESM7_ESM.xls]

## Sheet: Supp_Table4
barcode	22RV1_PROSTATE	2313287_STOMACH	253J_URINARY_TRACT	253JBV_URINARY_TRACT	42MGBA_CENTRAL_NERVOUS_SYSTEM	5637_URINARY_TRACT	59M_OVARY	639V_URINARY_TRACT	647V_URINARY_TRACT	769P_KIDNEY	786O_KIDNEY	8305C_THYROID	8505C_THYROID	8MGBA_CENTRAL_NERVOUS_SYSTEM	A101D_SKIN	A172_CENTRAL_NERVOUS_SYSTEM	A2058_SKIN	A253_SALIVARY_GLAND	A2780_OVARY	A375_SKIN	A3KAW_HAEMATOPOIETIC_AND_LYMPHOID_TISSUE	A498_KIDNEY	A4FUK_HAEMATOPOIETIC_AND_LYMPHOID_TISSUE	A549_LUNG	A704_KIDNEY	ABC1_LUNG	ACCMESO1_PLEURA	ACHN_KIDNEY	AGS_STOMACH	AM38_CENTRAL_NERVOUS_SYSTEM	AML193_HAEMATOPOIETIC_AND_LYMPHOID_TISSUE	AN3CA_ENDOMETRIUM	ASPC1_PANCREAS	AU565_BREAST	BC3C_URINARY_TRACT	BCPAP_THYROID	BFTC905_URINARY_TRACT	BHT101_THYROID	BHY_UPPER_AERODIGESTIVE_TRACT	BICR16_UPPER_AERODIGESTIVE_TRACT	BICR18_UPPER_AERODIGESTIVE_TRACT	BICR22_UPPER_AERODIGESTIVE_TRACT	BICR31_UPPER_AERODIGESTIVE_TRACT	BICR56_UPPER_AERODIGESTIVE_TRACT	BICR6_UPPER_AERODIGESTIVE_TRACT	BT20_BREAST	BT474_BREAST	BT483_BREAST	BT549_BREAST
TCGA-2F-A9KO-01	0.520517	0.576987	0.506201	0.504732	0.511464	0.603931	0.53123	0.511748	0.573809	0.526917	0.517933	0.531755	0.536486	0.533892	0.503771	0.475573	0.49649	0.564971	0.434228	0.506634	0.4532	0.524549	0.459832	0.53681	0.511588	0.560185	0.500663	0.522468	0.554726	0.474721	0.51225	0.472789	0.543005	0.582062	0.568724	0.524221	0.644308	0.545947	0.588606	0.586768	0.617545	0.580274	0.634819	0.599618	0.613414	0.563736	0.58453	0.569377	0.504124
TCGA-2F-A9KP-01	0.535655	0.578556	0.51845	0.516899	0.538708	0.613444	0.540873	0.53133	0.605247	0.545599	0.532204	0.52909	0.551905	0.53154	0.507254	0.505267	0.51293	0.59371	0.458286	0.513489	0.452267	0.532003	0.45461	0.553546	0.509152	0.60256	0.538066	0.533679	0.5636	0.464811	0.51952	0.527054	0.561236	0.608807	0.582555	0.531539	0.663678	0.549368	0.60628	0.602587	0.621644	0.587003	0.646125	0.607544	0.621924	0.608411	0.604388	0.610421	0.52023
TCGA-2F-A9KQ-01	0.490106	0.566217	0.500905	0.497187	0.539242	0.60823	0.528356	0.508913	0.593845	0.544084	0.534694	0.528103	0.54578	0.51917	0.494572	0.514477	0.488528	0.580828	0.442597	0.489294	0.384236	0.536613	0.412718	0.544771	0.51037	0.566405	0.521233	0.534923	0.564594	0.453867	0.503898	0.499416	0.574426	0.589423	0.579034	0.531241	0.650069	0.547082	0.593985	0.597892	0.590724	0.597581	0.638173	0.619987	0.6408	0.571786	0.593212	0.596215	0.50549
TCGA-2F-A9KR-01	0.510872	0.562391	0.530704	0.523947	0.560291	0.630531	0.575181	0.556035	0.592233	0.538718	0.52265	0.547556	0.56033	0.559308	0.527806	0.525948	0.515543	0.672863	0.475112	0.531733	0.433436	0.556228	0.461087	0.556529	0.51352	0.569801	0.533864	0.549045	0.540455	0.487142	0.525676	0.518477	0.547519	0.590097	0.641016	0.552253	0.700424	0.555685	0.641588	0.692273	0.699995	0.662843	0.722958	0.687149	0.685046	0.618269	0.610196	0.621857	0.545194
TCGA-2F-A9KT-01	0.515277	0.582598	0.530495	0.52515	0.570205	0.653132	0.551678	0.560157	0.617818	0.555363	0.554524	0.556008	0.560727	0.554373	0.544762	0.531676	0.53862	0.6367	0.470012	0.545301	0.453378	0.555422	0.465996	0.565617	0.525468	0.590552	0.547971	0.546885	0.575942	0.500338	0.529603	0.545918	0.580588	0.607616	0.606527	0.574436	0.70339	0.576907	0.665743	0.648907	0.641641	0.650685	0.693378	0.653583	0.682425	0.624046	0.565533	0.592971	0.537459
TCGA-2F-A9KW-01	0.534961	0.535285	0.527918	0.516382	0.54983	0.597508	0.567079	0.532778	0.595411	0.556774	0.543199	0.543114	0.553413	0.554301	0.526208	0.517076	0.518469	0.542924	0.490972	0.5322	0.4539	0.543723	0.457166	0.556433	0.522317	0.602916	0.55274	0.563529	0.558347	0.486612	0.531402	0.532737	0.543097	0.58224	0.54178	0.549371	0.615886	0.550295	0.552021	0.571703	0.586489	0.531223	0.604816	0.557618	0.578472	0.583625	0.577698	0.583064	0.538718
TCGA-4Z-AA7M-01	0.54736	0.564783	0.512246	0.504518	0.540127	0.620892	0.558123	0.552906	0.612313	0.531059	0.526159	0.536217	0.552798	0.565941	0.523649	0.506765	0.53147	0.57	0.489	0.536647	0.499422	0.527314	0.49956	0.5291	0.519632	0.595053	0.54502	0.546182	0.554208	0.476929	0.530279	0.524857	0.534957	0.59747	0.559894	0.560123	0.651012	0.563475	0.608705	0.570808	0.608323	0.572552	0.64207	0.579471	0.612776	0.597851	0.576188	0.597597	0.53034
TCGA-4Z-AA7O-01	0.464287	0.551385	0.487666	0.488079	0.539956	0.638565	0.535311	0.507078	0.593031	0.532213	0.532816	0.549978	0.561799	0.524646	0.507931	0.507595	0.500217	0.60647	0.424497	0.491571	0.402082	0.525409	0.435135	0.528279	0.507354	0.574609	0.507071	0.526438	0.562548	0.472257	0.526843	0.462772	0.56874	0.559395	0.59576	0.540467	0.695698	0.55451	0.630389	0.634893	0.612316	0.635826	0.666285	0.642434	0.666428	0.559387	0.562979	0.552393	0.515671
TCGA-4Z-AA7Q-01	0.506646	0.578233	0.484284	0.483407	0.460723	0.574437	0.492595	0.479333	0.564104	0.492204	0.485927	0.474237	0.492351	0.517888	0.477001	0.449731	0.469683	0.573146	0.417425	0.469394	0.468167	0.510496	0.475746	0.496193	0.492553	0.56802	0.478069	0.493027	0.534178	0.432036	0.49866	0.468534	0.532512	0.604716	0.541909	0.516593	0.653975	0.524438	0.604428	0.577789	0.601256	0.606205	0.639339	0.633462	0.6225	0.57613	0.564847	0.570425	0.463157
TCGA-4Z-AA7R-01	0.603939	0.583659	0.552243	0.547342	0.570049	0.618482	0.598946	0.590213	0.632474	0.559108	0.54209	0.578199	0.573875	0.618015	0.571015	0.548548	0.585373	0.55203	0.520101	0.585375	0.530677	0.563692	0.533066	0.568338	0.535533	0.579228	0.565451	0.576386	0.542582	0.518066	0.53273	0.574569	0.539674	0.601445	0.569725	0.59696	0.608329	0.580903	0.570533	0.571593	0.60861	0.533117	0.613957	0.549605	0.573004	0.597978	0.588862	0.606359	0.570692
TCGA-4Z-AA7S-01	0.507332	0.582201	0.519025	0.516139	0.534195	0.624503	0.531115	0.510238	0.597881	0.552413	0.538197	0.544731	0.560139	0.525718	0.492471	0.519621	0.504553	0.591767	0.442632	0.490858	0.409446	0.538481	0.444305	0.548135	0.529523	0.598824	0.528834	0.541322	0.579112	0.47078	0.524637	0.504609	0.573499	0.611852	0.59067	0.528843	0.668691	0.554053	0.607527	0.622106	0.612097	0.61389	0.64072	0.637782	0.649257	0.600117	0.621967	0.620628	0.518812
TCGA-4Z-AA7W-01	0.45763	0.574102	0.48271	0.482529	0.494117	0.599036	0.50773	0.500456	0.609933	0.507703	0.498249	0.486403	0.518621	0.488001	0.450022	0.470693	0.466091	0.617553	0.41245	0.445485	0.410638	0.512682	0.445363	0.517707	0.491762	0.594689	0.513451	0.508077	0.563419	0.409943	0.519911	0.49432	0.562933	0.616973	0.576971	0.494031	0.682747	0.533715	0.625804	0.632851	0.587554	0.6626	0.683392	0.663869	0.698241	0.621307	0.580822	0.605278	0.482498
TCGA-4Z-AA7Y-01	0.490916	0.568024	0.52479	0.523715	0.546527	0.65879	0.549492	0.508553	0.606907	0.557327	0.564401	0.573865	0.579099	0.539806	0.521476	0.519208	0.512746	0.601314	0.434388	0.501002	0.404324	0.557401	0.431508	0.549491	0.531723	0.587152	0.530228	0.546679	0.564194	0.495297	0.516151	0.477497	0.564386	0.579681	0.602523	0.55752	0.681736	0.574865	0.641525	0.638763	0.625915	0.62564	0.666613	0.664826	0.66226	0.576342	0.588517	0.572678	0.520584
TCGA-4Z-AA80-01	0.530983	0.545965	0.46928	0.471843	0.495122	0.572868	0.509987	0.496687	0.563554	0.50543	0.487352	0.503262	0.508927	0.530561	0.503048	0.450194	0.485562	0.50165	0.443915	0.505063	0.440697	0.482498	0.460696	0.508178	0.474188	0.545737	0.489002	0.496729	0.527105	0.458385	0.47316	0.482236	0.495629	0.580637	0.515492	0.503581	0.598754	0.510538	0.538631	0.53664	0.562517	0.509218	0.57182	0.524936	0.568132	0.536664	0.572859	0.562603	0.481571
TCGA-4Z-AA81-01	0.471688	0.610578	0.519416	0.522637	0.540255	0.670766	0.528307	0.542239	0.664794	0.561629	0.563246	0.538694	0.572781	0.519083	0.49188	0.524927	0.513466	0.633664	0.432173	0.499393	0.399407	0.543212	0.43863	0.55389	0.528953	0.611682	0.553709	0.549474	0.621421	0.473917	0.544735	0.510764	0.653992	0.592833	0.601613	0.555056	0.723255	0.585363	0.677089	0.640677	0.589245	0.690906	0.669462	0.693753	0.695609	0.629467	0.575928	0.597567	0.520986
TCGA-4Z-AA82-01	0.506207	0.572111	0.557982	0.555933	0.601973	0.711116	0.619171	0.583427	0.661351	0.596	0.580625	0.593359	0.605084	0.561717	0.549429	0.576069	0.561436	0.728488	0.483979	0.54226	0.413649	0.600009	0.459222	0.620407	0.551732	0.628262	0.600767	0.595607	0.592343	0.508295	0.539769	0.541435	0.602295	0.592494	0.694884	0.581212	0.772137	0.595956	0.702596	0.732427	0.708543	0.711206	0.769344	0.729915	0.732974	0.651813	0.607192	0.625321	0.594394
TCGA-4Z-AA83-01	0.462987	0.573268	0.516463	0.510811	0.52803	0.611271	0.510962	0.496888	0.565678	0.553171	0.543435	0.534929	0.551052	0.50868	0.48836	0.504572	0.488763	0.572925	0.426537	0.474709	0.392252	0.544023	0.4216	0.534347	0.525789	0.5559	0.52028	0.525852	0.566006	0.457018	0.518146	0.487524	0.571507	0.576872	0.563701	0.548887	0.644515	0.581013	0.620119	0.593512	0.57543	0.6121	0.623763	0.63522	0.635244	0.571155	0.564865	0.574788	0.501323
TCGA-4Z-AA84-01	0.566128	0.613306	0.552833	0.550941	0.55339	0.631726	0.585007	0.582465	0.655338	0.568044	0.553939	0.565887	0.5859	0.570307	0.539563	0.547308	0.557675	0.607839	0.498279	0.54486	0.493815	0.573645	0.504868	0.594374	0.539978	0.613229	0.599051	0.580502	0.591476	0.499936	0.557275	0.560065	0.621101	0.632125	0.605985	0.586327	0.67719	0.626982	0.626046	0.620252	0.595381	0.62891	0.667392	0.631381	0.655718	0.659347	0.591493	0.627801	0.5691
TCGA-4Z-AA86-01	0.524525	0.589776	0.567101	0.566252	0.6175	0.73307	0.607573	0.614962	0.693559	0.602734	0.607321	0.610206	0.627354	0.574157	0.545538	0.580828	0.566544	0.699932	0.493647	0.542859	0.436729	0.593983	0.470018	0.611149	0.563667	0.634237	0.601903	0.60805	0.6171	0.514818	0.574613	0.561987	0.615831	0.604608	0.665118	0.600135	0.763276	0.598969	0.705893	0.711175	0.674211	0.708903	0.725244	0.719948	0.731249	0.645927	0.621995	0.626791	0.599796
TCGA-4Z-AA87-01	0.514328	0.524652	0.482048	0.477129	0.505802	0.56646	0.506725	0.517637	0.56478	0.497211	0.480294	0.493613	0.499558	0.495415	0.466916	0.478876	0.493521	0.518203	0.470659	0.485244	0.448561	0.486516	0.454899	0.502001	0.478947	0.562273	0.502802	0.500516	0.53631	0.422726	0.506815	0.516549	0.511617	0.554411	0.514296	0.484973	0.595967	0.507016	0.525416	0.534687	0.555446	0.532077	0.562616	0.523514	0.566754	0.559767	0.574693	0.5825	0.495187
TCGA-4Z-AA89-01	0.459308	0.555349	0.495745	0.494122	0.500694	0.602629	0.500225	0.484218	0.555848	0.515031	0.505248	0.509862	0.522094	0.49165	0.466228	0.456206	0.462426	0.567699	0.403555	0.458342	0.398153	0.514482	0.428673	0.501402	0.499867	0.543972	0.479405	0.51006	0.543619	0.441872	0.495525	0.450614	0.554818	0.551313	0.560978	0.516551	0.650266	0.538744	0.59688	0.58292	0.594014	0.598395	0.62518	0.616485	0.625516	0.550133	0.569828	0.555755	0.477872
TCGA-5N-A9KI-01	0.532279	0.629029	0.546373	0.54384	0.525946	0.629426	0.545304	0.520741	0.620835	0.577108	0.551906	0.547386	0.556116	0.551568	0.505765	0.513389	0.505544	0.556214	0.453549	0.484418	0.407612	0.575869	0.447502	0.570653	0.555402	0.599785	0.527632	0.571005	0.618635	0.462711	0.540057	0.505503	0.635327	0.606779	0.566844	0.551581	0.654308	0.592051	0.59099	0.593675	0.583483	0.601897	0.640023	0.612561	0.641217	0.598648	0.618056	0.614872	0.518371
TCGA-5N-A9KM-01	0.480763	0.552346	0.508677	0.500488	0.536971	0.590788	0.538051	0.506543	0.583888	0.537407	0.531666	0.532413	0.544822	0.546113	0.500916	0.498331	0.493778	0.559267	0.429172	0.484541	0.429752	0.539478	0.440712	0.528926	0.521711	0.571121	0.531351	0.542076	0.564767	0.459193	0.5275	0.504296	0.555779	0.583228	0.553734	0.542632	0.632944	0.545527	0.594254	0.569163	0.573758	0.579171	0.629961	0.600647	0.613396	0.585492	0.574376	0.573981	0.504101
TCGA-BL-A0C8-01	0.519003	0.553253	0.497357	0.485338	0.504437	0.559663	0.510234	0.476616	0.552087	0.534867	0.521822	0.503734	0.516559	0.521862	0.491051	0.480731	0.488961	0.503856	0.427612	0.491201	0.427246	0.513518	0.448949	0.514943	0.518333	0.568813	0.503039	0.518239	0.544076	0.455667	0.497116	0.481066	0.534164	0.571833	0.521139	0.513412	0.579609	0.533249	0.543105	0.529534	0.565173	0.513125	0.565742	0.54008	0.542751	0.552822	0.580949	0.563105	0.492354
TCGA-BL-A13I-01	0.55056	0.536666	0.579095	0.566399	0.631709	0.588734	0.644763	0.596128	0.56625	0.588422	0.586789	0.607922	0.59281	0.626822	0.605949	0.60583	0.611535	0.559811	0.547935	0.619066	0.494071	0.632049	0.514024	0.621488	0.554656	0.550658	0.595384	0.593206	0.525557	0.540399	0.575877	0.596458	0.540383	0.560552	0.639047	0.595402	0.588463	0.592007	0.539748	0.580289	0.614824	0.511276	0.585301	0.53755	0.531499	0.576818	0.584514	0.582789	0.607846
TCGA-BL-A13J-01	0.512357	0.56171	0.525431	0.525142	0.54773	0.647619	0.551358	0.549191	0.627813	0.547905	0.540253	0.543082	0.560553	0.532793	0.50435	0.520993	0.509408	0.64785	0.458033	0.500439	0.422305	0.547061	0.442604	0.557834	0.526445	0.603507	0.527144	0.54985	0.578684	0.467575	0.522042	0.513027	0.570478	0.586844	0.595163	0.541598	0.717294	0.558024	0.630808	0.666118	0.643891	0.649167	0.696357	0.674288	0.680263	0.608119	0.604609	0.611174	0.532228
TCGA-BL-A3JM-01	0.585767	0.54143	0.564103	0.561909	0.597162	0.64612	0.611326	0.607036	0.625129	0.584079	0.585962	0.585577	0.599169	0.616462	0.574442	0.594841	0.605394	0.584936	0.545083	0.585828	0.460623	0.576105	0.472854	0.584138	0.566022	0.603673	0.555266	0.602584	0.569982	0.521005	0.556913	0.567413	0.551263	0.530972	0.596469	0.569707	0.609031	0.565437	0.558488	0.588549	0.638256	0.530189	0.59966	0.560905	0.556865	0.556789	0.610694	0.603533	0.59456
TCGA-BL-A5ZZ-01	0.520446	0.52213	0.542559	0.535356	0.59701	0.644693	0.607172	0.575808	0.593034	0.569498	0.547043	0.600124	0.594151	0.571986	0.559208	0.564617	0.545096	0.635682	0.513372	0.557481	0.396472	0.569443	0.430696	0.590445	0.509923	0.576569	0.550237	0.570944	0.550352	0.51428	0.506532	0.535192	0.529492	0.555211	0.609117	0.570229	0.660889	0.562285	0.583422	0.680073	0.663459	0.589397	0.668977	0.633152	0.625464	0.557107	0.587448	0.595962	0.578701
TCGA-BT-A0S7-01	0.550887	0.52256	0.502048	0.489598	0.532424	0.609261	0.573589	0.575143	0.592399	0.512321	0.494913	0.530153	0.547018	0.538889	0.519668	0.499585	0.530208	0.61486	0.516818	0.5338	0.439853	0.52347	0.454701	0.552147	0.482269	0.56327	0.506779	0.533839	0.501106	0.474596	0.497172	0.524413	0.496383	0.573719	0.581053	0.523808	0.663191	0.519034	0.579725	0.630982	0.686257	0.577774	0.686358	0.59553	0.621706	0.563441	0.572681	0.591729	0.542384
TCGA-BT-A0YX-01	0.522672	0.602435	0.54544	0.543707	0.555778	0.64041	0.551973	0.544184	0.623984	0.570769	0.551832	0.562863	0.580646	0.563346	0.553806	0.527095	0.533497	0.683693	0.454186	0.541757	0.445829	0.577212	0.486189	0.574706	0.522468	0.608735	0.538556	0.557365	0.575997	0.508682	0.525216	0.511977	0.566844	0.624921	0.682131	0.553324	0.721169	0.581297	0.678885	0.722488	0.702075	0.697861	0.729549	0.730555	0.695473	0.625308	0.601931	0.597294	0.534238
TCGA-BT-A20J-01	0.539753	0.577342	0.510615	0.511616	0.506283	0.604406	0.557512	0.516806	0.582015	0.532823	0.515152	0.535259	0.538108	0.561853	0.525325	0.491328	0.511282	0.545177	0.456998	0.516061	0.472848	0.522076	0.480787	0.544067	0.507459	0.578737	0.517153	0.528064	0.557055	0.471774	0.515513	0.487317	0.54725	0.598486	0.562377	0.546168	0.634405	0.572688	0.571171	0.577495	0.602589	0.554535	0.623438	0.578938	0.600727	0.56096	0.599529	0.597741	0.515318
TCGA-BT-A20N-01	0.541073	0.548793	0.542822	0.541651	0.576247	0.681788	0.619073	0.592945	0.658948	0.568259	0.561048	0.582502	0.595973	0.554541	0.533245	0.540259	0.562369	0.677056	0.497465	0.538658	0.44705	0.565084	0.457042	0.600092	0.525649	0.624775	0.559982	0.57969	0.551553	0.487899	0.531326	0.532812	0.555928	0.570912	0.633858	0.568277	0.732017	0.581018	0.644794	0.685573	0.680926	0.640407	0.713719	0.655343	0.685913	0.600467	0.598396	0.606737	0.583835
TCGA-BT-A20O-01	0.615436	0.580261	0.592856	0.589868	0.620179	0.642025	0.652219	0.629972	0.625576	0.623559	0.623842	0.628864	0.618017	0.660186	0.609468	0.598037	0.630342	0.571621	0.558321	0.628417	0.534519	0.627706	0.556123	0.622776	0.599307	0.586526	0.576805	0.626074	0.558938	0.573687	0.594884	0.579237	0.568918	0.571297	0.62671	0.631264	0.622306	0.633991	0.591149	0.578069	0.648288	0.547827	0.612499	0.571513	0.561975	0.579653	0.607121	0.598593	0.604091
TCGA-BT-A20P-01	0.535924	0.559393	0.558744	0.55644	0.583978	0.656009	0.588724	0.579058	0.620048	0.574137	0.568626	0.585459	0.588405	0.583436	0.5425	0.549354	0.533412	0.599078	0.491287	0.539314	0.433685	0.583093	0.461679	0.578709	0.543177	0.581636	0.555126	0.590197	0.561424	0.512345	0.536923	0.529059	0.575494	0.561158	0.611034	0.58426	0.664028	0.579586	0.603787	0.620263	0.644195	0.591098	0.647492	0.625841	0.617734	0.592088	0.630183	0.610851	0.568586
TCGA-BT-A20Q-01	0.517235	0.566057	0.560831	0.555857	0.582515	0.654741	0.581952	0.55348	0.618433	0.577933	0.567488	0.58296	0.583762	0.566736	0.528187	0.5553	0.531168	0.615647	0.484336	0.520903	0.428527	0.580605	0.450405	0.582528	0.54891	0.611275	0.563012	0.578795	0.579942	0.503911	0.553025	0.531308	0.569659	0.59823	0.612751	0.580847	0.678304	0.57796	0.633193	0.645335	0.664062	0.624312	0.673123	0.663625	0.642363	0.614722	0.635431	0.629408	0.557925
TCGA-BT-A20R-01	0.54982	0.571024	0.523901	0.514989	0.556962	0.620911	0.576905	0.534274	0.614773	0.539751	0.528067	0.566095	0.570531	0.582498	0.537748	0.521899	0.528715	0.556749	0.482242	0.540878	0.4615	0.545782	0.476682	0.547519	0.5215	0.615838	0.543214	0.556458	0.556825	0.493271	0.521744	0.521279	0.543421	0.625437	0.568616	0.558479	0.636399	0.544512	0.566974	0.603814	0.622883	0.553089	0.645847	0.580988	0.608234	0.601638	0.624388	0.620143	0.551898
TCGA-BT-A20T-01	0.474266	0.531587	0.502385	0.499067	0.535493	0.641418	0.550561	0.511118	0.594387	0.538905	0.520489	0.545826	0.550188	0.526956	0.500054	0.514582	0.496641	0.62463	0.431209	0.493991	0.395531	0.530974	0.415759	0.544722	0.497393	0.571111	0.510425	0.530268	0.529142	0.463089	0.497571	0.472717	0.52805	0.570401	0.59653	0.527029	0.682844	0.538506	0.62085	0.657373	0.659857	0.629415	0.69653	0.666167	0.663537	0.565397	0.586554	0.580823	0.527494
TCGA-BT-A20U-01	0.492961	0.615147	0.531797	0.528421	0.555505	0.652507	0.559406	0.534427	0.625229	0.571447	0.551135	0.555519	0.582349	0.545184	0.519571	0.529763	0.516952	0.69601	0.434392	0.500783	0.401945	0.576258	0.440674	0.579911	0.522414	0.610314	0.528494	0.557371	0.59761	0.486595	0.526845	0.501566	0.604208	0.62592	0.699996	0.548414	0.744591	0.582874	0.682878	0.721267	0.682775	0.713848	0.745682	0.734024	0.729525	0.614634	0.620822	0.610698	0.526681
TCGA-BT-A20V-01	0.547294	0.612907	0.557226	0.553441	0.550089	0.654647	0.595903	0.576179	0.659931	0.568182	0.5501	0.55221	0.579508	0.575388	0.543782	0.549377	0.550787	0.674959	0.496815	0.535645	0.448257	0.584758	0.494245	0.598797	0.542975	0.657625	0.573289	0.582939	0.602246	0.485657	0.545109	0.549276	0.59528	0.628792	0.661848	0.571218	0.734229	0.584488	0.678015	0.678982	0.670641	0.678762	0.727555	0.683542	0.700424	0.632559	0.620161	0.635465	0.555837
TCGA-BT-A20W-01	0.55136	0.577901	0.552198	0.54609	0.570368	0.641932	0.581624	0.567503	0.614335	0.566912	0.544628	0.553238	0.57052	0.554099	0.527221	0.555965	0.538758	0.621005	0.507619	0.533709	0.433332	0.567919	0.465495	0.58227	0.533232	0.617798	0.561597	0.573675	0.587383	0.484091	0.545684	0.558311	0.575729	0.594611	0.613166	0.552536	0.67411	0.557002	0.596112	0.632527	0.660266	0.594998	0.661484	0.617776	0.629942	0.613592	0.638583	0.646229	0.563162
TCGA-BT-A20X-01	0.493965	0.554219	0.513856	0.509294	0.552763	0.656422	0.587057	0.554491	0.605001	0.546422	0.548863	0.565418	0.570752	0.544133	0.54816	0.513812	0.543494	0.67957	0.459764	0.542944	0.429632	0.552932	0.450681	0.555824	0.511961	0.545852	0.52782	0.544633	0.527987	0.504359	0.496982	0.478637	0.537113	0.561623	0.637239	0.566427	0.701558	0.577122	0.67185	0.710984	0.679122	0.687658	0.753885	0.711824	0.699598	0.564536	0.544477	0.546461	0.551317
TCGA-BT-A2LA-01	0.607895	0.386935	0.52786	0.525265	0.561005	0.555147	0.611458	0.591095	0.515928	0.497808	0.483386	0.555525	0.532762	0.612643	0.544083	0.560043	0.572627	0.479504	0.59367	0.598345	0.44291	0.521641	0.468106	0.533557	0.462656	0.477519	0.508112	0.542078	0.376393	0.505695	0.455981	0.552118	0.364593	0.425103	0.499499	0.53997	0.461627	0.485062	0.408144	0.492658	0.598682	0.345789	0.496474	0.38053	0.390004	0.454042	0.496199	0.524536	0.586713
TCGA-BT-A2LB-01	0.50458	0.58341	0.515077	0.519737	0.542546	0.634497	0.538063	0.524076	0.598421	0.547984	0.537095	0.546706	0.557488	0.539293	0.518096	0.50597	0.498179	0.604647	0.443197	0.499002	0.426544	0.541029	0.454602	0.550011	0.516752	0.580624	0.525208	0.546797	0.585864	0.46901	0.527141	0.496997	0.5738	0.592303	0.585855	0.545845	0.685617	0.567315	0.621987	0.632545	0.628191	0.632505	0.679319	0.653395	0.656464	0.585359	0.590325	0.602815	0.512877
TCGA-BT-A2LD-01	0.509981	0.549561	0.515066	0.503534	0.575201	0.624557	0.578525	0.554749	0.655991	0.535514	0.524012	0.555436	0.593729	0.560255	0.532264	0.566052	0.537	0.621733	0.4984	0.536287	0.442995	0.542962	0.469862	0.554587	0.492675	0.633196	0.603272	0.550628	0.573422	0.493514	0.529301	0.552298	0.554352	0.628573	0.602938	0.561495	0.65952	0.549175	0.62266	0.658703	0.619705	0.607688	0.678284	0.627753	0.648522	0.649732	0.592288	0.616122	0.570369
TCGA-BT-A3PH-01	0.480732	0.554361	0.503351	0.498544	0.540499	0.615945	0.52132	0.529538	0.613759	0.518895	0.517337	0.54355	0.55963	0.522693	0.491052	0.516805	0.494467	0.594141	0.454343	0.485293	0.394627	0.519186	0.432941	0.537515	0.478694	0.594033	0.525992	0.524157	0.558179	0.46294	0.521711	0.511658	0.569485	0.597201	0.572914	0.53965	0.672951	0.543558	0.614196	0.630274	0.602242	0.629359	0.654279	0.639067	0.655461	0.602306	0.581214	0.60619	0.52154
TCGA-BT-A3PJ-01	0.506134	0.576163	0.54045	0.542186	0.590408	0.715612	0.599844	0.588931	0.68863	0.584261	0.600435	0.640419	0.633983	0.607057	0.578179	0.55435	0.576471	0.666522	0.456933	0.560376	0.468731	0.570631	0.504087	0.58202	0.547626	0.596903	0.57206	0.583953	0.57905	0.545769	0.544267	0.511014	0.578633	0.600903	0.647539	0.62349	0.721317	0.631298	0.727475	0.690079	0.639926	0.68983	0.725798	0.701909	0.714706	0.600738	0.560264	0.556982	0.576686
TCGA-BT-A3PK-01	0.525358	0.589452	0.544004	0.543221	0.576655	0.703294	0.598845	0.576094	0.67363	0.572854	0.565384	0.586637	0.60657	0.575316	0.558211	0.563165	0.557522	0.681682	0.477306	0.552326	0.437556	0.573003	0.464503	0.596946	0.530845	0.62229	0.566345	0.575509	0.583019	0.519076	0.527564	0.536872	0.584942	0.629235	0.655093	0.596108	0.756869	0.583026	0.693324	0.720126	0.688476	0.696947	0.755689	0.721058	0.728352	0.629831	0.598347	0.631804	0.563145
TCGA-BT-A42C-01	0.491465	0.575406	0.491991	0.485456	0.500965	0.608929	0.515847	0.491014	0.589187	0.525726	0.520384	0.512678	0.528568	0.517871	0.493422	0.472894	0.489706	0.583875	0.40864	0.472348	0.393645	0.52517	0.422301	0.528297	0.507199	0.565861	0.489272	0.515559	0.557725	0.443021	0.487976	0.466765	0.54859	0.602596	0.571519	0.5184	0.673572	0.543728	0.609296	0.59881	0.591248	0.610062	0.651144	0.639158	0.649514	0.569255	0.58835	0.582426	0.490962
TCGA-BT-A42E-01	0.499459	0.584247	0.561531	0.556486	0.582999	0.686352	0.586388	0.596783	0.669566	0.585454	0.579613	0.573725	0.603164	0.539759	0.530259	0.5518	0.543693	0.71039	0.492003	0.518724	0.429371	0.585457	0.472832	0.59636	0.561235	0.631213	0.588846	0.590158	0.594278	0.497224	0.559004	0.558245	0.597727	0.598594	0.670162	0.575338	0.770007	0.58909	0.729261	0.72986	0.683968	0.741083	0.761192	0.744582	0.762818	0.649442	0.600075	0.622773	0.566764
TCGA-BT-A42F-01	0.501014	0.624438	0.504493	0.505592	0.527026	0.621936	0.521424	0.516563	0.606084	0.540091	0.533536	0.540568	0.569227	0.520051	0.504507	0.488914	0.512512	0.647164	0.419857	0.495954	0.447544	0.531574	0.470563	0.548447	0.510395	0.598871	0.520139	0.529023	0.583666	0.468531	0.549864	0.503212	0.5828	0.641984	0.610961	0.542083	0.708805	0.571156	0.673759	0.667271	0.630671	0.69412	0.700901	0.704054	0.700365	0.631291	0.597488	0.607735	0.508577
TCGA-C4-A0EZ-01	0.541113	0.452034	0.509972	0.506153	0.538025	0.584059	0.535234	0.54865	0.525916	0.517525	0.482405	0.515539	0.520178	0.520846	0.482594	0.5386	0.498004	0.527983	0.5222	0.501145	0.393594	0.520047	0.414362	0.527956	0.471178	0.530565	0.500309	0.522073	0.463951	0.431273	0.486837	0.530626	0.444229	0.477389	0.532634	0.496273	0.536009	0.481714	0.469966	0.566512	0.578924	0.473689	0.533895	0.4948	0.496478	0.499948	0.556918	0.586677	0.554699
TCGA-C4-A0F0-01	0.489001	0.528498	0.538303	0.535126	0.617307	0.706803	0.616485	0.601768	0.635603	0.582936	0.599702	0.644577	0.658524	0.567789	0.56575	0.575321	0.567467	0.664351	0.480103	0.561324	0.402556	0.577767	0.427133	0.600163	0.534569	0.557479	0.590673	0.588911	0.542782	0.543608	0.532227	0.508824	0.545493	0.535629	0.66326	0.598572	0.702464	0.583295	0.675301	0.699176	0.653876	0.65262	0.690992	0.664727	0.675075	0.55852	0.561216	0.557436	0.608225
TCGA-C4-A0F6-01	0.503392	0.562165	0.513227	0.5099	0.552691	0.62468	0.545406	0.53451	0.609687	0.539763	0.521508	0.555843	0.566095	0.541858	0.520912	0.510701	0.50892	0.613708	0.460287	0.503694	0.412379	0.538186	0.44737	0.552875	0.499253	0.615437	0.520696	0.542146	0.569655	0.472748	0.52123	0.511927	0.550413	0.612595	0.606592	0.544168	0.684429	0.548925	0.616456	0.647536	0.641872	0.61284	0.678901	0.63488	0.647361	0.589972	0.614097	0.610623	0.521749
TCGA-CF-A1HR-01	0.470857	0.559784	0.490585	0.485725	0.497674	0.597112	0.495791	0.47887	0.571602	0.514928	0.496126	0.49956	0.517185	0.497336	0.459194	0.481638	0.462184	0.571383	0.414163	0.447298	0.379604	0.507633	0.410775	0.512665	0.488843	0.565717	0.482757	0.518512	0.550442	0.438597	0.495957	0.471688	0.558061	0.575241	0.561789	0.501908	0.652942	0.519024	0.593796	0.59691	0.599097	0.599221	0.637726	0.62272	0.648537	0.560272	0.584395	0.586754	0.4732
TCGA-CF-A1HS-01	0.484396	0.560747	0.526014	0.531109	0.578208	0.696893	0.57616	0.568726	0.634009	0.569294	0.55573	0.573264	0.600842	0.545711	0.537906	0.539235	0.523726	0.715639	0.449964	0.52622	0.397222	0.567957	0.429829	0.587692	0.501263	0.600093	0.569777	0.562157	0.579627	0.482196	0.523977	0.525666	0.568121	0.592398	0.659236	0.55552	0.754895	0.561153	0.677144	0.748978	0.689635	0.706018	0.739741	0.72997	0.7225	0.623756	0.602449	0.614007	0.558321
TCGA-CF-A27C-01	0.501107	0.583693	0.523717	0.520442	0.543243	0.627241	0.529918	0.514426	0.59516	0.549981	0.548958	0.546238	0.567541	0.534716	0.513872	0.507737	0.506293	0.59212	0.429932	0.499354	0.449681	0.545218	0.466182	0.529543	0.54418	0.584702	0.522049	0.547238	0.571608	0.483416	0.554483	0.498058	0.582865	0.592624	0.584539	0.553745	0.669403	0.569333	0.63289	0.607339	0.613132	0.620001	0.646868	0.651393	0.637879	0.601751	0.597744	0.591104	0.512891
TCGA-CF-A3MF-01	0.457025	0.556576	0.489504	0.487989	0.497333	0.567433	0.477427	0.467655	0.540714	0.530563	0.51955	0.494327	0.516659	0.486831	0.456499	0.471169	0.464597	0.537052	0.410427	0.453013	0.396363	0.502551	0.414144	0.495523	0.511178	0.555116	0.498171	0.506696	0.551036	0.429512	0.509892	0.483177	0.559728	0.553636	0.531746	0.511181	0.615198	0.538179	0.585588	0.546565	0.542697	0.571908	0.580542	0.592799	0.594166	0.561603	0.563523	0.566421	0.472697
TCGA-CF-A3MG-01	0.453005	0.555689	0.469542	0.464909	0.495752	0.594901	0.492282	0.468615	0.578614	0.498791	0.501771	0.50443	0.515963	0.48286	0.463742	0.46473	0.463035	0.568293	0.393128	0.447186	0.37226	0.501041	0.405529	0.504531	0.478922	0.549456	0.480372	0.501739	0.547819	0.432185	0.485416	0.462673	0.573584	0.572018	0.557299	0.498505	0.664486	0.530082	0.600187	0.588027	0.566031	0.611796	0.633051	0.631472	0.651098	0.556623	0.556782	0.55386	0.468779
TCGA-CF-A3MH-01	0.443216	0.562515	0.48521	0.482566	0.508911	0.610758	0.506046	0.481195	0.585249	0.5163	0.519816	0.515639	0.531078	0.496956	0.472646	0.476715	0.473823	0.592437	0.400039	0.459979	0.378484	0.522191	0.417305	0.515571	0.499099	0.564701	0.489369	0.512924	0.555298	0.444291	0.503549	0.464925	0.590348	0.586173	0.570721	0.529074	0.691571	0.555121	0.623698	0.606004	0.578299	0.635074	0.654267	0.647031	0.673468	0.576356	0.567995	0.570755	0.480584
TCGA-CF-A3MI-01	0.457789	0.562663	0.492961	0.487703	0.523927	0.619413	0.509317	0.505654	0.575605	0.524288	0.511193	0.518015	0.541091	0.487269	0.473622	0.497185	0.488319	0.593575	0.425812	0.472766	0.391923	0.51468	0.429246	0.521976	0.499037	0.583528	0.514114	0.514638	0.567851	0.449523	0.524267	0.488253	0.578129	0.571595	0.578048	0.513231	0.664328	0.536841	0.610539	0.601819	0.594183	0.623023	0.642321	0.626909	0.651303	0.587705	0.57414	0.589076	0.499097
TCGA-CF-A47S-01	0.453212	0.553066	0.488961	0.4878	0.485211	0.598182	0.48524	0.466249	0.5541	0.527796	0.5079	0.493976	0.505067	0.476242	0.450272	0.464256	0.454288	0.542606	0.398342	0.437675	0.369805	0.509978	0.395968	0.504346	0.499438	0.539067	0.480881	0.511769	0.549647	0.411936	0.495926	0.46008	0.570974	0.542479	0.526867	0.508949	0.643176	0.534634	0.581349	0.56318	0.553903	0.586224	0.603733	0.611234	0.607147	0.543467	0.560553	0.566133	0.461542
TCGA-CF-A47T-01	0.471641	0.550515	0.493192	0.49075	0.542837	0.631858	0.53964	0.523558	0.577283	0.533142	0.510713	0.542377	0.555417	0.512435	0.503885	0.504225	0.50482	0.631048	0.437035	0.503463	0.409439	0.528017	0.440077	0.529952	0.48418	0.575866	0.516815	0.52393	0.55598	0.454904	0.517188	0.495053	0.558689	0.567098	0.610305	0.530251	0.692046	0.547392	0.622718	0.644946	0.634934	0.629925	0.675973	0.633885	0.652911	0.572899	0.581438	0.578087	0.514574
TCGA-CF-A47V-01	0.469901	0.550477	0.512343	0.5097	0.532885	0.612223	0.517893	0.491262	0.56582	0.554075	0.547849	0.533716	0.542907	0.516762	0.490139	0.505681	0.489225	0.565503	0.429214	0.48358	0.395327	0.537659	0.430038	0.517757	0.535922	0.553787	0.513215	0.538845	0.55163	0.466429	0.530073	0.48707	0.566824	0.547225	0.556417	0.545394	0.636812	0.556661	0.605251	0.576435	0.576355	0.59134	0.609106	0.615588	0.607901	0.56267	0.569227	0.570653	0.497586
TCGA-CF-A47W-01	0.499724	0.548063	0.536844	0.527463	0.543501	0.613546	0.549148	0.536848	0.578477	0.553268	0.530412	0.543796	0.553356	0.529877	0.483292	0.523955	0.506116	0.575078	0.469577	0.493545	0.424098	0.555088	0.442198	0.546114	0.526203	0.566098	0.537236	0.560604	0.540889	0.461124	0.538825	0.518027	0.566577	0.549722	0.567217	0.548589	0.634636	0.551559	0.578625	0.580508	0.602495	0.575409	0.618958	0.593992	0.600516	0.574517	0.595867	0.604346	0.524583
TCGA-CF-A47X-01	0.522592	0.576743	0.507847	0.504438	0.51856	0.598151	0.512605	0.489692	0.557161	0.543941	0.525802	0.522393	0.540737	0.519825	0.498563	0.493574	0.49973	0.549802	0.423237	0.491025	0.443555	0.524418	0.450112	0.515907	0.516277	0.570948	0.492062	0.515416	0.55837	0.468332	0.522099	0.489471	0.564296	0.57076	0.561101	0.529582	0.623604	0.551707	0.587698	0.570998	0.59789	0.560088	0.596497	0.593235	0.587908	0.560174	0.600946	0.571507	0.495364
TCGA-CF-A47Y-01	0.513226	0.562028	0.535937	0.531127	0.549315	0.614451	0.551419	0.53267	0.573031	0.558473	0.545035	0.551084	0.558228	0.539183	0.498248	0.529542	0.514386	0.567519	0.465541	0.503749	0.447082	0.558022	0.463319	0.544021	0.549509	0.558021	0.544142	0.558493	0.554152	0.482286	0.546073	0.51314	0.581829	0.547772	0.572847	0.56309	0.637417	0.57443	0.593984	0.578249	0.593745	0.583198	0.61499	0.602337	0.608121	0.575008	0.582306	0.58962	0.51931
TCGA-CF-A5U8-01	0.490166	0.560869	0.52432	0.519332	0.535578	0.60867	0.532742	0.513942	0.570204	0.549183	0.533337	0.539476	0.548403	0.527465	0.494657	0.498085	0.493342	0.558106	0.439506	0.488031	0.422479	0.542421	0.44112	0.526217	0.533124	0.554731	0.523758	0.548353	0.551311	0.463356	0.531255	0.49469	0.575443	0.547783	0.553573	0.547362	0.631631	0.557381	0.587102	0.569831	0.573171	0.576735	0.613196	0.598312	0.601585	0.564231	0.576488	0.579475	0.505212
TCGA-CF-A5UA-01	0.500053	0.537533	0.534089	0.525595	0.555715	0.63178	0.5693	0.541347	0.592911	0.553656	0.5236	0.546797	0.55713	0.530699	0.498074	0.529336	0.521728	0.621955	0.471288	0.502973	0.403537	0.562488	0.428531	0.562602	0.524677	0.581422	0.530936	0.562781	0.533927	0.472149	0.530297	0.518004	0.562984	0.552401	0.610989	0.542943	0.670994	0.533507	0.601888	0.625255	0.652218	0.600488	0.666169	0.619902	0.643418	0.584004	0.600117	0.598574	0.539709
TCGA-CF-A7I0-01	0.497754	0.561038	0.506832	0.499599	0.518884	0.588898	0.508481	0.483532	0.549227	0.534681	0.518729	0.521665	0.539193	0.506842	0.478201	0.497922	0.490339	0.551049	0.442098	0.483223	0.398008	0.523192	0.427384	0.516049	0.515293	0.574989	0.502218	0.524796	0.548536	0.458185	0.522556	0.488662	0.558741	0.558345	0.551974	0.516611	0.628945	0.537492	0.568754	0.570678	0.589209	0.562169	0.602463	0.586716	0.590594	0.554896	0.594688	0.590183	0.500876
TCGA-CF-A8HX-01	0.471275	0.579259	0.509969	0.502878	0.529215	0.576313	0.510562	0.512024	0.569963	0.541915	0.517255	0.501732	0.52835	0.506312	0.473357	0.507692	0.481783	0.59428	0.441734	0.472066	0.389413	0.542325	0.42713	0.533971	0.520235	0.568756	0.516452	0.535044	0.576454	0.43522	0.522061	0.518104	0.587734	0.58427	0.571323	0.527082	0.660577	0.553783	0.600672	0.586999	0.570929	0.631023	0.639384	0.630668	0.645112	0.586111	0.575084	0.595409	0.491091
TCGA-CF-A8HY-01	0.468853	0.515621	0.503403	0.496568	0.533559	0.626405	0.54762	0.529719	0.5914	0.530734	0.513673	0.53056	0.540048	0.513909	0.49267	0.515118	0.498538	0.609195	0.442191	0.49979	0.376986	0.533534	0.401408	0.542533	0.496157	0.55099	0.512591	0.537924	0.514189	0.454924	0.496788	0.496769	0.538769	0.548106	0.579735	0.531531	0.666209	0.529211	0.594188	0.617817	0.624397	0.596082	0.658488	0.621038	0.641341	0.568203	0.565683	0.582529	0.512009
TCGA-CF-A9FF-01	0.474749	0.55888	0.487616	0.484683	0.508147	0.590476	0.502124	0.464895	0.548065	0.528423	0.517256	0.513847	0.522341	0.495155	0.47371	0.481775	0.479638	0.55038	0.412148	0.461986	0.381002	0.51374	0.415894	0.507083	0.500547	0.563362	0.492496	0.507511	0.549891	0.438083	0.502432	0.465112	0.547212	0.559182	0.545238	0.502491	0.624046	0.53709	0.570407	0.572128	0.572389	0.564815	0.597024	0.591268	0.603326	0.549638	0.576214	0.566044	0.485484
TCGA-CF-A9FH-01	0.483469	0.577203	0.518503	0.517749	0.52809	0.609748	0.51231	0.50303	0.574255	0.546157	0.550194	0.517519	0.53796	0.516924	0.48136	0.500292	0.486055	0.556111	0.428967	0.472316	0.405654	0.542921	0.435353	0.536479	0.546029	0.551406	0.515281	0.540037	0.572342	0.46222	0.524594	0.496095	0.578282	0.571702	0.562076	0.533858	0.645847	0.560788	0.596946	0.563836	0.578909	0.591128	0.608117	0.614399	0.610439	0.566888	0.591127	0.579435	0.493144
TCGA-CF-A9FL-01	0.521162	0.544482	0.511418	0.509844	0.559496	0.645612	0.57253	0.535715	0.614366	0.558579	0.551973	0.581551	0.579423	0.567722	0.534168	0.528186	0.538805	0.592584	0.464853	0.53406	0.451763	0.540493	0.463461	0.549649	0.5301	0.59158	0.524518	0.551144	0.550549	0.501328	0.527511	0.497941	0.539519	0.567515	0.592679	0.575495	0.678	0.572063	0.625395	0.613954	0.641626	0.591781	0.66638	0.608549	0.626651	0.571392	0.587108	0.570046	0.53974
TCGA-CF-A9FM-01	0.485783	0.564949	0.534628	0.528442	0.525453	0.633783	0.539375	0.502555	0.582767	0.570175	0.549984	0.546951	0.559794	0.537032	0.490264	0.497775	0.494362	0.565305	0.43272	0.484369	0.411558	0.547593	0.429188	0.547319	0.541638	0.56608	0.51709	0.556432	0.553654	0.473233	0.530444	0.475215	0.570761	0.566142	0.561748	0.558521	0.657647	0.584575	0.611657	0.588841	0.602886	0.601488	0.642147	0.633407	0.630154	0.55431	0.592833	0.58766	0.501958
TCGA-CU-A0YN-01	0.471582	0.573304	0.520486	0.526231	0.565918	0.713846	0.539202	0.545978	0.653823	0.57248	0.571084	0.58357	0.597642	0.533457	0.514531	0.531959	0.522221	0.682149	0.435916	0.501747	0.385275	0.548025	0.425833	0.564922	0.515171	0.605707	0.538533	0.5503	0.58971	0.490404	0.520652	0.490685	0.582288	0.582427	0.639091	0.565297	0.741773	0.573526	0.703107	0.728421	0.657209	0.718814	0.717464	0.740023	0.730324	0.606166	0.582549	0.591152	0.547114
TCGA-CU-A0YO-01	0.490248	0.581276	0.510672	0.509044	0.501306	0.627334	0.511742	0.47725	0.57016	0.540519	0.521629	0.523297	0.545993	0.508071	0.484956	0.483708	0.481519	0.581506	0.414978	0.469001	0.385805	0.530594	0.412526	0.529464	0.50788	0.58711	0.489617	0.527049	0.560135	0.458896	0.506003	0.461695	0.565299	0.579288	0.580031	0.514011	0.668917	0.539846	0.609233	0.619204	0.637381	0.607086	0.663338	0.64227	0.635464	0.560229	0.604757	0.586565	0.49266
TCGA-CU-A0YR-01	0.487654	0.558412	0.521062	0.514733	0.53092	0.623623	0.538054	0.513999	0.598342	0.552964	0.530473	0.515901	0.539487	0.49156	0.484175	0.509143	0.481706	0.594934	0.443805	0.475409	0.376713	0.532555	0.409046	0.57002	0.509637	0.598341	0.53019	0.544103	0.568115	0.440665	0.507249	0.502133	0.570233	0.595107	0.590157	0.499141	0.66072	0.531664	0.587854	0.62186	0.623037	0.581183	0.646901	0.609686	0.647204	0.595459	0.606621	0.611371	0.511039
TCGA-CU-A3KJ-01	0.509025	0.536605	0.524208	0.527722	0.570648	0.674676	0.607835	0.584297	0.65664	0.560172	0.577174	0.607993	0.601254	0.607637	0.572908	0.541723	0.559167	0.640549	0.474885	0.55776	0.479643	0.555089	0.489998	0.56118	0.540928	0.557688	0.540926	0.566011	0.518101	0.527879	0.515978	0.502012	0.513353	0.566988	0.6132	0.618751	0.691371	0.607231	0.671316	0.664062	0.657552	0.656121	0.728528	0.688573	0.670755	0.579262	0.542424	0.560576	0.572338
TCGA-CU-A3QU-01	0.544997	0.582166	0.541149	0.534826	0.517539	0.619104	0.523621	0.525622	0.619027	0.549895	0.537267	0.539262	0.553273	0.534906	0.498142	0.507814	0.520634	0.537922	0.449817	0.48523	0.426982	0.548653	0.446875	0.530676	0.534148	0.601062	0.51334	0.548091	0.574689	0.459851	0.535475	0.509397	0.57626	0.58001	0.533819	0.532271	0.6122	0.548827	0.56664	0.56811	0.558423	0.572155	0.592252	0.587702	0.596485	0.592277	0.6103	0.609558	0.511248
TCGA-CU-A3YL-01	0.495338	0.564619	0.524215	0.51566	0.526159	0.603861	0.523905	0.511755	0.575029	0.535249	0.522108	0.511156	0.541493	0.507696	0.481579	0.511498	0.490156	0.577714	0.441617	0.474572	0.410938	0.536243	0.429288	0.540582	0.519226	0.582323	0.510341	0.530263	0.561103	0.456398	0.526464	0.515385	0.568699	0.576003	0.573831	0.528028	0.641557	0.529998	0.587333	0.580742	0.600727	0.58163	0.623655	0.609639	0.610074	0.58656	0.608003	0.592006	0.508279
TCGA-CU-A5W6-01	0.477294	0.537938	0.48815	0.478834	0.476545	0.589796	0.502089	0.477146	0.565794	0.498276	0.491087	0.496513	0.508243	0.495921	0.462542	0.45342	0.455077	0.550582	0.412715	0.457266	0.402242	0.499234	0.409636	0.514222	0.477144	0.549103	0.491429	0.49767	0.527204	0.441501	0.476188	0.444922	0.514169	0.587332	0.533332	0.511777	0.636703	0.516647	0.587654	0.588089	0.588609	0.588406	0.639819	0.619609	0.634338	0.561226	0.582457	0.573212	0.472708
TCGA-CU-A72E-01	0.474347	0.580848	0.486503	0.479316	0.524061	0.603251	0.524123	0.489929	0.572743	0.522337	0.512526	0.531943	0.540009	0.533427	0.511747	0.489253	0.495145	0.624419	0.395642	0.499624	0.426384	0.531735	0.447507	0.529079	0.496039	0.548196	0.507049	0.501686	0.547449	0.475155	0.495651	0.462854	0.54623	0.611382	0.607336	0.539897	0.685089	0.57235	0.650054	0.650179	0.633987	0.657076	0.705698	0.671708	0.668843	0.585769	0.55817	0.558785	0.495033
TCGA-DK-A1A3-01	0.538466	0.548158	0.516588	0.509482	0.525708	0.622924	0.552632	0.521926	0.614474	0.535301	0.533818	0.546348	0.559193	0.539741	0.508492	0.512776	0.506825	0.543568	0.467927	0.505427	0.421875	0.525822	0.430968	0.547988	0.518361	0.631125	0.529213	0.543085	0.54944	0.467521	0.507773	0.489545	0.531361	0.595833	0.560911	0.530585	0.628558	0.52951	0.553941	0.588091	0.617152	0.536303	0.61699	0.572968	0.604744	0.582798	0.628132	0.622389	0.535784
TCGA-DK-A1A5-01	0.504902	0.553999	0.536282	0.534146	0.570058	0.675599	0.567905	0.536727	0.639635	0.574939	0.576668	0.588516	0.587091	0.570885	0.522277	0.54977	0.528057	0.620734	0.461723	0.519156	0.426354	0.566783	0.449624	0.560635	0.538342	0.608896	0.552749	0.565486	0.571684	0.499169	0.533769	0.509813	0.568566	0.578752	0.605582	0.577868	0.69609	0.581541	0.647218	0.648822	0.639314	0.630269	0.679311	0.661627	0.659533	0.598002	0.602414	0.599959	0.553599
TCGA-DK-A1A7-01	0.530362	0.567254	0.516913	0.511189	0.537931	0.612775	0.558957	0.541161	0.586362	0.533163	0.502552	0.529246	0.548024	0.532296	0.515712	0.510368	0.506331	0.621042	0.477071	0.523315	0.431504	0.535738	0.441566	0.558531	0.491406	0.585883	0.536614	0.533476	0.54871	0.459825	0.518736	0.531338	0.539784	0.584207	0.604993	0.522522	0.656033	0.524808	0.575177	0.627028	0.653781	0.587638	0.662666	0.612109	0.622241	0.588195	0.616182	0.619438	0.540292
TCGA-DK-A1AA-01	0.475425	0.574389	0.510794	0.507231	0.543291	0.657063	0.547798	0.515913	0.605399	0.549593	0.552887	0.561847	0.574335	0.531964	0.511836	0.509278	0.503519	0.606467	0.421683	0.492792	0.40596	0.543453	0.425042	0.550961	0.520461	0.569914	0.525924	0.543177	0.567403	0.483114	0.527344	0.474332	0.589226	0.576694	0.599257	0.560355	0.695222	0.581348	0.64674	0.632065	0.619092	0.637487	0.678083	0.665056	0.67656	0.576571	0.58186	0.573767	0.525512
TCGA-DK-A1AB-01	0.508989	0.561133	0.537055	0.534163	0.559268	0.655373	0.578684	0.523296	0.582795	0.553933	0.535688	0.577082	0.574263	0.555659	0.519362	0.521415	0.508561	0.672623	0.466254	0.516047	0.416282	0.568396	0.447673	0.553795	0.527745	0.594099	0.535777	0.554952	0.55599	0.492494	0.51176	0.486095	0.551976	0.583956	0.639356	0.559205	0.708329	0.559293	0.650109	0.709893	0.71147	0.671989	0.740501	0.703156	0.681243	0.590936	0.618413	0.601955	0.553662
TCGA-DK-A1AC-01	0.600455	0.564807	0.550954	0.547395	0.555706	0.627433	0.58229	0.556839	0.606946	0.568131	0.568016	0.587039	0.576841	0.600978	0.563477	0.540138	0.556824	0.525545	0.505325	0.562579	0.498514	0.549328	0.4971	0.559393	0.545141	0.593879	0.544193	0.569749	0.553134	0.517995	0.541036	0.527207	0.519682	0.580502	0.545091	0.575166	0.59912	0.584067	0.548924	0.562688	0.609862	0.511881	0.588597	0.545026	0.556492	0.57237	0.612023	0.598342	0.55548
TCGA-DK-A1AD-01	0.508969	0.537958	0.484582	0.483423	0.498292	0.576697	0.508116	0.4794	0.552741	0.515984	0.508796	0.522511	0.518891	0.54344	0.503746	0.470206	0.488476	0.525454	0.41399	0.500972	0.45452	0.495277	0.463122	0.501031	0.487699	0.550582	0.491465	0.503044	0.534224	0.46591	0.505371	0.477015	0.501305	0.566897	0.527402	0.517489	0.604784	0.539669	0.566537	0.553654	0.586221	0.538457	0.58767	0.555967	0.559694	0.536234	0.554029	0.542694	0.486686
TCGA-DK-A1AE-01	0.55064	0.540421	0.555572	0.546071	0.575569	0.67531	0.628326	0.595641	0.627853	0.586822	0.580719	0.5932	0.591644	0.590456	0.55608	0.557715	0.578546	0.659759	0.523434	0.548654	0.459082	0.593409	0.46733	0.614056	0.545097	0.602291	0.552018	0.598431	0.530482	0.518416	0.537868	0.52885	0.533113	0.552647	0.684762	0.576656	0.702028	0.584738	0.633969	0.669607	0.712327	0.624667	0.695214	0.638765	0.648675	0.558161	0.593276	0.559039	0.597739
TCGA-DK-A1AF-01	0.496237	0.578851	0.527596	0.524632	0.53757	0.647161	0.539374	0.507005	0.581969	0.560224	0.537996	0.553498	0.563486	0.526094	0.509916	0.498981	0.499739	0.59605	0.437365	0.500381	0.395371	0.545222	0.4207	0.542078	0.515454	0.584233	0.507023	0.549959	0.56851	0.474485	0.516191	0.47835	0.58453	0.580387	0.592906	0.542439	0.683729	0.558935	0.598651	0.636745	0.636286	0.608157	0.661961	0.645307	0.638721	0.571474	0.620552	0.604279	0.523542
TCGA-DK-A1AG-01	0.518893	0.588602	0.550166	0.541317	0.571581	0.664546	0.574507	0.563283	0.624179	0.563936	0.561642	0.569933	0.583438	0.561912	0.532347	0.537519	0.531605	0.638309	0.470407	0.523599	0.427072	0.571516	0.460961	0.566895	0.547754	0.586299	0.546146	0.57038	0.573805	0.49529	0.54917	0.516825	0.594794	0.598501	0.620611	0.585608	0.709825	0.595015	0.646651	0.644685	0.650312	0.646766	0.69826	0.675517	0.678847	0.613412	0.608395	0.615632	0.550803
TCGA-DK-A2HX-01	0.544323	0.597333	0.568003	0.56779	0.571537	0.669344	0.586229	0.545266	0.646666	0.589769	0.567504	0.582464	0.599631	0.580814	0.53849	0.557522	0.536397	0.593142	0.483748	0.527577	0.41109	0.587062	0.439327	0.588331	0.555508	0.639018	0.557863	0.601192	0.594126	0.503393	0.539783	0.532545	0.601868	0.599757	0.603604	0.56585	0.66726	0.577428	0.595746	0.636855	0.646112	0.597635	0.663871	0.637627	0.637848	0.60645	0.650473	0.644638	0.57235
TCGA-DK-A2I1-01	0.489183	0.532538	0.498919	0.496524	0.532573	0.597494	0.530551	0.505315	0.56484	0.520261	0.503712	0.528142	0.530772	0.514815	0.489505	0.497211	0.481146	0.555591	0.44621	0.487501	0.420592	0.520174	0.429726	0.518764	0.489837	0.572606	0.519311	0.525519	0.548557	0.440822	0.509886	0.490404	0.534551	0.561156	0.551701	0.515546	0.62788	0.526579	0.55675	0.588054	0.591749	0.563142	0.617824	0.579839	0.600582	0.565693	0.584597	0.590467	0.512405
TCGA-DK-A2I2-01	0.515369	0.569761	0.545231	0.543165	0.571124	0.700819	0.589176	0.552037	0.656598	0.575204	0.571684	0.617164	0.615259	0.605946	0.58247	0.540924	0.554947	0.651069	0.450729	0.56223	0.461037	0.576386	0.471556	0.581019	0.52304	0.595004	0.553702	0.570566	0.565479	0.52996	0.530716	0.504279	0.564583	0.626249	0.63779	0.613271	0.714535	0.620689	0.699448	0.698835	0.659338	0.674645	0.733267	0.703285	0.700659	0.60961	0.579403	0.591577	0.558931
TCGA-DK-A2I4-01	0.566568	0.60902	0.572879	0.57207	0.577239	0.684815	0.593131	0.575305	0.662352	0.597945	0.590836	0.585273	0.600838	0.578357	0.537477	0.559447	0.552958	0.615382	0.487621	0.534453	0.446721	0.589046	0.470391	0.599292	0.578782	0.632384	0.56356	0.603176	0.610902	0.496041	0.567865	0.547638	0.61769	0.603723	0.611185	0.581241	0.687877	0.596086	0.615673	0.619939	0.633742	0.612819	0.652554	0.640083	0.650221	0.62143	0.646076	0.635027	0.563296
TCGA-DK-A2I6-01	0.542335	0.582265	0.548671	0.550864	0.595907	0.686875	0.627173	0.618288	0.682285	0.57863	0.570581	0.606194	0.62168	0.579959	0.553836	0.561951	0.576484	0.671295	0.505422	0.562799	0.45456	0.581006	0.470446	0.624377	0.536903	0.623016	0.603547	0.588067	0.576898	0.497633	0.542481	0.578365	0.594684	0.60711	0.661064	0.594833	0.725423	0.593807	0.672291	0.678698	0.656278	0.654272	0.712652	0.658011	0.679219	0.659566	0.606274	0.635302	0.60688
TCGA-DK-A3IK-01	0.517408	0.576989	0.513825	0.506243	0.515319	0.584665	0.522034	0.504134	0.580643	0.529715	0.505336	0.499363	0.522338	0.502417	0.479759	0.492817	0.483321	0.57636	0.444706	0.475735	0.419319	0.523653	0.42911	0.53692	0.514841	0.593002	0.520529	0.521741	0.574608	0.441865	0.511249	0.519541	0.563853	0.583759	0.567663	0.509289	0.645071	0.526042	0.574409	0.589684	0.60596	0.572398	0.632184	0.592917	0.619302	0.597903	0.607726	0.617184	0.501148
TCGA-DK-A3IL-01	0.523901	0.553061	0.522017	0.518107	0.54334	0.630015	0.548911	0.536532	0.600859	0.551228	0.521844	0.546544	0.567061	0.540405	0.496792	0.527375	0.505658	0.601089	0.472544	0.498321	0.441257	0.543671	0.462405	0.545257	0.519638	0.630886	0.532521	0.548673	0.566513	0.466048	0.531245	0.522196	0.551294	0.610137	0.589024	0.529919	0.671957	0.543369	0.606648	0.623238	0.634919	0.6062	0.654763	0.614567	0.631537	0.607903	0.627003	0.62289	0.536533
TCGA-DK-A3IM-01	0.498099	0.537255	0.541062	0.546563	0.580777	0.723983	0.623794	0.594688	0.660909	0.578323	0.56968	0.600055	0.611178	0.58161	0.557942	0.558998	0.556491	0.741413	0.478209	0.555384	0.432336	0.582018	0.450652	0.601226	0.507848	0.597533	0.570082	0.582061	0.554394	0.508421	0.517041	0.516743	0.543276	0.575521	0.677862	0.587226	0.766836	0.586374	0.701349	0.781356	0.715752	0.720461	0.782442	0.76031	0.732097	0.610356	0.57545	0.594415	0.594868
TCGA-DK-A3IN-01	0.51539	0.572233	0.513693	0.513943	0.561816	0.667112	0.579433	0.540251	0.645704	0.554107	0.545463	0.584074	0.576595	0.582721	0.550584	0.522504	0.537158	0.603759	0.453361	0.542921	0.461035	0.539923	0.481862	0.571109	0.509031	0.586373	0.558243	0.545878	0.572732	0.50261	0.507874	0.512206	0.566585	0.602759	0.602963	0.568601	0.692086	0.590977	0.639469	0.634942	0.627216	0.611629	0.683592	0.63155	0.66718	0.60415	0.560348	0.572982	0.539914
TCGA-DK-A3IQ-01	0.52421	0.548269	0.542866	0.536822	0.579054	0.645791	0.58693	0.536051	0.595005	0.567183	0.552774	0.582235	0.574531	0.568521	0.52279	0.561897	0.530221	0.589643	0.490765	0.52526	0.430369	0.571608	0.441144	0.563143	0.541221	0.600552	0.546992	0.567516	0.556819	0.50219	0.522493	0.521262	0.557691	0.565356	0.590656	0.572424	0.656745	0.564032	0.596321	0.624613	0.652811	0.578973	0.654302	0.616592	0.623538	0.574376	0.61454	0.608412	0.560752
TCGA-DK-A3IS-01	0.521642	0.576618	0.514694	0.513625	0.559357	0.646734	0.575346	0.540415	0.616355	0.544923	0.541463	0.579706	0.583251	0.558334	0.537159	0.518838	0.526273	0.613267	0.450272	0.534595	0.437659	0.543415	0.447757	0.559938	0.511456	0.571054	0.535721	0.542421	0.54273	0.494652	0.520669	0.493611	0.553464	0.604545	0.610682	0.56485	0.675192	0.566818	0.624188	0.646489	0.64841	0.612853	0.685165	0.636117	0.660935	0.590007	0.599248	0.589994	0.547562
TCGA-DK-A3IT-01	0.525106	0.575438	0.529915	0.529912	0.548495	0.62642	0.544328	0.538478	0.628478	0.553031	0.546131	0.536023	0.557891	0.527343	0.495583	0.529787	0.505893	0.606775	0.467229	0.48937	0.40936	0.553323	0.433474	0.569399	0.529255	0.604119	0.542077	0.564141	0.57908	0.464806	0.534175	0.525594	0.585701	0.609652	0.591616	0.524713	0.677366	0.545004	0.606527	0.62479	0.620686	0.619222	0.654165	0.639433	0.658796	0.613344	0.617507	0.624609	0.528285
TCGA-DK-A3IU-01	0.551947	0.579691	0.537452	0.529244	0.565806	0.651359	0.574171	0.548795	0.64531	0.567363	0.552823	0.566695	0.587889	0.572173	0.524027	0.555827	0.540688	0.628955	0.492987	0.522872	0.454838	0.560543	0.491607	0.561979	0.537195	0.651692	0.563402	0.566913	0.576311	0.493486	0.570305	0.534473	0.575928	0.625287	0.596578	0.561117	0.682089	0.585384	0.631544	0.655444	0.66097	0.619261	0.686742	0.646748	0.660498	0.627492	0.643787	0.641878	0.561954
TCGA-DK-A3IV-01	0.545619	0.639383	0.54534	0.542482	0.522067	0.636161	0.522541	0.530179	0.62157	0.566767	0.555707	0.524943	0.552215	0.534384	0.489351	0.503159	0.50862	0.582581	0.446866	0.482139	0.439423	0.556104	0.474998	0.553107	0.564053	0.62149	0.522979	0.558921	0.621555	0.467184	0.562058	0.514933	0.630072	0.606087	0.578539	0.541806	0.674214	0.576834	0.614349	0.593729	0.597818	0.620476	0.632851	0.629402	0.655666	0.608119	0.6336	0.620655	0.520965
TCGA-DK-A3WW-01	0.514661	0.595532	0.542133	0.541302	0.574176	0.681737	0.588188	0.594662	0.652002	0.57073	0.590783	0.58953	0.602524	0.568645	0.555917	0.536369	0.565551	0.686936	0.475336	0.551403	0.477347	0.577602	0.501241	0.573658	0.550645	0.587725	0.564729	0.576363	0.577767	0.524016	0.56685	0.528513	0.586714	0.584708	0.64595	0.596153	0.736484	0.597751	0.715686	0.685273	0.662586	0.713127	0.720218	0.716712	0.712944	0.587083	0.56447	0.554387	0.561024
TCGA-DK-A3WX-01	0.509585	0.61152	0.53472	0.534986	0.599634	0.698992	0.591481	0.585515	0.650219	0.577015	0.579045	0.606694	0.627399	0.587993	0.56515	0.545905	0.559018	0.683248	0.462213	0.556677	0.451924	0.574323	0.481971	0.600714	0.525231	0.595524	0.571791	0.56471	0.602367	0.529504	0.557222	0.534274	0.601809	0.624954	0.668067	0.612141	0.750039	0.614513	0.715892	0.720854	0.661915	0.707819	0.735901	0.722867	0.721525	0.634343	0.593683	0.598473	0.566837
TCGA-DK-A3X1-01	0.51819	0.55454	0.496289	0.496437	0.530052	0.617755	0.539183	0.51882	0.592032	0.526173	0.511773	0.54727	0.544834	0.539991	0.511226	0.493407	0.513961	0.583118	0.441385	0.521323	0.454294	0.524665	0.46092	0.530283	0.485008	0.584219	0.525861	0.528012	0.553042	0.465871	0.508476	0.496892	0.546192	0.596686	0.569238	0.536863	0.654313	0.545573	0.602666	0.600356	0.61257	0.581851	0.646025	0.595818	0.619013	0.59952	0.583169	0.578951	0.513861
TCGA-DK-A3X2-01	0.546446	0.567965	0.541697	0.540921	0.575029	0.66651	0.594306	0.586712	0.635571	0.553006	0.533503	0.54832	0.579069	0.559878	0.525915	0.549227	0.550634	0.69351	0.5023	0.537334	0.448935	0.566648	0.4775	0.573067	0.512035	0.610568	0.53316	0.561141	0.550852	0.483393	0.531502	0.55022	0.550246	0.603139	0.637055	0.547472	0.703776	0.540117	0.638736	0.693454	0.685067	0.661145	0.71798	0.689349	0.697444	0.614322	0.621733	0.636659	0.581317
TCGA-DK-A6AV-01	0.488886	0.554724	0.49121	0.493864	0.529196	0.617167	0.524751	0.504745	0.593017	0.537949	0.514869	0.533033	0.553154	0.510207	0.501985	0.491573	0.491793	0.588334	0.432518	0.493413	0.405242	0.518069	0.429473	0.536234	0.484787	0.589679	0.512978	0.518442	0.556907	0.445881	0.510579	0.49114	0.555816	0.593017	0.582611	0.516371	0.673144	0.54417	0.607174	0.617699	0.604502	0.594291	0.652582	0.621978	0.63421	0.59499	0.588639	0.587028	0.51474
TCGA-DK-A6AW-01	0.495238	0.570896	0.499745	0.483797	0.505005	0.585053	0.532412	0.514044	0.564666	0.534232	0.507414	0.508052	0.537053	0.482539	0.467725	0.488254	0.493417	0.561827	0.427602	0.46101	0.374652	0.531981	0.39702	0.554062	0.5082	0.554851	0.517416	0.526443	0.54298	0.419431	0.500074	0.49044	0.57923	0.544721	0.573966	0.515653	0.608169	0.526982	0.57004	0.578163	0.563353	0.568803	0.612597	0.585493	0.606349	0.549077	0.571295	0.55536	0.507965
TCGA-DK-A6B0-01	0.492019	0.559365	0.53455	0.52756	0.540393	0.634405	0.554757	0.52352	0.580316	0.558507	0.532735	0.550345	0.557433	0.529912	0.488867	0.515085	0.497556	0.581271	0.448064	0.494919	0.414775	0.55613	0.43195	0.544834	0.528735	0.56829	0.527492	0.556552	0.547236	0.461961	0.524838	0.49073	0.574027	0.556478	0.580986	0.554718	0.654924	0.566779	0.590078	0.596717	0.614913	0.593383	0.641678	0.620604	0.62632	0.573902	0.602697	0.603782	0.519342
TCGA-DK-A6B1-01	0.557056	0.569103	0.53106	0.523607	0.51834	0.606734	0.540861	0.50945	0.599136	0.552641	0.543547	0.546533	0.557142	0.56733	0.515866	0.496713	0.514454	0.487747	0.435937	0.511751	0.440063	0.542793	0.450875	0.543332	0.540066	0.566741	0.510059	0.55185	0.54736	0.481566	0.508797	0.488514	0.541623	0.56098	0.521055	0.545887	0.572217	0.557389	0.532961	0.537081	0.562234	0.501583	0.569502	0.542844	0.547557	0.550225	0.594164	0.584118	0.508208
TCGA-DK-A6B2-01	0.521951	0.559818	0.502464	0.497461	0.524557	0.606594	0.532182	0.506603	0.59087	0.526126	0.513878	0.521092	0.534542	0.527504	0.49582	0.509078	0.497635	0.563403	0.44971	0.505101	0.426612	0.516314	0.443446	0.534902	0.502485	0.594823	0.519982	0.528073	0.551102	0.453565	0.513653	0.503321	0.551951	0.58703	0.561346	0.517563	0.641141	0.536689	0.579691	0.589351	0.618758	0.566523	0.63031	0.586649	0.612661	0.586261	0.601474	0.60412	0.507998
TCGA-DK-A6B5-01	0.464906	0.591906	0.494742	0.489544	0.526378	0.601862	0.530786	0.518564	0.610552	0.503466	0.495743	0.495788	0.524503	0.507565	0.477987	0.490369	0.489077	0.652235	0.420035	0.46638	0.41518	0.525192	0.445742	0.54974	0.482862	0.568746	0.535954	0.522931	0.561659	0.434013	0.507966	0.517389	0.575611	0.641224	0.613434	0.526102	0.702933	0.535188	0.663125	0.65803	0.628467	0.696781	0.741874	0.686067	0.725484	0.640961	0.57854	0.613337	0.499984
TCGA-DK-A6B6-01	0.512177	0.562282	0.507466	0.506391	0.488315	0.593872	0.503673	0.497882	0.566639	0.524445	0.517912	0.498104	0.511268	0.506054	0.477345	0.459725	0.480182	0.552877	0.425646	0.46664	0.420747	0.515284	0.435557	0.512253	0.513716	0.566601	0.482767	0.527047	0.554425	0.426945	0.517864	0.480592	0.553339	0.552588	0.53301	0.496439	0.619734	0.516155	0.564052	0.539549	0.578177	0.555685	0.588575	0.574013	0.577558	0.563889	0.596349	0.57259	0.48687
TCGA-DK-AA6L-01	0.499208	0.592602	0.51947	0.519145	0.553431	0.649011	0.539909	0.542404	0.645505	0.544051	0.545243	0.542821	0.566783	0.548143	0.516354	0.524667	0.529859	0.641769	0.433786	0.505535	0.427664	0.549144	0.459024	0.563544	0.519897	0.596547	0.527084	0.543237	0.586047	0.472476	0.532966	0.529642	0.595318	0.616861	0.622139	0.561028	0.702567	0.577022	0.671808	0.651792	0.616339	0.676567	0.699155	0.681103	0.695265	0.642768	0.587736	0.600743	0.515803
TCGA-DK-AA6M-01	0.495089	0.587518	0.555978	0.554902	0.609866	0.703725	0.598313	0.603759	0.679659	0.599609	0.584258	0.59953	0.615696	0.583351	0.539083	0.581481	0.544766	0.684067	0.486229	0.530821	0.421442	0.601197	0.46886	0.593844	0.544961	0.63149	0.591955	0.591163	0.62704	0.501755	0.578123	0.553718	0.621448	0.604263	0.664558	0.598868	0.735643	0.609866	0.687167	0.708683	0.644209	0.704844	0.731407	0.71388	0.721366	0.644857	0.61524	0.621017	0.576328
TCGA-DK-AA6P-01	0.573028	0.566562	0.546719	0.545012	0.554463	0.607055	0.581113	0.55194	0.570242	0.554612	0.521638	0.547462	0.549174	0.568955	0.53437	0.522143	0.534315	0.587503	0.500461	0.543896	0.467554	0.558178	0.490856	0.556376	0.516534	0.58118	0.544145	0.561794	0.555581	0.478731	0.532545	0.539308	0.554031	0.577927	0.576164	0.547205	0.625534	0.555528	0.553982	0.585215	0.637716	0.542192	0.623207	0.566906	0.573348	0.59874	0.613568	0.611216	0.553393
TCGA-DK-AA6Q-01	0.481106	0.562773	0.537303	0.535349	0.561894	0.65187	0.571046	0.583704	0.631268	0.556216	0.541055	0.53328	0.558247	0.51775	0.508244	0.540703	0.525674	0.73477	0.474886	0.498621	0.397446	0.588732	0.438121	0.599302	0.511152	0.59773	0.546308	0.571141	0.575119	0.463882	0.547467	0.548436	0.592904	0.56216	0.715734	0.530359	0.754306	0.551999	0.677836	0.736179	0.703179	0.733504	0.745048	0.727555	0.720472	0.624239	0.598426	0.59907	0.533633
TCGA-DK-AA6R-01	0.475033	0.564584	0.504565	0.503469	0.553202	0.693111	0.563102	0.544209	0.643266	0.54062	0.55119	0.573422	0.588746	0.54914	0.523105	0.521755	0.514	0.690811	0.425896	0.510617	0.420025	0.54603	0.445991	0.56115	0.488939	0.574437	0.554844	0.539027	0.568638	0.492721	0.50365	0.484469	0.557308	0.593574	0.646678	0.577928	0.739788	0.587758	0.716796	0.728736	0.667035	0.726699	0.753849	0.738153	0.746948	0.600099	0.557038	0.574699	0.544412
TCGA-DK-AA6S-01	0.565898	0.598689	0.575407	0.574033	0.600899	0.678586	0.609214	0.581311	0.653364	0.594997	0.584333	0.593921	0.601167	0.603235	0.561586	0.592527	0.56972	0.651994	0.506733	0.564767	0.4578	0.598001	0.481225	0.611307	0.554843	0.632907	0.581	0.602729	0.598829	0.53236	0.553339	0.555819	0.583577	0.627338	0.648188	0.599781	0.70098	0.603289	0.659242	0.677585	0.704621	0.634711	0.707679	0.655526	0.67488	0.639602	0.646449	0.652491	0.577197
TCGA-DK-AA6T-01	0.55653	0.546502	0.557291	0.555807	0.560737	0.588885	0.561473	0.549589	0.566375	0.572452	0.558452	0.558663	0.568562	0.570096	0.524462	0.552911	0.537537	0.549177	0.516672	0.528609	0.482928	0.560418	0.517486	0.54751	0.562711	0.583649	0.537114	0.579185	0.545276	0.496164	0.592673	0.546615	0.538495	0.540861	0.561909	0.552352	0.587257	0.546315	0.540979	0.553764	0.597382	0.524787	0.574696	0.538176	0.556887	0.569344	0.605467	0.595197	0.552779
TCGA-DK-AA6U-01	0.57013	0.590853	0.531917	0.532965	0.55952	0.671892	0.577864	0.564212	0.656565	0.574083	0.562376	0.581588	0.585085	0.600128	0.553702	0.533196	0.54668	0.593729	0.479425	0.554478	0.463888	0.548774	0.48219	0.576827	0.526172	0.608123	0.553958	0.564904	0.590586	0.511799	0.541326	0.536504	0.560943	0.624784	0.593683	0.574342	0.675317	0.589581	0.625846	0.63209	0.646351	0.597474	0.669393	0.62607	0.644921	0.611263	0.622423	0.623243	0.547768
TCGA-DK-AA6W-01	0.623655	0.514748	0.562327	0.562159	0.590489	0.640317	0.62713	0.613066	0.601691	0.562325	0.531933	0.585584	0.589194	0.609422	0.569332	0.562563	0.583938	0.619048	0.593039	0.592132	0.476106	0.558704	0.491735	0.592963	0.506241	0.609114	0.55613	0.567198	0.518961	0.530515	0.542182	0.587178	0.481478	0.551865	0.604402	0.56157	0.624433	0.536189	0.557946	0.653021	0.711294	0.529757	0.622895	0.559193	0.574764	0.567431	0.617062	0.626423	0.609472
TCGA-DK-AA6X-01	0.522169	0.600419	0.533104	0.527427	0.518515	0.615233	0.529765	0.517133	0.59173	0.549711	0.543397	0.517964	0.535018	0.542185	0.507629	0.493516	0.506708	0.576105	0.433399	0.487264	0.422527	0.546435	0.441632	0.545636	0.547743	0.588889	0.510467	0.553544	0.590478	0.466749	0.54017	0.501106	0.586727	0.595767	0.578568	0.544389	0.666588	0.556329	0.603068	0.585664	0.609195	0.59744	0.645456	0.626943	0.627186	0.594199	0.624896	0.604248	0.503869
TCGA-DK-AA71-01	0.51052	0.562234	0.512116	0.506952	0.520574	0.634555	0.539512	0.518259	0.599906	0.516799	0.503464	0.522836	0.540931	0.523571	0.491208	0.501957	0.495234	0.614945	0.449679	0.498576	0.395428	0.534746	0.420439	0.547148	0.491088	0.593033	0.508363	0.51797	0.545347	0.455796	0.492253	0.491974	0.541593	0.61558	0.587359	0.51954	0.676335	0.520464	0.605063	0.63857	0.647315	0.613029	0.667185	0.647849	0.660592	0.599198	0.630128	0.635088	0.510287
TCGA-DK-AA74-01	0.491661	0.564089	0.510871	0.503386	0.55049	0.635739	0.556388	0.539741	0.60402	0.538308	0.520775	0.527166	0.545118	0.52121	0.496576	0.513964	0.505976	0.638068	0.452855	0.485901	0.391586	0.540628	0.417129	0.549513	0.507333	0.577909	0.529428	0.538042	0.559998	0.452229	0.52618	0.518864	0.570602	0.583015	0.609423	0.534699	0.711891	0.546358	0.62853	0.652641	0.63424	0.644031	0.688489	0.651623	0.690907	0.591464	0.596783	0.602991	0.523483
TCGA-DK-AA76-01	0.553615	0.565471	0.530591	0.522866	0.552949	0.635938	0.573649	0.541997	0.604716	0.549938	0.539893	0.564844	0.573463	0.567729	0.548469	0.504716	0.540314	0.592342	0.464516	0.548772	0.463192	0.543511	0.462992	0.555134	0.508111	0.59069	0.543334	0.550452	0.560291	0.494706	0.528519	0.515504	0.541067	0.601325	0.591167	0.559188	0.663464	0.56323	0.605428	0.624126	0.649376	0.588217	0.664374	0.618018	0.620307	0.599675	0.612464	0.590826	0.549752
TCGA-DK-AA77-01	0.515663	0.592582	0.537311	0.53443	0.553122	0.6452	0.560152	0.53778	0.614248	0.56594	0.555976	0.568162	0.579507	0.546863	0.525495	0.520352	0.520508	0.619759	0.459003	0.513518	0.427111	0.564466	0.460732	0.561103	0.531979	0.595083	0.539101	0.554035	0.579106	0.483765	0.545868	0.509107	0.588783	0.613449	0.609603	0.568134	0.701023	0.590724	0.642929	0.647843	0.645403	0.641151	0.689695	0.674491	0.672104	0.609104	0.614108	0.608971	0.542852
TCGA-E5-A2PC-01	0.492994	0.57787	0.512824	0.510492	0.526224	0.621495	0.556811	0.513088	0.605972	0.535145	0.540465	0.569332	0.564375	0.580388	0.542348	0.500398	0.532772	0.595309	0.423237	0.533006	0.493295	0.564378	0.507977	0.55691	0.516489	0.553293	0.524865	0.539875	0.554507	0.50946	0.523101	0.476525	0.563625	0.628999	0.61909	0.577566	0.663511	0.606521	0.662861	0.613318	0.614009	0.632993	0.690666	0.649484	0.648648	0.597677	0.548204	0.550176	0.509714
TCGA-E5-A4TZ-01	0.482548	0.54534	0.458628	0.463851	0.495687	0.620078	0.492962	0.505964	0.611042	0.491556	0.492061	0.502577	0.527325	0.529665	0.498021	0.469947	0.482381	0.622407	0.400011	0.48906	0.436924	0.486611	0.466169	0.498619	0.464485	0.577442	0.480349	0.477708	0.534943	0.46932	0.475047	0.465996	0.501699	0.601587	0.582564	0.510474	0.680597	0.50757	0.639483	0.657113	0.628131	0.654315	0.686122	0.67211	0.67458	0.589176	0.546463	0.559718	0.479733
TCGA-E5-A4U1-01	0.549749	0.562042	0.500608	0.494531	0.51666	0.560056	0.510607	0.5221	0.539308	0.515597	0.490303	0.485929	0.511591	0.522267	0.486393	0.491104	0.490605	0.561246	0.451943	0.494294	0.437155	0.505883	0.447729	0.508854	0.497057	0.546875	0.502529	0.502411	0.539653	0.458386	0.519651	0.518332	0.532299	0.575138	0.550071	0.509453	0.604658	0.521939	0.567014	0.556641	0.59019	0.54035	0.587381	0.561568	0.57141	0.572862	0.601836	0.594086	0.496273
TCGA-E7-A3X6-01	0.473282	0.578183	0.512275	0.509497	0.551599	0.655227	0.545941	0.529165	0.612277	0.536747	0.541643	0.558644	0.569046	0.541368	0.509841	0.511442	0.506887	0.633785	0.427736	0.502115	0.423992	0.539474	0.462213	0.538358	0.506814	0.575672	0.525286	0.535272	0.56938	0.482141	0.532254	0.484229	0.581663	0.600625	0.617217	0.567125	0.717372	0.592166	0.668762	0.649611	0.633152	0.667021	0.700923	0.683251	0.704167	0.601542	0.579095	0.578235	0.523971
TCGA-E7-A3Y1-01	0.496799	0.561474	0.523344	0.514904	0.535616	0.601369	0.526385	0.512528	0.554716	0.546154	0.531246	0.539836	0.559042	0.527584	0.494728	0.50199	0.504933	0.57402	0.437324	0.500076	0.444544	0.53743	0.463126	0.521321	0.538317	0.568483	0.511707	0.532237	0.549207	0.483914	0.538602	0.487679	0.562559	0.549829	0.576113	0.542295	0.642521	0.555425	0.597302	0.584239	0.608733	0.58451	0.612748	0.599878	0.603872	0.561139	0.584186	0.563335	0.517429
TCGA-E7-A4IJ-01	0.525041	0.571996	0.507662	0.505344	0.504061	0.605505	0.530803	0.51355	0.590037	0.522545	0.509254	0.515819	0.522391	0.543964	0.495644	0.475617	0.500361	0.544126	0.436403	0.506105	0.445558	0.518968	0.462475	0.522492	0.499936	0.564516	0.50629	0.529939	0.553989	0.451409	0.505684	0.493577	0.542293	0.580115	0.548072	0.524223	0.62187	0.534896	0.575518	0.560205	0.599382	0.551982	0.617582	0.574732	0.593642	0.572133	0.585995	0.589053	0.497637
TCGA-E7-A4XJ-01	0.476731	0.574129	0.516919	0.513035	0.523855	0.623404	0.526805	0.524827	0.614225	0.553004	0.529973	0.515906	0.54261	0.490657	0.478017	0.514624	0.496034	0.6181	0.453413	0.471263	0.387137	0.545032	0.421099	0.5568	0.525907	0.610877	0.538366	0.545899	0.584563	0.452043	0.528779	0.518458	0.596192	0.577363	0.599323	0.518844	0.693649	0.544861	0.626695	0.630668	0.599893	0.642724	0.66013	0.653703	0.675514	0.606576	0.587013	0.605204	0.513085
TCGA-E7-A519-01	0.449058	0.53855	0.492406	0.488094	0.502736	0.576075	0.491758	0.491556	0.542761	0.510959	0.484675	0.487823	0.499796	0.474636	0.437047	0.478585	0.451882	0.547814	0.42528	0.443727	0.383069	0.511204	0.412439	0.50538	0.489395	0.523348	0.486655	0.516116	0.525989	0.417058	0.507693	0.481851	0.559256	0.52969	0.535124	0.508705	0.611219	0.52029	0.55622	0.556421	0.551329	0.574567	0.597952	0.584485	0.606336	0.546726	0.554448	0.572793	0.465606
TCGA-E7-A541-01	0.534148	0.60934	0.543211	0.54316	0.54848	0.64925	0.540246	0.548356	0.634228	0.571934	0.555859	0.541788	0.567259	0.5505	0.507478	0.542161	0.538006	0.622358	0.474379	0.513499	0.429056	0.574302	0.468366	0.566064	0.548669	0.638634	0.537136	0.560784	0.601307	0.479187	0.558819	0.539664	0.608565	0.611109	0.609522	0.549255	0.681144	0.570844	0.637016	0.62147	0.630081	0.629092	0.655791	0.647383	0.644439	0.627742	0.635507	0.63525	0.529498
TCGA-E7-A5KE-01	0.533542	0.591586	0.501093	0.501541	0.52601	0.60445	0.525919	0.528707	0.611796	0.530118	0.525385	0.531225	0.55552	0.544602	0.502271	0.496258	0.513803	0.574307	0.462188	0.498752	0.449941	0.521851	0.471773	0.535338	0.512875	0.625605	0.519259	0.539428	0.5754	0.4642	0.539261	0.522098	0.580637	0.62047	0.570804	0.540559	0.685634	0.556209	0.616682	0.588199	0.590333	0.600383	0.636931	0.598133	0.64041	0.603443	0.613989	0.613747	0.516904
TCGA-E7-A5KF-01	0.492288	0.578491	0.51802	0.519606	0.50718	0.61679	0.5158	0.489864	0.575608	0.550463	0.531267	0.523228	0.537938	0.51526	0.483412	0.479004	0.481397	0.558791	0.407714	0.481587	0.414731	0.537863	0.445858	0.519628	0.53383	0.558665	0.502214	0.541588	0.558163	0.464317	0.519585	0.466777	0.565755	0.572687	0.557496	0.527307	0.637686	0.551275	0.599602	0.577658	0.603239	0.587796	0.626536	0.618772	0.618732	0.56233	0.587387	0.581802	0.486049
TCGA-E7-A677-01	0.477912	0.562532	0.543928	0.543105	0.551362	0.647555	0.547016	0.515047	0.606476	0.588917	0.572064	0.554633	0.566578	0.542532	0.516214	0.53194	0.515194	0.597329	0.440719	0.497347	0.393457	0.565192	0.425534	0.561385	0.561376	0.575291	0.526473	0.579226	0.572459	0.483791	0.531026	0.505207	0.573554	0.551115	0.593098	0.563918	0.666826	0.573119	0.628501	0.618239	0.605969	0.612811	0.6487	0.64327	0.635037	0.569853	0.573146	0.573598	0.518434
TCGA-E7-A678-01	0.488063	0.554449	0.516479	0.511769	0.527136	0.607619	0.536339	0.513074	0.573088	0.541071	0.525295	0.535073	0.539782	0.528708	0.488706	0.484576	0.496228	0.559513	0.437898	0.49166	0.442128	0.531325	0.459023	0.521475	0.525665	0.552539	0.517265	0.540157	0.548168	0.454029	0.53746	0.486999	0.574999	0.550829	0.554323	0.550837	0.643877	0.558272	0.590575	0.564184	0.576958	0.58456	0.617015	0.595335	0.605341	0.559155	0.57298	0.571622	0.503814
TCGA-E7-A6MD-01	0.544619	0.588836	0.5307	0.524652	0.550235	0.618593	0.557969	0.541782	0.595916	0.54339	0.529636	0.545023	0.560185	0.550703	0.522507	0.519383	0.523283	0.603484	0.474052	0.513952	0.454947	0.55278	0.477319	0.550932	0.525952	0.586034	0.526781	0.550792	0.565256	0.487792	0.544925	0.520234	0.577764	0.594214	0.591416	0.555376	0.662085	0.56577	0.611166	0.613841	0.651193	0.604756	0.667002	0.626154	0.634462	0.604815	0.608905	0.614249	0.532112
TCGA-E7-A6ME-01	0.569213	0.529052	0.529017	0.534578	0.535031	0.654955	0.5679	0.558585	0.604237	0.541676	0.523228	0.559669	0.555921	0.573741	0.512129	0.522234	0.514958	0.538818	0.493775	0.517569	0.425878	0.536489	0.449204	0.559447	0.505998	0.569346	0.513782	0.562132	0.527434	0.477115	0.508644	0.494251	0.515688	0.543246	0.546541	0.551785	0.612495	0.537884	0.537921	0.573095	0.60876	0.518457	0.596506	0.550949	0.578633	0.543434	0.596586	0.608056	0.555289
TCGA-E7-A6MF-01	0.532608	0.57668	0.539937	0.529764	0.527865	0.618319	0.543235	0.511499	0.579655	0.550805	0.540809	0.535318	0.55131	0.531574	0.491652	0.507186	0.501736	0.587665	0.451443	0.486694	0.425363	0.555127	0.443822	0.546275	0.537179	0.569088	0.521541	0.56128	0.561931	0.47104	0.5393	0.497066	0.567849	0.556909	0.59337	0.546525	0.667108	0.556068	0.60698	0.607244	0.636561	0.608897	0.657053	0.634448	0.633969	0.568405	0.617619	0.604742	0.509863
TCGA-E7-A7DU-01	0.491927	0.560596	0.509125	0.5007	0.534141	0.614744	0.527533	0.509143	0.575708	0.527652	0.524661	0.531646	0.540155	0.523664	0.498938	0.496905	0.497438	0.577715	0.427032	0.488818	0.421768	0.536878	0.4375	0.520756	0.514313	0.55727	0.505671	0.527249	0.548091	0.467242	0.527732	0.485678	0.567541	0.57089	0.56519	0.53377	0.655497	0.547978	0.599895	0.586602	0.599166	0.597684	0.634131	0.612848	0.629806	0.577667	0.581984	0.579092	0.508724
TCGA-E7-A7DV-01	0.4902	0.57991	0.53367	0.526189	0.583813	0.629893	0.575018	0.552962	0.629034	0.561783	0.567745	0.587057	0.59411	0.568689	0.529456	0.556797	0.541187	0.579933	0.456704	0.524947	0.448948	0.57896	0.466983	0.574473	0.543032	0.591008	0.588255	0.558097	0.579762	0.501626	0.566811	0.529909	0.603419	0.604686	0.59185	0.58402	0.64666	0.60425	0.610865	0.590361	0.562656	0.593278	0.634368	0.595166	0.638338	0.621648	0.582379	0.598628	0.560466
TCGA-E7-A7PW-01	0.5419	0.573783	0.543717	0.543484	0.55031	0.645006	0.555561	0.560975	0.60482	0.558625	0.541068	0.544958	0.557691	0.548907	0.517174	0.526046	0.528112	0.604793	0.487349	0.516097	0.463987	0.567563	0.48007	0.560888	0.546717	0.603038	0.543251	0.564461	0.576161	0.476797	0.559747	0.537655	0.555749	0.587816	0.586533	0.544594	0.667405	0.556506	0.603687	0.609038	0.638856	0.599203	0.647274	0.618375	0.629086	0.612995	0.621314	0.629865	0.554068
TCGA-E7-A7XN-01	0.489608	0.633007	0.5178	0.518364	0.522885	0.639061	0.51756	0.537642	0.612229	0.536227	0.53346	0.520594	0.555944	0.505998	0.5049	0.487072	0.510175	0.695561	0.415296	0.48747	0.432179	0.544668	0.467764	0.543507	0.516768	0.591981	0.520905	0.528411	0.595616	0.469588	0.543441	0.50331	0.610662	0.615657	0.644212	0.534591	0.746201	0.573403	0.720179	0.675909	0.647724	0.736553	0.722654	0.731578	0.730201	0.621769	0.583371	0.577236	0.502965
TCGA-E7-A85H-01	0.533864	0.549118	0.523067	0.520676	0.522085	0.602468	0.547107	0.52815	0.569664	0.543915	0.50856	0.522662	0.528904	0.519117	0.496973	0.514129	0.498166	0.579835	0.488983	0.50218	0.443312	0.540051	0.459962	0.548619	0.514641	0.594884	0.533864	0.539483	0.553102	0.45095	0.515832	0.517767	0.528892	0.567904	0.570816	0.509548	0.621092	0.526335	0.564301	0.591505	0.631746	0.564868	0.624854	0.579598	0.588303	0.580755	0.617652	0.620246	0.521343
TCGA-E7-A8O7-01	0.471851	0.574618	0.517442	0.518911	0.518108	0.637604	0.521934	0.486289	0.582488	0.56092	0.544232	0.538159	0.543901	0.519998	0.493139	0.498841	0.489807	0.566635	0.412908	0.480892	0.394537	0.539289	0.419629	0.533072	0.529829	0.56621	0.509518	0.545565	0.56244	0.454542	0.523197	0.475043	0.581763	0.566097	0.559571	0.545584	0.664841	0.570645	0.608734	0.589836	0.58992	0.605807	0.633463	0.633723	0.628644	0.570584	0.589753	0.591594	0.496895
TCGA-E7-A97P-01	0.49345	0.621833	0.538044	0.532441	0.559179	0.693941	0.564536	0.541851	0.634563	0.580308	0.569245	0.58765	0.598668	0.552723	0.534574	0.527017	0.532677	0.669396	0.442171	0.524464	0.422689	0.570241	0.461852	0.575989	0.541873	0.598667	0.551818	0.564225	0.608012	0.505496	0.545984	0.4976	0.611898	0.615526	0.650849	0.588677	0.762254	0.61338	0.717132	0.698999	0.658758	0.717884	0.735889	0.732456	0.732541	0.606217	0.598537	0.597496	0.537307
TCGA-E7-A97Q-01	0.52844	0.581131	0.53888	0.529706	0.549508	0.598736	0.554319	0.542148	0.595434	0.545184	0.530965	0.532468	0.550759	0.541045	0.503902	0.520193	0.507597	0.576678	0.483476	0.50214	0.460428	0.555039	0.468053	0.545953	0.537611	0.617421	0.545829	0.555043	0.587762	0.458051	0.53903	0.532671	0.58535	0.603405	0.569688	0.551483	0.646623	0.558901	0.592035	0.589107	0.602017	0.589611	0.637413	0.600641	0.619325	0.611536	0.616844	0.630255	0.529093
TCGA-FD-A3B3-01	0.525377	0.59421	0.53188	0.532702	0.578526	0.678665	0.577819	0.560507	0.63533	0.571385	0.566602	0.59129	0.611552	0.590711	0.57295	0.529242	0.552642	0.683234	0.468748	0.566127	0.468858	0.553402	0.507825	0.558318	0.529013	0.605418	0.55052	0.551644	0.579312	0.534317	0.546246	0.523076	0.56693	0.625462	0.650669	0.592832	0.730154	0.602956	0.705829	0.722606	0.688915	0.69497	0.741079	0.718608	0.709386	0.614969	0.600861	0.599522	0.563726
TCGA-FD-A3B4-01	0.488678	0.564725	0.563336	0.561814	0.603196	0.69982	0.605029	0.580799	0.640135	0.59295	0.584024	0.599606	0.615387	0.564613	0.556939	0.56933	0.55074	0.757097	0.48243	0.540758	0.412392	0.602209	0.459678	0.594399	0.546414	0.613478	0.58571	0.595997	0.585446	0.51129	0.553172	0.537109	0.585879	0.584286	0.702897	0.586381	0.760091	0.582351	0.722459	0.771048	0.719419	0.745806	0.76992	0.764483	0.74276	0.623328	0.601777	0.604019	0.587975
TCGA-FD-A3B5-01	0.479126	0.549125	0.478864	0.477451	0.529392	0.638522	0.551908	0.526998	0.61212	0.504382	0.511161	0.539844	0.544916	0.544031	0.526045	0.485335	0.502362	0.671232	0.437599	0.514131	0.435526	0.522265	0.457024	0.527734	0.474278	0.545761	0.517628	0.505975	0.530048	0.49263	0.480033	0.467748	0.516688	0.584443	0.610655	0.554431	0.709629	0.550414	0.675391	0.707009	0.655335	0.688348	0.750324	0.704046	0.721408	0.575018	0.526162	0.54184	0.516977
TCGA-FD-A3B6-01	0.531599	0.619178	0.550372	0.556654	0.600673	0.717679	0.597064	0.586743	0.693392	0.592828	0.596116	0.617706	0.634974	0.627013	0.563968	0.569706	0.577457	0.640053	0.463509	0.567024	0.479119	0.582555	0.514484	0.592846	0.550725	0.620909	0.591787	0.587389	0.614244	0.546139	0.569046	0.531875	0.619316	0.623741	0.63636	0.632867	0.691238	0.643047	0.690907	0.649872	0.628239	0.655167	0.698074	0.668307	0.684131	0.639645	0.590517	0.602795	0.569932
TCGA-FD-A3B7-01	0.547899	0.587207	0.56697	0.565423	0.601193	0.713236	0.619077	0.589185	0.653398	0.59599	0.592774	0.631576	0.628895	0.614058	0.579116	0.572421	0.574468	0.661568	0.494976	0.577367	0.465334	0.595667	0.491538	0.612785	0.552656	0.602208	0.580106	0.591475	0.587866	0.540703	0.564685	0.543854	0.587656	0.601028	0.654434	0.620745	0.732824	0.6164	0.684579	0.682751	0.679157	0.657096	0.711374	0.682116	0.681747	0.598505	0.60924	0.618023	0.600036
TCGA-FD-A3N5-01	0.456297	0.565698	0.524045	0.526393	0.584264	0.704885	0.534707	0.547113	0.658591	0.56564	0.574274	0.579811	0.607247	0.540172	0.51118	0.551671	0.517182	0.711263	0.434022	0.493958	0.382104	0.556792	0.433238	0.560655	0.51287	0.591917	0.556748	0.547892	0.590295	0.506826	0.523671	0.50147	0.574522	0.575285	0.655719	0.565878	0.739624	0.573845	0.72474	0.745759	0.650747	0.751688	0.732469	0.755767	0.746593	0.603715	0.560055	0.568066	0.550662
TCGA-FD-A3N6-01	0.453955	0.561868	0.498395	0.504212	0.558497	0.632581	0.553184	0.552517	0.604522	0.536527	0.534672	0.55495	0.57304	0.52632	0.526093	0.522436	0.527962	0.742051	0.436109	0.512463	0.41746	0.541506	0.459453	0.543781	0.490002	0.561138	0.529215	0.527485	0.543596	0.488988	0.508862	0.495508	0.551498	0.551246	0.682262	0.544913	0.717958	0.556141	0.710905	0.755891	0.668919	0.744405	0.751132	0.754825	0.724075	0.583097	0.527215	0.532667	0.530721
TCGA-FD-A3NA-01	0.482712	0.566383	0.506123	0.501467	0.536585	0.663816	0.54396	0.529243	0.623284	0.548367	0.537682	0.544901	0.554195	0.528286	0.504246	0.494211	0.492617	0.610688	0.43864	0.488572	0.406853	0.528481	0.426864	0.552406	0.498882	0.578859	0.532511	0.539	0.577037	0.459251	0.505221	0.483655	0.578763	0.579879	0.594973	0.539187	0.703091	0.570958	0.634224	0.649886	0.61703	0.637151	0.678384	0.657853	0.682825	0.583514	0.579668	0.592024	0.525921
TCGA-FD-A3SJ-01	0.566176	0.551674	0.526508	0.523411	0.540505	0.598334	0.569765	0.533999	0.575139	0.53248	0.513903	0.543576	0.538959	0.569417	0.518353	0.517171	0.529998	0.54949	0.484397	0.537325	0.475812	0.537638	0.482348	0.545589	0.508187	0.569795	0.531661	0.546911	0.539219	0.476703	0.513089	0.522199	0.524732	0.580822	0.550684	0.534044	0.608778	0.537778	0.539962	0.564636	0.612462	0.5269	0.605614	0.548969	0.57105	0.567483	0.604502	0.614226	0.544968
TCGA-FD-A3SL-01	0.548439	0.553594	0.534248	0.526281	0.553687	0.622431	0.561849	0.527702	0.583769	0.555488	0.544862	0.562208	0.56674	0.5502	0.520714	0.533788	0.526837	0.537453	0.479741	0.513109	0.422972	0.552592	0.436424	0.56105	0.536374	0.597943	0.528363	0.563284	0.554349	0.47763	0.52239	0.50452	0.542299	0.555148	0.562475	0.534982	0.607045	0.539651	0.535807	0.575061	0.607624	0.524107	0.591724	0.550423	0.583619	0.555446	0.621933	0.601317	0.553479
TCGA-FD-A3SM-01	0.559074	0.59286	0.560182	0.551548	0.595307	0.665537	0.621761	0.581581	0.665985	0.57885	0.568171	0.615313	0.605071	0.615096	0.567863	0.576215	0.570473	0.625989	0.498675	0.574891	0.482644	0.597902	0.493219	0.603094	0.552229	0.622178	0.584233	0.592566	0.584942	0.530376	0.554956	0.549383	0.583363	0.639615	0.632694	0.609177	0.686322	0.604015	0.647382	0.657152	0.666515	0.637418	0.703359	0.661936	0.67409	0.638118	0.624726	0.648403	0.584758
TCGA-FD-A3SN-01	0.496196	0.58902	0.562154	0.556568	0.592833	0.690131	0.580129	0.562714	0.669125	0.591499	0.587515	0.593884	0.604987	0.556457	0.533193	0.572678	0.548181	0.66912	0.479682	0.521337	0.424483	0.595002	0.46137	0.592513	0.559127	0.640718	0.596296	0.591123	0.615873	0.509264	0.559867	0.545913	0.611877	0.609876	0.640419	0.582685	0.726094	0.601195	0.691091	0.69487	0.648819	0.701242	0.713423	0.695279	0.720212	0.64087	0.585182	0.610083	0.570089
TCGA-FD-A3SO-01	0.502248	0.599956	0.549743	0.548842	0.596315	0.707859	0.585726	0.571516	0.671273	0.595901	0.595282	0.599287	0.623041	0.570792	0.538431	0.563743	0.552567	0.678299	0.460513	0.531864	0.427418	0.582091	0.461542	0.604375	0.550159	0.635643	0.582225	0.58066	0.609709	0.511046	0.566634	0.538398	0.610601	0.613741	0.653888	0.585864	0.736551	0.599589	0.695395	0.713354	0.66935	0.707803	0.726122	0.721436	0.723252	0.647975	0.615308	0.614266	0.584741
TCGA-FD-A3SP-01	0.594213	0.589203	0.595719	0.590631	0.650328	0.724903	0.658517	0.624733	0.686411	0.624056	0.633508	0.649948	0.645988	0.648953	0.60376	0.622216	0.618191	0.642464	0.543123	0.606359	0.490804	0.62334	0.50497	0.624262	0.600058	0.64394	0.618706	0.640061	0.603736	0.561049	0.593016	0.592989	0.590519	0.609973	0.652186	0.643796	0.710281	0.631753	0.66217	0.663562	0.693014	0.621818	0.69759	0.644573	0.66258	0.636458	0.651029	0.647864	0.637357
TCGA-FD-A3SQ-01	0.50503	0.567762	0.5435	0.535739	0.553032	0.622066	0.552043	0.513857	0.589943	0.567265	0.551541	0.550337	0.551914	0.546357	0.503308	0.532849	0.505138	0.579011	0.461458	0.488308	0.410637	0.563959	0.439516	0.553813	0.554759	0.588924	0.537279	0.571003	0.576496	0.473169	0.529612	0.515515	0.570151	0.583055	0.581851	0.557312	0.649474	0.56269	0.598081	0.601004	0.623642	0.594662	0.647059	0.625862	0.628607	0.583585	0.614643	0.612649	0.529552
TCGA-FD-A3SR-01	0.557629	0.573321	0.535585	0.528558	0.535462	0.629196	0.555096	0.521537	0.636998	0.550634	0.546866	0.563944	0.571931	0.585396	0.522911	0.517075	0.523855	0.532055	0.465363	0.515487	0.482443	0.545191	0.491732	0.542708	0.541461	0.637698	0.537656	0.551395	0.572421	0.489976	0.543825	0.509292	0.543156	0.610062	0.541316	0.561918	0.624425	0.556843	0.577035	0.576256	0.601258	0.554879	0.619879	0.58741	0.599652	0.603077	0.635137	0.620893	0.535146
TCGA-FD-A3SS-01	0.500798	0.565387	0.525458	0.515049	0.560281	0.663938	0.553904	0.540955	0.677647	0.544205	0.542886	0.561661	0.584295	0.547905	0.50595	0.540988	0.518833	0.64596	0.456289	0.48396	0.415701	0.54807	0.444083	0.555047	0.522847	0.676974	0.559286	0.550922	0.589738	0.474306	0.535892	0.513327	0.56607	0.624861	0.612655	0.546318	0.700543	0.545695	0.64746	0.69114	0.64186	0.659372	0.705754	0.679664	0.712754	0.63562	0.620373	0.625524	0.553793
TCGA-FD-A43N-01	0.49521	0.578543	0.511407	0.509131	0.537764	0.630552	0.528593	0.522435	0.611527	0.546637	0.528352	0.538121	0.548731	0.517186	0.494138	0.501707	0.499128	0.590449	0.45209	0.488086	0.42247	0.524827	0.442118	0.535435	0.510326	0.602804	0.532742	0.531269	0.585818	0.458651	0.522457	0.507906	0.576065	0.597487	0.581672	0.535558	0.681548	0.555437	0.617736	0.622118	0.615019	0.622926	0.655679	0.637621	0.656503	0.600902	0.60017	0.611314	0.520559
TCGA-FD-A43P-01	0.561797	0.562911	0.53677	0.534528	0.532663	0.646764	0.559135	0.55605	0.618203	0.54196	0.527694	0.541553	0.551995	0.552045	0.505266	0.514119	0.518432	0.57413	0.498529	0.516553	0.458711	0.538177	0.472995	0.559556	0.536439	0.621955	0.52947	0.554401	0.563511	0.468582	0.530577	0.530024	0.538377	0.598087	0.568301	0.529387	0.644118	0.538085	0.565501	0.593438	0.637705	0.561026	0.63038	0.587648	0.618483	0.600473	0.651082	0.648688	0.538267
TCGA-FD-A43S-01	0.484999	0.551189	0.522013	0.514972	0.543431	0.612422	0.556238	0.514456	0.566176	0.551959	0.522552	0.544274	0.553056	0.537455	0.504961	0.515273	0.502135	0.593818	0.458039	0.497194	0.401304	0.556468	0.435753	0.545429	0.508774	0.564843	0.520663	0.554723	0.541458	0.463962	0.540385	0.500441	0.56726	0.55752	0.588826	0.545954	0.656392	0.555124	0.584667	0.613031	0.623598	0.596118	0.654819	0.616187	0.621452	0.559881	0.586554	0.589938	0.523825
TCGA-FD-A43U-01	0.507459	0.552231	0.501776	0.494352	0.503705	0.560168	0.487964	0.500603	0.53811	0.505729	0.488976	0.477871	0.494295	0.487964	0.460109	0.478071	0.472923	0.542009	0.449403	0.461748	0.416704	0.510434	0.434976	0.502611	0.497247	0.547696	0.483746	0.511889	0.544379	0.433043	0.508982	0.497369	0.542968	0.551018	0.524403	0.49764	0.598587	0.51157	0.538981	0.535465	0.555698	0.548679	0.574872	0.55357	0.568392	0.55243	0.577604	0.585622	0.472425
TCGA-FD-A43X-01	0.504985	0.571586	0.529689	0.528376	0.562048	0.634022	0.540473	0.537421	0.598686	0.549594	0.550147	0.550885	0.557033	0.547133	0.50422	0.526405	0.5125	0.586898	0.449494	0.500714	0.433694	0.554368	0.447304	0.54477	0.532882	0.56389	0.529704	0.551588	0.560438	0.48195	0.538262	0.516617	0.582474	0.577408	0.57559	0.56473	0.659766	0.56864	0.615166	0.587647	0.597439	0.599857	0.632611	0.622515	0.622765	0.591793	0.587082	0.59699	0.520837
TCGA-FD-A43Y-01	0.487556	0.562024	0.510437	0.508907	0.555839	0.661459	0.584142	0.552669	0.629376	0.553654	0.550571	0.559072	0.568573	0.556877	0.535137	0.535947	0.528469	0.700316	0.447831	0.536386	0.409954	0.568328	0.440269	0.596359	0.511207	0.569719	0.545382	0.550726	0.561239	0.493505	0.495318	0.509944	0.556575	0.592312	0.681575	0.570557	0.7472	0.581453	0.701361	0.723502	0.699648	0.700894	0.767771	0.721985	0.722903	0.604211	0.566755	0.576792	0.526842
TCGA-FD-A5BR-01	0.522557	0.576019	0.527554	0.522799	0.544819	0.659647	0.552027	0.537881	0.620335	0.560715	0.549188	0.554306	0.571853	0.535462	0.513365	0.515726	0.516845	0.616751	0.458747	0.504804	0.425124	0.545425	0.443944	0.552966	0.532471	0.615325	0.529889	0.552182	0.579297	0.474953	0.538377	0.504604	0.568551	0.590287	0.604373	0.551277	0.700334	0.565143	0.633769	0.639382	0.650349	0.625426	0.677126	0.645775	0.661013	0.595032	0.626914	0.616888	0.531717
TCGA-FD-A5BS-01	0.546264	0.611326	0.530186	0.525843	0.535378	0.574418	0.563287	0.51895	0.561846	0.557907	0.53793	0.535272	0.538286	0.56925	0.529077	0.516567	0.526286	0.540962	0.47251	0.525527	0.466751	0.560697	0.507775	0.561755	0.542521	0.548692	0.52677	0.546205	0.576683	0.482566	0.545638	0.525825	0.592039	0.580383	0.554789	0.557526	0.588798	0.592759	0.557004	0.554386	0.57964	0.547667	0.603594	0.555885	0.583682	0.5515	0.578939	0.579758	0.51723
TCGA-FD-A5BT-01	0.509355	0.537057	0.520137	0.508604	0.581752	0.61591	0.56721	0.562462	0.610299	0.534258	0.526193	0.536908	0.555772	0.535065	0.492068	0.552208	0.518982	0.598133	0.494168	0.501444	0.414959	0.553364	0.439206	0.553246	0.521462	0.598864	0.570846	0.553956	0.54801	0.469676	0.543565	0.556937	0.561189	0.56215	0.581091	0.5383	0.630279	0.527197	0.570682	0.603956	0.606811	0.568965	0.62612	0.574846	0.621514	0.593639	0.59925	0.614442	0.551799
TCGA-FD-A5BU-01	0.475684	0.557612	0.535482	0.52867	0.57683	0.671338	0.574562	0.539305	0.616431	0.577904	0.55921	0.593314	0.591004	0.560478	0.544818	0.541868	0.530144	0.687872	0.452539	0.521755	0.416746	0.57832	0.452717	0.565658	0.522113	0.590697	0.546529	0.558726	0.567588	0.496665	0.536912	0.509901	0.556418	0.588018	0.664101	0.574664	0.734925	0.582722	0.691715	0.7384	0.689876	0.713467	0.743556	0.739769	0.70948	0.601296	0.592895	0.602004	0.553117
TCGA-FD-A5BV-01	0.54094	0.56782	0.557622	0.557399	0.5749	0.690263	0.604672	0.579825	0.665539	0.590829	0.579614	0.606389	0.609562	0.588585	0.546537	0.556406	0.555095	0.620652	0.505708	0.550205	0.435532	0.593596	0.469805	0.606281	0.554771	0.635768	0.574456	0.599752	0.583038	0.5185	0.547752	0.527693	0.596618	0.58786	0.630107	0.590773	0.71279	0.614741	0.639838	0.647701	0.654274	0.616063	0.689501	0.640212	0.653457	0.594198	0.613181	0.602353	0.581688
TCGA-FD-A5BX-01	0.526137	0.523362	0.537868	0.531512	0.606757	0.611232	0.615923	0.573008	0.574243	0.56343	0.56274	0.604136	0.579143	0.602574	0.569674	0.569171	0.575141	0.567702	0.512398	0.572637	0.454649	0.586602	0.467752	0.577958	0.537461	0.542859	0.551043	0.570117	0.508969	0.515393	0.552666	0.536748	0.544147	0.542888	0.588822	0.590534	0.619124	0.587379	0.558057	0.577684	0.61072	0.54361	0.617235	0.563296	0.571725	0.539713	0.569044	0.568639	0.573831
TCGA-FD-A5BY-01	0.465958	0.557581	0.514023	0.509792	0.562362	0.663048	0.562889	0.546282	0.627017	0.545521	0.542999	0.557642	0.564129	0.530604	0.501097	0.521849	0.512893	0.678798	0.445547	0.486321	0.397212	0.560745	0.42485	0.566719	0.510303	0.602248	0.539671	0.560433	0.581298	0.465872	0.526298	0.504707	0.580046	0.586569	0.642225	0.553679	0.744668	0.554637	0.668459	0.696207	0.644014	0.706064	0.731586	0.702075	0.736681	0.598256	0.588322	0.585595	0.537419
TCGA-FD-A5BZ-01	0.518559	0.556534	0.509372	0.507994	0.558785	0.618555	0.563236	0.532512	0.600806	0.536889	0.518306	0.558315	0.569831	0.567334	0.526641	0.526482	0.518122	0.594006	0.461729	0.520551	0.422483	0.535366	0.445656	0.54535	0.498403	0.587905	0.53033	0.539835	0.557962	0.484373	0.505949	0.51352	0.546018	0.604561	0.586612	0.55735	0.6663	0.553001	0.597424	0.635939	0.629968	0.587587	0.667146	0.620687	0.62692	0.585047	0.604171	0.610586	0.532818
TCGA-FD-A5C0-01	0.496766	0.553654	0.515033	0.514203	0.530688	0.63959	0.534875	0.515555	0.618177	0.539285	0.529714	0.5462	0.560254	0.530206	0.4931	0.513462	0.500062	0.601453	0.446048	0.482296	0.410352	0.534488	0.432092	0.540059	0.506615	0.605639	0.524622	0.535786	0.556629	0.452546	0.520427	0.49186	0.549267	0.590036	0.586768	0.5252	0.676357	0.539629	0.606153	0.638427	0.621516	0.629878	0.663636	0.658717	0.665642	0.600068	0.61314	0.614524	0.525041
TCGA-FD-A5C1-01	0.465268	0.573554	0.536433	0.536953	0.564719	0.676305	0.571337	0.544061	0.6555	0.571276	0.55782	0.569193	0.586611	0.547463	0.522372	0.53999	0.512416	0.676776	0.438869	0.506847	0.389119	0.573093	0.432725	0.574156	0.524488	0.607203	0.566391	0.569234	0.596606	0.47744	0.541627	0.520193	0.597846	0.619315	0.643818	0.567856	0.741972	0.576392	0.68879	0.718931	0.639961	0.708746	0.736994	0.742792	0.728448	0.632175	0.601993	0.621359	0.545879
TCGA-FD-A62N-01	0.551033	0.597895	0.57728	0.575775	0.599974	0.686867	0.599207	0.607877	0.662346	0.600779	0.587271	0.58607	0.606652	0.583309	0.53965	0.57831	0.554424	0.65272	0.506218	0.53721	0.445019	0.599003	0.489908	0.599933	0.569962	0.626686	0.582091	0.60715	0.604261	0.506527	0.587259	0.570914	0.614489	0.61358	0.641107	0.589714	0.708728	0.599739	0.656936	0.663534	0.661825	0.657269	0.688769	0.670961	0.681624	0.635442	0.650896	0.656316	0.578858
TCGA-FD-A62O-01	0.490008	0.576735	0.528673	0.526723	0.550184	0.639617	0.533228	0.524234	0.613727	0.566089	0.556573	0.550168	0.566655	0.532305	0.512882	0.527348	0.51506	0.599326	0.449677	0.494537	0.413186	0.54785	0.436573	0.55344	0.537144	0.598127	0.531131	0.555595	0.59385	0.477542	0.535865	0.509073	0.580181	0.580425	0.591481	0.547975	0.672345	0.566905	0.628954	0.633437	0.619474	0.625959	0.65307	0.647795	0.63825	0.588319	0.589923	0.59965	0.526679
TCGA-FD-A62P-01	0.488857	0.569716	0.488938	0.486227	0.515121	0.617314	0.516106	0.505131	0.610563	0.516911	0.502874	0.513244	0.534703	0.498206	0.483939	0.501882	0.491123	0.626955	0.441	0.477512	0.410445	0.516233	0.430467	0.533847	0.484463	0.60817	0.517431	0.510111	0.559952	0.445057	0.510104	0.505856	0.560359	0.612828	0.589377	0.5094	0.696141	0.530537	0.629815	0.64353	0.629087	0.64218	0.688267	0.659181	0.680906	0.614819	0.592831	0.610514	0.505004
TCGA-FD-A62S-01	0.530159	0.58976	0.546797	0.548246	0.624666	0.687136	0.618414	0.596428	0.657787	0.586501	0.583686	0.613919	0.618417	0.614954	0.580694	0.578656	0.569331	0.686893	0.50075	0.580691	0.465288	0.592295	0.497721	0.597566	0.540719	0.614776	0.593211	0.583102	0.598787	0.537419	0.552697	0.562798	0.587032	0.62895	0.668769	0.618298	0.747211	0.60982	0.687177	0.705613	0.701253	0.688385	0.752547	0.698851	0.721722	0.635239	0.617823	0.626782	0.587824
TCGA-FD-A6TA-01	0.482739	0.566807	0.511236	0.506084	0.526644	0.619273	0.521149	0.494522	0.589335	0.535161	0.519298	0.522565	0.540091	0.51919	0.481532	0.492794	0.474946	0.576698	0.429366	0.476478	0.407766	0.531258	0.429786	0.522831	0.512897	0.586533	0.513338	0.528978	0.565467	0.459894	0.515438	0.485172	0.558055	0.596983	0.566969	0.519184	0.657592	0.533434	0.594598	0.605716	0.603515	0.604051	0.644145	0.62567	0.649124	0.585338	0.599965	0.597204	0.497852
TCGA-FD-A6TB-01	0.573337	0.628977	0.546106	0.541987	0.534194	0.623203	0.557631	0.538839	0.616546	0.566871	0.536494	0.533324	0.547319	0.56341	0.522439	0.527893	0.530414	0.592162	0.491468	0.526418	0.45432	0.563417	0.484021	0.592216	0.549141	0.606447	0.540074	0.570288	0.613269	0.476464	0.547284	0.536279	0.614545	0.62837	0.594738	0.55331	0.663263	0.583145	0.606856	0.606674	0.643428	0.593884	0.660667	0.617478	0.635983	0.606912	0.629207	0.63576	0.531309
TCGA-FD-A6TC-01	0.510999	0.554062	0.51169	0.508805	0.555246	0.622037	0.556576	0.537418	0.618512	0.535561	0.524432	0.57117	0.569003	0.572801	0.519084	0.524375	0.519641	0.59297	0.469448	0.526312	0.470463	0.541109	0.474333	0.533041	0.507812	0.59576	0.548947	0.542936	0.552205	0.482067	0.526532	0.515811	0.546893	0.617302	0.577872	0.57217	0.665428	0.562149	0.6144	0.621435	0.612914	0.609846	0.6722	0.628547	0.642271	0.616561	0.589527	0.604979	0.536383
TCGA-FD-A6TD-01	0.51942	0.601022	0.55334	0.548473	0.573876	0.69651	0.577724	0.578199	0.665826	0.595736	0.582963	0.587385	0.596791	0.565977	0.536314	0.537314	0.544783	0.649916	0.472833	0.524997	0.431844	0.587572	0.461327	0.591357	0.562989	0.621153	0.562386	0.581891	0.610601	0.495499	0.55459	0.527037	0.618363	0.604553	0.637641	0.582367	0.73811	0.611024	0.684581	0.668814	0.646442	0.691436	0.718506	0.698588	0.727942	0.615008	0.611041	0.609115	0.554526
TCGA-FD-A6TE-01	0.519599	0.575442	0.525471	0.524001	0.533071	0.651404	0.55145	0.557581	0.642553	0.558229	0.556999	0.550537	0.580129	0.55366	0.494403	0.511597	0.522293	0.583489	0.456502	0.494523	0.432978	0.553905	0.445588	0.558044	0.542817	0.615004	0.542722	0.562886	0.580915	0.456821	0.536195	0.501498	0.572579	0.600682	0.580062	0.556937	0.66289	0.57184	0.616335	0.602183	0.58598	0.6118	0.641414	0.628305	0.64358	0.605255	0.621631	0.625551	0.540379
TCGA-FD-A6TF-01	0.548529	0.582187	0.564793	0.561482	0.572827	0.67943	0.603575	0.570431	0.672689	0.594613	0.556109	0.592707	0.613067	0.579818	0.531992	0.55776	0.54408	0.613701	0.497547	0.530427	0.436887	0.578306	0.46296	0.580388	0.545318	0.655595	0.559647	0.595634	0.581733	0.495946	0.551948	0.537183	0.591044	0.613421	0.601065	0.5745	0.688516	0.578744	0.608444	0.662556	0.642991	0.618911	0.685355	0.654454	0.66966	0.626697	0.643318	0.648708	0.580181
TCGA-FD-A6TG-01	0.52135	0.558718	0.509261	0.504544	0.528475	0.587263	0.531411	0.507884	0.574044	0.524459	0.501156	0.517069	0.535197	0.530686	0.491773	0.514938	0.499235	0.585537	0.458531	0.497683	0.421529	0.526343	0.431233	0.539642	0.492148	0.580839	0.51521	0.525754	0.537468	0.456026	0.500631	0.512668	0.554811	0.593608	0.578986	0.522346	0.641236	0.525622	0.575567	0.598745	0.625381	0.572468	0.642638	0.599868	0.615927	0.602978	0.608878	0.621805	0.511143
TCGA-FD-A6TH-01	0.516992	0.56485	0.558271	0.548645	0.593651	0.669235	0.595277	0.568723	0.674352	0.592824	0.57522	0.593384	0.615069	0.574748	0.535547	0.587753	0.55816	0.619483	0.50497	0.532015	0.430701	0.590472	0.457728	0.594178	0.547463	0.665366	0.615095	0.588034	0.603672	0.505092	0.557101	0.557015	0.60179	0.610027	0.609073	0.57107	0.667577	0.579033	0.625333	0.654753	0.632084	0.611984	0.674136	0.634272	0.661401	0.642073	0.617846	0.634046	0.586871
TCGA-FD-A6TI-01	0.502748	0.566828	0.515272	0.504289	0.506787	0.607215	0.517211	0.492541	0.589447	0.533813	0.514638	0.526751	0.547802	0.509865	0.483227	0.489984	0.484897	0.566583	0.435583	0.466506	0.398522	0.532173	0.424088	0.531797	0.512818	0.604826	0.511532	0.533995	0.5615	0.450849	0.51247	0.480534	0.564988	0.584184	0.573886	0.521568	0.643551	0.529371	0.593141	0.600826	0.601375	0.589426	0.647508	0.620491	0.630967	0.564164	0.604367	0.59346	0.503055
TCGA-FD-A6TK-01	0.547774	0.613265	0.563651	0.562152	0.612985	0.706495	0.621394	0.589445	0.689895	0.607811	0.598268	0.624236	0.642158	0.596882	0.560841	0.596603	0.572846	0.652905	0.490978	0.568372	0.467335	0.59295	0.485352	0.624828	0.565963	0.638157	0.620102	0.601952	0.618786	0.549872	0.558112	0.553776	0.618518	0.620479	0.653648	0.613506	0.71776	0.613718	0.681887	0.673695	0.664269	0.650416	0.713617	0.669602	0.699307	0.651662	0.619942	0.628999	0.602791
TCGA-FJ-A3Z7-01	0.554703	0.532933	0.538311	0.527729	0.547006	0.593506	0.556776	0.536689	0.567173	0.548287	0.538381	0.555977	0.554799	0.567088	0.528933	0.52375	0.527576	0.499748	0.494137	0.540196	0.475642	0.542053	0.472914	0.532937	0.541442	0.581649	0.530652	0.547733	0.529664	0.489078	0.528402	0.52418	0.51555	0.541857	0.52688	0.56162	0.578717	0.553592	0.537019	0.533715	0.579403	0.507319	0.561273	0.535921	0.534668	0.554116	0.59715	0.591777	0.540471
TCGA-FJ-A3Z9-01	0.445806	0.566882	0.476685	0.470689	0.517881	0.621784	0.509148	0.489184	0.589948	0.531394	0.524576	0.514457	0.536481	0.480255	0.466911	0.478291	0.476444	0.608234	0.406333	0.461498	0.391489	0.508888	0.416437	0.517346	0.497921	0.573072	0.524581	0.507021	0.582656	0.443642	0.511169	0.474975	0.577549	0.561784	0.578456	0.504386	0.690023	0.544815	0.634549	0.616139	0.59244	0.636208	0.650158	0.649829	0.655627	0.581626	0.558446	0.567089	0.494706
TCGA-FJ-A3ZE-01	0.52144	0.562879	0.542863	0.533351	0.561119	0.634653	0.568832	0.56895	0.610917	0.552265	0.536318	0.564566	0.577653	0.538164	0.498212	0.517497	0.519646	0.638942	0.497047	0.508069	0.45703	0.560138	0.479255	0.573824	0.537423	0.635557	0.576348	0.558789	0.57045	0.480209	0.5626	0.542048	0.565931	0.593511	0.607536	0.564582	0.703664	0.568001	0.634514	0.655318	0.657647	0.64828	0.684109	0.646467	0.672495	0.616528	0.630671	0.633803	0.562163
TCGA-FJ-A3ZF-01	0.566737	0.561846	0.502553	0.50226	0.521281	0.580823	0.531188	0.520134	0.589994	0.532354	0.515251	0.521987	0.529529	0.552268	0.514104	0.510455	0.520737	0.512982	0.466804	0.523393	0.498901	0.518312	0.498662	0.536176	0.520062	0.596574	0.533524	0.532728	0.551687	0.472606	0.509187	0.52685	0.519453	0.598953	0.529764	0.52016	0.58069	0.530732	0.546028	0.544457	0.579864	0.503723	0.566164	0.526189	0.54937	0.588598	0.608399	0.61039	0.51586
TCGA-FJ-A871-01	0.522436	0.486726	0.571999	0.565473	0.646789	0.617952	0.662957	0.644686	0.593539	0.579011	0.55664	0.599131	0.578804	0.583718	0.56279	0.640561	0.583695	0.627745	0.593167	0.589921	0.425839	0.611709	0.441497	0.629636	0.530092	0.552338	0.602934	0.611131	0.523407	0.525188	0.526374	0.626224	0.536714	0.519376	0.622774	0.578337	0.619868	0.551476	0.544425	0.627324	0.641121	0.550645	0.634692	0.558756	0.577771	0.576331	0.566907	0.618508	0.618125
TCGA-FT-A3EE-01	0.518099	0.603023	0.560806	0.559976	0.578672	0.684673	0.588016	0.571995	0.654096	0.606449	0.580913	0.595952	0.61267	0.558721	0.553927	0.556559	0.551702	0.647986	0.482373	0.547705	0.410994	0.584807	0.454119	0.606485	0.54491	0.627662	0.572742	0.594949	0.60909	0.507394	0.547501	0.533089	0.623726	0.605617	0.646909	0.589379	0.737779	0.614251	0.660471	0.676762	0.658269	0.663402	0.707935	0.684645	0.694813	0.621951	0.612536	0.628507	0.576404
TCGA-FT-A61P-01	0.552505	0.616893	0.58089	0.577793	0.591864	0.696643	0.608571	0.593021	0.687348	0.611967	0.59734	0.607524	0.628694	0.592099	0.549758	0.58552	0.56329	0.622217	0.509592	0.548844	0.446321	0.604191	0.472913	0.610577	0.578128	0.638659	0.582337	0.612287	0.617013	0.524554	0.567529	0.547525	0.631767	0.605539	0.624199	0.607356	0.70236	0.620698	0.640777	0.641812	0.646009	0.629382	0.676762	0.652087	0.671024	0.63309	0.629077	0.634572	0.585332
TCGA-G2-A2EF-01	0.552358	0.558324	0.589268	0.579548	0.622666	0.717583	0.662757	0.657102	0.683541	0.611037	0.638635	0.667387	0.675786	0.631782	0.611873	0.602718	0.631502	0.648458	0.539704	0.617171	0.513462	0.611181	0.525076	0.627734	0.601956	0.595791	0.626178	0.630277	0.582964	0.591076	0.572494	0.562714	0.571206	0.549752	0.656223	0.685724	0.724085	0.657308	0.720409	0.642802	0.65395	0.656978	0.70652	0.650551	0.662611	0.588485	0.55479	0.541751	0.633767
TCGA-G2-A2EJ-01	0.453278	0.591123	0.492784	0.498198	0.52203	0.654625	0.536803	0.515829	0.62599	0.539392	0.538186	0.566714	0.581821	0.537888	0.554347	0.490006	0.52556	0.677684	0.393263	0.526623	0.442214	0.531999	0.467869	0.534249	0.492059	0.571944	0.544384	0.515518	0.56666	0.506512	0.492159	0.468186	0.567157	0.609136	0.64273	0.574681	0.737069	0.589298	0.761228	0.710259	0.637565	0.756891	0.760201	0.763913	0.737789	0.605854	0.524012	0.532688	0.516276
TCGA-G2-A2EK-01	0.503361	0.596937	0.501316	0.493777	0.494665	0.571938	0.498874	0.47122	0.559206	0.526286	0.507845	0.496364	0.51559	0.508692	0.470555	0.477672	0.469694	0.558203	0.409479	0.469877	0.403047	0.511409	0.431529	0.511491	0.502703	0.553269	0.492893	0.509402	0.563432	0.437906	0.50654	0.484428	0.568032	0.596121	0.552397	0.516617	0.626951	0.541585	0.585347	0.568924	0.58137	0.579837	0.628544	0.600656	0.601159	0.582578	0.595272	0.599815	0.47849
TCGA-G2-A2EL-01	0.587072	0.438671	0.507145	0.503558	0.532769	0.606214	0.570525	0.569676	0.54745	0.51199	0.510749	0.543933	0.537058	0.571944	0.507276	0.513423	0.528739	0.502537	0.535153	0.524859	0.454209	0.497463	0.459267	0.52042	0.481425	0.518329	0.501518	0.532239	0.440057	0.462875	0.47206	0.490766	0.404984	0.446298	0.518198	0.526512	0.539367	0.504337	0.470603	0.531514	0.593157	0.433799	0.531477	0.460712	0.487633	0.463453	0.538902	0.540639	0.582069
TCGA-G2-A2EO-01	0.524993	0.549277	0.519164	0.513904	0.546078	0.631212	0.556586	0.546938	0.59532	0.543385	0.531228	0.554085	0.551197	0.532212	0.504991	0.508309	0.522156	0.582881	0.476492	0.505261	0.422883	0.538025	0.451106	0.548583	0.518182	0.586426	0.520454	0.548976	0.548714	0.463145	0.515049	0.503137	0.550467	0.55744	0.582386	0.531633	0.660852	0.547265	0.569471	0.593605	0.61733	0.566782	0.624844	0.580466	0.615093	0.550102	0.60595	0.586344	0.535769
TCGA-G2-A2ES-01	0.457162	0.592157	0.51569	0.515248	0.539802	0.672178	0.53897	0.533442	0.603487	0.557288	0.551661	0.557881	0.575299	0.511879	0.511026	0.50893	0.508218	0.696426	0.423716	0.491352	0.396933	0.555944	0.441893	0.557726	0.510475	0.589055	0.535217	0.540302	0.582762	0.476755	0.525693	0.485677	0.603097	0.569094	0.665921	0.550147	0.759903	0.57709	0.707787	0.726906	0.664775	0.748538	0.733799	0.746569	0.738856	0.57828	0.566593	0.557228	0.530177
TCGA-G2-A3IB-01	0.399316	0.554271	0.474917	0.47882	0.532205	0.647108	0.516427	0.50289	0.60253	0.52469	0.53362	0.536257	0.552504	0.478999	0.494131	0.499079	0.488154	0.730957	0.387761	0.45927	0.354657	0.534791	0.395745	0.549268	0.471393	0.558833	0.516575	0.506086	0.553537	0.46141	0.48327	0.451811	0.57018	0.565893	0.679174	0.520026	0.756256	0.542539	0.727284	0.759986	0.650442	0.783155	0.750795	0.766016	0.772654	0.582618	0.521289	0.522511	0.500104
TCGA-G2-A3IE-01	0.507677	0.571778	0.504258	0.497266	0.518535	0.614203	0.51981	0.505267	0.577257	0.535889	0.527177	0.510008	0.528771	0.501234	0.487681	0.479079	0.489039	0.577381	0.433228	0.473998	0.425896	0.51909	0.435912	0.523318	0.512649	0.59353	0.5121	0.52568	0.569623	0.443429	0.530181	0.498786	0.568112	0.560073	0.565328	0.51258	0.662418	0.545081	0.606128	0.587672	0.601698	0.596932	0.625058	0.602645	0.631647	0.58155	0.598593	0.590304	0.504063
TCGA-G2-A3VY-01	0.546204	0.56404	0.507893	0.504581	0.526615	0.587278	0.540135	0.506569	0.592387	0.522908	0.522989	0.540848	0.548137	0.562911	0.525112	0.508913	0.517437	0.536068	0.449307	0.522648	0.477939	0.521884	0.487244	0.531222	0.506391	0.587958	0.528052	0.524987	0.554692	0.487754	0.512583	0.509344	0.523049	0.62214	0.538714	0.534445	0.606789	0.535887	0.582309	0.581764	0.598439	0.546118	0.610441	0.585113	0.587255	0.607352	0.615609	0.623711	0.512723
TCGA-G2-AA3B-01	0.47057	0.57471	0.475633	0.46551	0.469812	0.556516	0.465322	0.46722	0.543314	0.505043	0.49031	0.477316	0.496217	0.478668	0.464783	0.432532	0.453971	0.538191	0.385375	0.446016	0.415466	0.493615	0.441682	0.481322	0.497505	0.552045	0.472917	0.483141	0.550683	0.417422	0.501339	0.462916	0.543093	0.568768	0.532601	0.483733	0.620177	0.518309	0.576337	0.551903	0.529032	0.576263	0.587199	0.579128	0.597846	0.570723	0.568849	0.54719	0.460922
TCGA-G2-AA3C-01	0.543619	0.557754	0.564017	0.553929	0.647347	0.610897	0.635571	0.610521	0.592904	0.590561	0.603773	0.637584	0.616899	0.648327	0.61348	0.603221	0.612573	0.579801	0.518033	0.620819	0.534667	0.611741	0.549141	0.599653	0.561766	0.543941	0.603713	0.593435	0.540426	0.574867	0.607061	0.592274	0.559844	0.576325	0.615708	0.631237	0.607012	0.629734	0.606418	0.570794	0.590571	0.554544	0.602132	0.552811	0.569602	0.596424	0.552534	0.561287	0.601508
TCGA-G2-AA3D-01	0.517494	0.586097	0.538053	0.534246	0.53982	0.64284	0.552901	0.544773	0.62239	0.549268	0.524624	0.535212	0.559407	0.526161	0.494353	0.525559	0.511678	0.635187	0.475821	0.504715	0.438353	0.550882	0.454406	0.570993	0.527166	0.624267	0.545953	0.556635	0.577946	0.474183	0.548239	0.528385	0.591011	0.605198	0.612041	0.535693	0.700968	0.541748	0.633946	0.643725	0.658356	0.640597	0.686107	0.659641	0.677559	0.639919	0.631067	0.63072	0.537169
TCGA-G2-AA3F-01	0.52114	0.572325	0.537825	0.539472	0.552149	0.633589	0.53831	0.534293	0.605722	0.567222	0.533577	0.534558	0.552043	0.525605	0.506678	0.526991	0.516615	0.586345	0.474707	0.503517	0.419795	0.544254	0.449376	0.559505	0.5245	0.613675	0.536538	0.554549	0.582618	0.458577	0.537189	0.544774	0.580236	0.584858	0.585958	0.521643	0.654365	0.544571	0.59292	0.610564	0.620298	0.584911	0.623188	0.612004	0.611011	0.607668	0.637568	0.628129	0.526626
TCGA-GC-A3BM-01	0.525353	0.573864	0.542884	0.53591	0.57787	0.667903	0.583767	0.5687	0.620683	0.566442	0.573587	0.582234	0.593543	0.580481	0.549293	0.54284	0.547202	0.642941	0.469313	0.54384	0.461651	0.570076	0.478994	0.572757	0.543366	0.590723	0.543383	0.56217	0.560759	0.516124	0.551277	0.518218	0.579213	0.598752	0.634131	0.597764	0.719248	0.602964	0.66815	0.655278	0.678731	0.641478	0.703382	0.662503	0.671225	0.59233	0.59491	0.594042	0.557895
TCGA-GC-A3I6-01	0.475098	0.59264	0.525082	0.525784	0.564426	0.691595	0.566935	0.548921	0.651046	0.556351	0.562101	0.562829	0.591806	0.53367	0.517188	0.524971	0.523919	0.715039	0.435102	0.496664	0.397211	0.560363	0.433871	0.578842	0.52492	0.60926	0.556745	0.565935	0.603146	0.472028	0.536384	0.497163	0.614877	0.59334	0.676107	0.558567	0.771042	0.577238	0.717043	0.728286	0.667959	0.747353	0.767685	0.75434	0.767514	0.621455	0.592594	0.590226	0.545029
TCGA-GC-A3OO-01	0.525538	0.614939	0.534072	0.531864	0.543439	0.639969	0.536208	0.520681	0.605099	0.567513	0.554768	0.547181	0.570542	0.543546	0.503585	0.526021	0.513338	0.592002	0.443169	0.496468	0.405767	0.557961	0.432865	0.557303	0.540261	0.602294	0.522749	0.558149	0.595804	0.472417	0.535405	0.504242	0.615693	0.592179	0.60252	0.548471	0.668401	0.571614	0.607282	0.611554	0.612937	0.616034	0.642437	0.630697	0.646377	0.594576	0.627783	0.609778	0.533029
TCGA-GC-A3RB-01	0.549658	0.589295	0.565389	0.567522	0.597353	0.697666	0.625298	0.597566	0.65925	0.594734	0.569125	0.587985	0.603295	0.561679	0.551675	0.586262	0.568275	0.70426	0.516552	0.564783	0.434758	0.598269	0.461923	0.630621	0.532448	0.641229	0.588353	0.592886	0.595516	0.493026	0.551672	0.579963	0.59858	0.619825	0.676758	0.565583	0.736889	0.579129	0.645818	0.713324	0.715084	0.651223	0.730884	0.672394	0.686671	0.64864	0.648983	0.660783	0.605185
TCGA-GC-A3RC-01	0.474643	0.554111	0.529993	0.52871	0.598046	0.72196	0.573841	0.574663	0.666145	0.573929	0.585429	0.596005	0.614646	0.555537	0.535667	0.556814	0.542357	0.711781	0.4508	0.521055	0.399742	0.566772	0.44874	0.578998	0.526924	0.597419	0.566291	0.567867	0.58416	0.508003	0.539862	0.512204	0.563592	0.561497	0.668532	0.58089	0.737688	0.579979	0.726566	0.741962	0.683052	0.722888	0.735269	0.742541	0.730667	0.600216	0.573678	0.569037	0.567852
TCGA-GC-A3RD-01	0.488151	0.551968	0.505763	0.500682	0.547819	0.633838	0.562368	0.538859	0.619133	0.51554	0.506131	0.540197	0.555523	0.536833	0.521466	0.497499	0.509189	0.643339	0.44598	0.515448	0.441265	0.530368	0.466119	0.535778	0.479006	0.5964	0.534586	0.528753	0.560319	0.456962	0.513968	0.506596	0.552822	0.608303	0.592969	0.550899	0.698149	0.543591	0.63086	0.671159	0.637651	0.645454	0.707257	0.666376	0.677089	0.611264	0.581742	0.606571	0.52343
TCGA-GC-A3WC-01	0.542315	0.610844	0.542993	0.537023	0.538601	0.612354	0.55589	0.524043	0.569408	0.574111	0.551254	0.566433	0.577396	0.575627	0.554912	0.508373	0.544768	0.63808	0.448643	0.542482	0.491303	0.572395	0.526114	0.548327	0.536397	0.588378	0.521961	0.543464	0.567564	0.521626	0.552995	0.508648	0.560894	0.611175	0.656311	0.556372	0.670611	0.591075	0.647281	0.659567	0.67972	0.649315	0.676935	0.666597	0.62622	0.590018	0.60331	0.570127	0.52978
TCGA-GC-A3YS-01	0.539385	0.592358	0.560914	0.553064	0.59378	0.696048	0.604897	0.582485	0.664767	0.590055	0.584724	0.611948	0.620723	0.606632	0.557248	0.564968	0.568091	0.673996	0.490283	0.561607	0.461933	0.592526	0.491015	0.598061	0.564508	0.624875	0.580318	0.580283	0.594891	0.532954	0.561528	0.532787	0.583759	0.628049	0.660869	0.620605	0.743877	0.62216	0.710956	0.704726	0.679311	0.685854	0.741661	0.704802	0.709127	0.635903	0.614939	0.611509	0.591094
TCGA-GC-A4ZW-01	0.582714	0.603727	0.54697	0.547081	0.566429	0.642103	0.592167	0.582907	0.651681	0.571238	0.553107	0.547458	0.575081	0.565253	0.51686	0.555354	0.552642	0.621035	0.492344	0.521942	0.419713	0.563884	0.457135	0.591841	0.525395	0.626891	0.546539	0.57583	0.590899	0.477631	0.532749	0.555876	0.596003	0.612183	0.617887	0.547281	0.655192	0.564934	0.58077	0.61726	0.630767	0.582246	0.650687	0.611115	0.638365	0.629528	0.670241	0.664138	0.567063
TCGA-GC-A6I1-01	0.49783	0.578148	0.522706	0.525361	0.579461	0.675094	0.589116	0.595802	0.656055	0.550904	0.559809	0.583954	0.601088	0.549978	0.533399	0.530664	0.537592	0.691741	0.469869	0.532789	0.454513	0.561522	0.488854	0.579934	0.518741	0.581666	0.563901	0.566259	0.578429	0.496626	0.561418	0.529736	0.599725	0.604472	0.645845	0.586474	0.749266	0.595122	0.708906	0.699494	0.643146	0.711374	0.739579	0.714556	0.744758	0.621512	0.573627	0.59045	0.555736
TCGA-GC-A6I3-01	0.512536	0.542971	0.505517	0.502041	0.510732	0.570124	0.508434	0.518991	0.559401	0.502713	0.479528	0.495422	0.504979	0.520082	0.479672	0.476914	0.484988	0.551646	0.455243	0.4922	0.453348	0.515647	0.461106	0.505348	0.492812	0.564411	0.49838	0.518048	0.543099	0.43945	0.519878	0.518926	0.527333	0.567596	0.538363	0.505476	0.614366	0.508369	0.551043	0.549474	0.577099	0.546764	0.589826	0.557649	0.567566	0.581057	0.588388	0.60016	0.488118
TCGA-GD-A2C5-01	0.513231	0.570727	0.508215	0.504982	0.567124	0.610934	0.563447	0.524266	0.60106	0.547917	0.535658	0.565068	0.574968	0.567694	0.522394	0.529591	0.512848	0.583905	0.453655	0.517748	0.440134	0.540978	0.466698	0.54874	0.508251	0.59563	0.553108	0.543529	0.576523	0.490758	0.541889	0.518683	0.562909	0.605053	0.590675	0.550659	0.657894	0.572983	0.59941	0.621505	0.616102	0.598159	0.659827	0.607237	0.64467	0.603602	0.605298	0.603305	0.539577
TCGA-GD-A3OP-01	0.519251	0.564362	0.517408	0.512451	0.501517	0.5928	0.508265	0.486557	0.553887	0.532919	0.508029	0.50928	0.52824	0.50885	0.474002	0.47473	0.474063	0.545321	0.440644	0.472456	0.404608	0.525676	0.423399	0.515332	0.514874	0.585516	0.481386	0.538499	0.55277	0.440622	0.502357	0.480649	0.558087	0.558114	0.545907	0.508917	0.621835	0.516165	0.543412	0.561119	0.591781	0.543585	0.594679	0.578275	0.57513	0.552907	0.618587	0.605744	0.489239
TCGA-GD-A3OQ-01	0.455321	0.582498	0.515345	0.518518	0.563237	0.713253	0.551324	0.521264	0.642304	0.573341	0.574853	0.583394	0.5932	0.536063	0.533392	0.534698	0.514758	0.657747	0.412419	0.51298	0.373627	0.560486	0.414322	0.572381	0.523039	0.591946	0.537944	0.556708	0.594229	0.501791	0.514192	0.469228	0.605544	0.57977	0.642986	0.566549	0.749001	0.583945	0.691028	0.697504	0.649328	0.705186	0.724461	0.724647	0.734729	0.596403	0.584412	0.584102	0.534325
TCGA-GD-A3OS-01	0.555417	0.51481	0.588898	0.5791	0.649043	0.632289	0.685138	0.654118	0.610701	0.572219	0.553676	0.589121	0.591157	0.642189	0.584104	0.639095	0.594799	0.683133	0.6054	0.60147	0.464935	0.632549	0.496674	0.636032	0.536855	0.574796	0.599634	0.620465	0.52929	0.530825	0.533992	0.644708	0.535234	0.560116	0.658601	0.607011	0.64972	0.564217	0.580397	0.680699	0.704859	0.589581	0.711014	0.605436	0.618813	0.611986	0.584976	0.641488	0.616991
TCGA-GD-A6C6-01	0.51981	0.558085	0.52493	0.515897	0.547251	0.606856	0.570184	0.564628	0.604099	0.541851	0.518327	0.519347	0.536408	0.537786	0.498701	0.518449	0.51676	0.590407	0.481716	0.508147	0.429054	0.55211	0.454411	0.560109	0.513214	0.562123	0.545257	0.572836	0.545923	0.453592	0.523534	0.52549	0.55695	0.56445	0.584843	0.52939	0.630815	0.53853	0.579692	0.592416	0.611514	0.578006	0.641156	0.590386	0.609507	0.578595	0.578405	0.586407	0.538422
TCGA-GD-A76B-01	0.519715	0.566244	0.512876	0.509665	0.501292	0.595086	0.513514	0.500109	0.578829	0.535161	0.507029	0.515815	0.528698	0.533149	0.492964	0.47776	0.48569	0.538565	0.437528	0.478864	0.442694	0.52987	0.45732	0.509549	0.508723	0.589071	0.492303	0.524625	0.561264	0.444866	0.5198	0.489095	0.543824	0.582437	0.550505	0.515466	0.627205	0.529488	0.56204	0.564413	0.588823	0.552351	0.601673	0.579936	0.589595	0.572441	0.609544	0.596036	0.489018
TCGA-GU-A42P-01	0.58468	0.596306	0.52886	0.522379	0.525246	0.598937	0.565373	0.532679	0.612524	0.547348	0.525955	0.545963	0.554951	0.593679	0.531231	0.503805	0.53403	0.529584	0.482555	0.54574	0.492377	0.534405	0.5116	0.541206	0.534097	0.603114	0.540217	0.554348	0.565342	0.48661	0.521206	0.532737	0.544885	0.623227	0.535248	0.558611	0.599852	0.560147	0.551401	0.554593	0.580543	0.523176	0.603925	0.544688	0.583882	0.594989	0.608218	0.616383	0.530266
TCGA-GU-A42Q-01	0.564987	0.592079	0.564932	0.563892	0.585826	0.671322	0.627976	0.599841	0.636759	0.592564	0.582931	0.605709	0.610583	0.618411	0.593958	0.567947	0.584122	0.721188	0.504269	0.599191	0.500246	0.610883	0.510919	0.616953	0.553253	0.600907	0.581496	0.590216	0.561949	0.552612	0.527685	0.544798	0.561155	0.59988	0.727914	0.602169	0.72302	0.60877	0.703198	0.743449	0.754875	0.693958	0.767164	0.719866	0.694051	0.618045	0.586733	0.58457	0.588741
TCGA-GU-A42R-01	0.514269	0.544418	0.509018	0.508587	0.556318	0.656885	0.569163	0.547118	0.611961	0.541668	0.536325	0.552244	0.568585	0.532603	0.516936	0.52329	0.52326	0.635334	0.464828	0.521763	0.418099	0.532569	0.433349	0.570082	0.508525	0.594524	0.53096	0.540992	0.551275	0.480853	0.512049	0.510767	0.552697	0.563246	0.614476	0.537737	0.70561	0.539653	0.630736	0.66009	0.681988	0.616877	0.689393	0.648126	0.666154	0.586719	0.615846	0.599572	0.540576
TCGA-GU-A762-01	0.522407	0.597476	0.57809	0.57613	0.618791	0.717012	0.60875	0.612452	0.677177	0.612997	0.61119	0.611855	0.637161	0.576097	0.555389	0.574016	0.566787	0.664659	0.49389	0.553998	0.444607	0.611761	0.479334	0.616363	0.586702	0.605671	0.605486	0.620692	0.618775	0.523695	0.581559	0.564425	0.630477	0.589157	0.664636	0.607374	0.716594	0.608968	0.691259	0.670059	0.648128	0.678319	0.697003	0.677055	0.698286	0.630708	0.61778	0.611049	0.585615
TCGA-GU-A763-01	0.478159	0.548017	0.497125	0.485684	0.508058	0.583533	0.506218	0.491737	0.54623	0.514274	0.506642	0.506817	0.518321	0.504374	0.472583	0.471191	0.466137	0.565271	0.416748	0.463136	0.420928	0.513677	0.438479	0.509042	0.49488	0.521522	0.483084	0.516452	0.530562	0.449697	0.524211	0.46514	0.54434	0.541719	0.555475	0.520778	0.630826	0.535502	0.577224	0.568993	0.574011	0.57806	0.610229	0.590116	0.601965	0.537245	0.556476	0.541921	0.483101
TCGA-GU-A764-01	0.49869	0.58254	0.523117	0.519101	0.546698	0.657	0.541839	0.517838	0.645606	0.559926	0.551229	0.556657	0.568082	0.546118	0.508832	0.532485	0.512954	0.610849	0.431849	0.492959	0.413544	0.553352	0.441575	0.551714	0.52654	0.612925	0.538927	0.549968	0.590232	0.477508	0.519933	0.512802	0.569381	0.615763	0.594533	0.553803	0.67919	0.560072	0.639598	0.64641	0.620552	0.649421	0.677586	0.663568	0.691176	0.612668	0.6027	0.613132	0.521417
TCGA-GU-A766-01	0.497147	0.58161	0.544442	0.541955	0.56597	0.691716	0.595177	0.581243	0.661707	0.570174	0.571099	0.57619	0.608498	0.557408	0.551091	0.537879	0.540873	0.674146	0.466972	0.52869	0.425121	0.568037	0.463073	0.583339	0.545495	0.5953	0.569713	0.581969	0.587593	0.51046	0.548225	0.523678	0.592919	0.590895	0.645599	0.593482	0.743378	0.591941	0.707454	0.703179	0.652993	0.709626	0.738466	0.720536	0.731666	0.611771	0.58095	0.595071	0.564206
TCGA-GU-A767-01	0.506196	0.523855	0.499879	0.490995	0.512976	0.581084	0.530396	0.507826	0.548384	0.506001	0.477456	0.486789	0.504402	0.499235	0.466603	0.489081	0.473444	0.562989	0.455086	0.47473	0.394603	0.512552	0.411645	0.517365	0.478164	0.553113	0.493436	0.507824	0.510847	0.425831	0.490136	0.508055	0.518383	0.546831	0.546033	0.490925	0.618326	0.495176	0.533587	0.579329	0.608845	0.540408	0.612966	0.56638	0.589482	0.551852	0.59739	0.595049	0.500568
TCGA-GU-AATO-01	0.491415	0.57325	0.508183	0.502298	0.51015	0.603007	0.519225	0.510739	0.628283	0.522022	0.509467	0.505527	0.5288	0.525815	0.47206	0.49008	0.480974	0.566301	0.426058	0.462819	0.392861	0.527323	0.41714	0.521906	0.508307	0.596198	0.505025	0.531129	0.570499	0.439468	0.524921	0.493908	0.570287	0.615327	0.546466	0.520234	0.64833	0.531803	0.587114	0.593347	0.569747	0.601566	0.635194	0.629802	0.650944	0.61418	0.617303	0.627621	0.485326
TCGA-GU-AATP-01	0.531347	0.547246	0.526339	0.518325	0.558972	0.621051	0.572278	0.552575	0.613049	0.546777	0.531977	0.542891	0.542501	0.561256	0.512555	0.530745	0.511054	0.558721	0.488034	0.508185	0.43966	0.546771	0.454869	0.553552	0.533087	0.600294	0.54563	0.560014	0.563907	0.472804	0.526207	0.532272	0.555018	0.579589	0.559404	0.545228	0.638816	0.542806	0.561604	0.579122	0.593753	0.551554	0.623327	0.567148	0.617866	0.593774	0.606062	0.616218	0.535073
TCGA-GU-AATQ-01	0.541747	0.594998	0.550338	0.546945	0.590092	0.674985	0.627704	0.594634	0.652019	0.563539	0.563657	0.593265	0.597036	0.596477	0.566591	0.558981	0.577785	0.696747	0.493206	0.565252	0.473169	0.604643	0.500334	0.621916	0.536764	0.59684	0.569693	0.582966	0.573762	0.527449	0.551398	0.541411	0.586735	0.625734	0.69848	0.601287	0.735179	0.61337	0.690943	0.699352	0.706081	0.68448	0.763686	0.692629	0.708856	0.636702	0.604773	0.610981	0.577086
TCGA-GV-A3JV-01	0.527122	0.574463	0.54086	0.538366	0.539336	0.622761	0.535236	0.520664	0.590553	0.576037	0.552196	0.540177	0.558948	0.526832	0.506777	0.530658	0.508007	0.565085	0.463051	0.496959	0.408913	0.553618	0.430112	0.56452	0.544155	0.584233	0.530017	0.563897	0.580827	0.469219	0.520822	0.509989	0.583187	0.563696	0.582	0.534242	0.631533	0.56551	0.578993	0.590031	0.605661	0.570962	0.610271	0.602311	0.603171	0.566484	0.602382	0.60277	0.518408
TCGA-GV-A3JW-01	0.525159	0.556004	0.514555	0.505689	0.529064	0.613322	0.535617	0.515515	0.574274	0.530389	0.517771	0.532908	0.550059	0.522971	0.497002	0.498576	0.49669	0.587436	0.455081	0.498245	0.432904	0.53222	0.455998	0.530624	0.506856	0.583642	0.517268	0.529999	0.548312	0.456559	0.51506	0.496275	0.531877	0.558543	0.576276	0.522934	0.639127	0.525219	0.576952	0.615744	0.62802	0.582585	0.636068	0.60418	0.625478	0.572716	0.610152	0.601735	0.527917
TCGA-GV-A3JX-01	0.521946	0.604783	0.516065	0.520144	0.524699	0.647523	0.540312	0.521161	0.644945	0.557836	0.539194	0.532547	0.547551	0.542621	0.495691	0.524511	0.5098	0.598336	0.436481	0.484854	0.370822	0.550997	0.422448	0.556923	0.523193	0.601714	0.511278	0.55129	0.607666	0.462387	0.521586	0.48758	0.61196	0.601812	0.577177	0.521203	0.657404	0.556244	0.595171	0.632325	0.6054	0.611258	0.655252	0.644063	0.652356	0.596994	0.62151	0.622229	0.517729
TCGA-GV-A3JZ-01	0.591768	0.570395	0.573577	0.573129	0.576863	0.664129	0.613273	0.582976	0.631478	0.606391	0.56772	0.605172	0.602604	0.614805	0.558096	0.571879	0.5687	0.566359	0.53372	0.580961	0.458149	0.583809	0.48451	0.60827	0.555212	0.619319	0.57397	0.596493	0.574531	0.520588	0.54343	0.556375	0.559629	0.587164	0.589717	0.575946	0.629019	0.596141	0.564886	0.600902	0.652467	0.52868	0.619972	0.555338	0.589534	0.585719	0.633168	0.640731	0.581343
TCGA-GV-A3QF-01	0.488476	0.557903	0.473698	0.466283	0.469578	0.546904	0.452684	0.462926	0.535611	0.489349	0.48743	0.464622	0.483198	0.473871	0.451541	0.447346	0.462277	0.497491	0.403507	0.449176	0.424412	0.494595	0.43191	0.480995	0.490375	0.533209	0.470991	0.486725	0.529788	0.411934	0.482698	0.477391	0.54294	0.561051	0.500887	0.488589	0.582805	0.514694	0.548975	0.500729	0.508642	0.537933	0.550822	0.532318	0.567171	0.562735	0.551161	0.548052	0.454043
TCGA-GV-A3QG-01	0.555126	0.572365	0.546104	0.539954	0.560888	0.630132	0.56812	0.544012	0.618958	0.585039	0.565951	0.563163	0.572725	0.570077	0.525513	0.547076	0.537996	0.551167	0.502534	0.527043	0.45242	0.560298	0.478049	0.57121	0.555838	0.623508	0.548742	0.581602	0.582965	0.49194	0.566722	0.536772	0.5771	0.598728	0.557815	0.559388	0.626317	0.572838	0.575538	0.583323	0.613597	0.554183	0.603819	0.578911	0.603513	0.594484	0.619788	0.625853	0.543136
TCGA-GV-A3QH-01	0.608814	0.609827	0.55088	0.550145	0.544159	0.634573	0.57771	0.580722	0.633473	0.559674	0.54205	0.544137	0.561777	0.577546	0.538592	0.529925	0.548612	0.572559	0.513573	0.545527	0.466854	0.558431	0.491425	0.593025	0.54401	0.611799	0.54065	0.568702	0.584762	0.48888	0.528339	0.561619	0.569045	0.617957	0.575832	0.553915	0.640726	0.565778	0.57841	0.588564	0.630429	0.555288	0.630599	0.582155	0.608874	0.614163	0.641047	0.642564	0.544695
TCGA-GV-A3QI-01	0.605183	0.533735	0.572069	0.572301	0.556078	0.648723	0.601635	0.580809	0.605129	0.594651	0.568879	0.570275	0.582735	0.592039	0.547177	0.574843	0.56754	0.59737	0.509333	0.563799	0.40641	0.594458	0.441993	0.610452	0.552494	0.584393	0.531336	0.607798	0.519176	0.496798	0.499694	0.522988	0.524823	0.536057	0.615764	0.54268	0.605311	0.543332	0.556646	0.615793	0.675365	0.518444	0.61113	0.572695	0.562224	0.552477	0.622156	0.609685	0.559932
TCGA-GV-A3QK-01	0.482867	0.579962	0.511919	0.511926	0.504108	0.598908	0.504248	0.499309	0.56831	0.536413	0.525128	0.505163	0.529417	0.50623	0.479246	0.471951	0.477319	0.558972	0.418855	0.474881	0.413939	0.52038	0.441756	0.514083	0.508792	0.577376	0.495472	0.529579	0.570438	0.441761	0.528669	0.490046	0.583089	0.581755	0.555278	0.517158	0.652322	0.540828	0.59296	0.569809	0.57351	0.599654	0.610627	0.609541	0.608809	0.572563	0.591816	0.585353	0.486527
TCGA-GV-A40E-01	0.533259	0.607836	0.559668	0.562665	0.596529	0.728033	0.612528	0.601675	0.725893	0.597265	0.604893	0.605962	0.62777	0.603214	0.568509	0.58323	0.563888	0.679083	0.492496	0.564957	0.465038	0.600913	0.493361	0.624822	0.560851	0.640238	0.610892	0.601194	0.617285	0.544002	0.546817	0.562593	0.609199	0.653806	0.662447	0.617646	0.750399	0.626041	0.72532	0.702702	0.663742	0.702636	0.749787	0.712177	0.741016	0.661535	0.593643	0.626982	0.574686
TCGA-GV-A40G-01	0.543494	0.601748	0.557129	0.551025	0.5342	0.624317	0.542784	0.532343	0.620992	0.563861	0.547775	0.526616	0.554079	0.546092	0.503495	0.529699	0.517594	0.585759	0.461343	0.500553	0.421297	0.570662	0.447156	0.56466	0.548472	0.621602	0.525852	0.56781	0.587352	0.458783	0.536442	0.535739	0.596794	0.620668	0.576937	0.542976	0.650842	0.55225	0.591474	0.599513	0.595735	0.602692	0.636442	0.627436	0.640356	0.634179	0.644777	0.65346	0.524212
TCGA-GV-A6ZA-01	0.537605	0.593438	0.537081	0.5355	0.552596	0.630437	0.551877	0.558541	0.620603	0.55781	0.549583	0.547333	0.560162	0.554982	0.526392	0.516903	0.536549	0.589458	0.469077	0.531849	0.469612	0.559327	0.482484	0.55223	0.540366	0.581683	0.534994	0.564387	0.57956	0.481964	0.546376	0.526044	0.58354	0.580128	0.592498	0.555276	0.666347	0.572627	0.603784	0.589164	0.608646	0.589745	0.6326	0.607478	0.612899	0.598599	0.601693	0.590762	0.532444
TCGA-H4-A2HO-01	0.508911	0.557805	0.491343	0.478445	0.476532	0.544743	0.490535	0.449272	0.529075	0.528984	0.504927	0.487095	0.495536	0.509793	0.470034	0.461442	0.463767	0.47319	0.405313	0.466665	0.405114	0.504138	0.416338	0.512498	0.510378	0.548836	0.48149	0.508261	0.540564	0.435296	0.480155	0.454679	0.531937	0.562808	0.499804	0.489622	0.557737	0.51854	0.516459	0.510377	0.54271	0.490624	0.544362	0.52129	0.534055	0.524924	0.574888	0.563551	0.462287
TCGA-H4-A2HQ-01	0.558011	0.569555	0.548697	0.547106	0.597611	0.677607	0.641626	0.610743	0.642347	0.570533	0.561751	0.604255	0.603723	0.6115	0.581945	0.553085	0.575829	0.659957	0.523833	0.591976	0.497928	0.584636	0.505417	0.602279	0.539821	0.600371	0.578179	0.588914	0.561137	0.519908	0.548356	0.558276	0.576764	0.597106	0.645041	0.604738	0.710858	0.596272	0.640779	0.654032	0.690077	0.618728	0.717161	0.636452	0.65372	0.62032	0.602616	0.614555	0.59748
TCGA-HQ-A2OE-01	0.512301	0.582908	0.514097	0.513937	0.503808	0.591611	0.515243	0.493172	0.590667	0.542961	0.529827	0.501539	0.517064	0.520689	0.509214	0.502554	0.495772	0.57144	0.439733	0.492477	0.42202	0.530849	0.437539	0.539743	0.518661	0.581066	0.497295	0.535093	0.576733	0.450333	0.504009	0.50358	0.543941	0.59591	0.560721	0.511266	0.643002	0.531994	0.592868	0.597184	0.599701	0.593576	0.633123	0.620245	0.619751	0.5737	0.579221	0.589892	0.487749
TCGA-HQ-A2OF-01	0.529839	0.634283	0.529938	0.531928	0.489114	0.582301	0.530858	0.505036	0.558585	0.562609	0.523717	0.500355	0.518079	0.516625	0.493675	0.48701	0.486266	0.542824	0.440378	0.479205	0.41442	0.554646	0.452981	0.557586	0.539759	0.564934	0.490508	0.558995	0.618711	0.445564	0.516639	0.484856	0.649651	0.569332	0.550054	0.514022	0.606584	0.558766	0.535715	0.567709	0.579332	0.556861	0.600708	0.569378	0.582602	0.54389	0.586669	0.574917	0.49606
TCGA-HQ-A5ND-01	0.518711	0.592191	0.539661	0.54357	0.55782	0.698415	0.599054	0.570919	0.655667	0.575247	0.578711	0.602331	0.613051	0.579241	0.545524	0.536827	0.565476	0.676864	0.467376	0.539977	0.463019	0.578008	0.48918	0.594078	0.545395	0.607381	0.560221	0.585692	0.567458	0.528783	0.532641	0.499974	0.588427	0.599445	0.663236	0.599915	0.746604	0.623048	0.713325	0.682838	0.676195	0.696435	0.741929	0.688917	0.718386	0.589178	0.574884	0.5662	0.565677
TCGA-HQ-A5NE-01	0.489832	0.599543	0.514931	0.514707	0.536653	0.682402	0.537502	0.518933	0.654356	0.559102	0.554893	0.573125	0.594925	0.545145	0.517378	0.515359	0.521674	0.640659	0.408193	0.50542	0.408435	0.538493	0.448972	0.558288	0.514937	0.596052	0.539608	0.545254	0.585128	0.500989	0.513644	0.47982	0.597244	0.61345	0.626011	0.568154	0.733501	0.592696	0.696261	0.681408	0.633029	0.685131	0.718131	0.708951	0.72019	0.611821	0.581118	0.588226	0.527511
TCGA-K4-A3WS-01	0.53894	0.562438	0.535723	0.529383	0.556308	0.624598	0.568685	0.532545	0.582325	0.558777	0.545046	0.548459	0.557044	0.548204	0.516673	0.524324	0.523377	0.585766	0.472733	0.519495	0.444242	0.54816	0.456543	0.552685	0.539462	0.60209	0.533706	0.553378	0.56512	0.478434	0.536304	0.522083	0.548364	0.579847	0.57805	0.542404	0.665347	0.5555	0.590041	0.598347	0.642542	0.570383	0.637378	0.594229	0.606819	0.580639	0.623677	0.603942	0.543743
TCGA-K4-A3WU-01	0.542513	0.563348	0.503851	0.495936	0.511575	0.598208	0.522667	0.494063	0.57264	0.531559	0.520442	0.520467	0.536764	0.534683	0.49874	0.501673	0.492814	0.555512	0.454317	0.489039	0.421198	0.517267	0.448399	0.530373	0.507816	0.583046	0.500706	0.524586	0.553505	0.465656	0.513449	0.489661	0.540019	0.598004	0.55527	0.531594	0.638099	0.539599	0.582443	0.592188	0.615437	0.574912	0.638505	0.599616	0.61721	0.573673	0.610018	0.606386	0.503864
TCGA-K4-A3WV-01	0.526664	0.547535	0.544109	0.532429	0.558328	0.615563	0.570419	0.563859	0.586822	0.536898	0.518083	0.535607	0.537803	0.560984	0.535003	0.531339	0.525812	0.631892	0.515072	0.526251	0.445876	0.560002	0.460421	0.570853	0.512056	0.588383	0.543833	0.556793	0.553693	0.500382	0.503487	0.547417	0.515168	0.579098	0.617717	0.541051	0.671001	0.524534	0.596726	0.643291	0.686017	0.601656	0.663545	0.622695	0.617038	0.592839	0.602859	0.617159	0.548167
TCGA-K4-A4AB-01	0.496032	0.562032	0.514553	0.505674	0.526716	0.64155	0.543681	0.506384	0.589457	0.540661	0.532524	0.568936	0.570418	0.533991	0.509082	0.51399	0.510365	0.600826	0.430413	0.4923	0.402646	0.542763	0.43878	0.54419	0.513992	0.574046	0.506829	0.535483	0.549239	0.490545	0.508417	0.460483	0.571561	0.580243	0.605728	0.559207	0.681196	0.589247	0.63334	0.630982	0.634445	0.620043	0.691629	0.638148	0.66041	0.55467	0.588575	0.570416	0.525038
TCGA-K4-A4AC-01	0.501508	0.583559	0.54027	0.537522	0.573061	0.688508	0.575424	0.580727	0.642114	0.56735	0.573044	0.571218	0.599244	0.548313	0.537438	0.530471	0.546711	0.707896	0.451141	0.527445	0.452387	0.574487	0.465895	0.580826	0.528196	0.604082	0.559145	0.560859	0.588002	0.499727	0.553688	0.52513	0.582216	0.601216	0.66269	0.579217	0.757161	0.586306	0.727779	0.707146	0.667799	0.714388	0.725321	0.724019	0.724008	0.621569	0.596983	0.580491	0.564329
TCGA-K4-A54R-01	0.505131	0.565567	0.51867	0.516898	0.543903	0.644829	0.541207	0.547389	0.628553	0.544861	0.540485	0.540086	0.55163	0.533883	0.487833	0.522406	0.511611	0.60037	0.473763	0.492418	0.420456	0.541705	0.454797	0.553192	0.518787	0.600834	0.530253	0.545606	0.580555	0.462697	0.538971	0.527852	0.572953	0.584117	0.58333	0.536653	0.6789	0.548863	0.611103	0.611224	0.60696	0.617772	0.645177	0.624981	0.657569	0.603559	0.604409	0.610952	0.527351
TCGA-K4-A5RH-01	0.579497	0.528419	0.599516	0.5972	0.671031	0.681298	0.691252	0.659744	0.645605	0.618449	0.626531	0.630321	0.626909	0.662944	0.60193	0.6538	0.627688	0.622933	0.555981	0.6132	0.477298	0.628678	0.495206	0.625072	0.584091	0.601632	0.601736	0.640984	0.554407	0.545467	0.582971	0.620188	0.564456	0.547594	0.645343	0.625904	0.657696	0.610384	0.58401	0.622548	0.650149	0.568837	0.641827	0.595019	0.598329	0.594968	0.623313	0.625276	0.639285
TCGA-K4-A5RI-01	0.516956	0.587832	0.551647	0.544656	0.578021	0.671158	0.607278	0.563419	0.62588	0.57891	0.570402	0.587582	0.598099	0.585599	0.560124	0.545382	0.55451	0.684189	0.454308	0.544328	0.445989	0.604844	0.465594	0.601805	0.535782	0.597739	0.547939	0.580238	0.57812	0.517495	0.54011	0.514561	0.589143	0.600003	0.69017	0.583247	0.729941	0.60456	0.676046	0.703097	0.69637	0.675084	0.739996	0.699625	0.68959	0.606124	0.602459	0.583652	0.55476
TCGA-K4-A5RJ-01	0.556106	0.544474	0.541433	0.534757	0.565315	0.608165	0.584091	0.569221	0.58732	0.550692	0.543937	0.550224	0.556698	0.592761	0.530337	0.535619	0.561086	0.557935	0.510413	0.537491	0.463242	0.563659	0.498956	0.560414	0.547318	0.568784	0.524746	0.56446	0.527175	0.478832	0.576131	0.545054	0.550699	0.572949	0.564766	0.549668	0.603511	0.568027	0.546243	0.554941	0.592954	0.529433	0.587739	0.55359	0.569866	0.573541	0.60361	0.60084	0.554351
TCGA-K4-A6FZ-01	0.48671	0.608361	0.528648	0.529788	0.533223	0.675908	0.531646	0.520659	0.626388	0.564629	0.548834	0.552294	0.57848	0.527061	0.512386	0.489271	0.501693	0.655234	0.418186	0.493151	0.39399	0.556638	0.435063	0.552724	0.524605	0.60408	0.522214	0.551843	0.5962	0.474157	0.523644	0.476635	0.615012	0.595238	0.623885	0.550345	0.733404	0.57345	0.675958	0.682123	0.635305	0.697041	0.711209	0.720309	0.708399	0.603723	0.605925	0.59658	0.515836
TCGA-K4-A6MB-01	0.517336	0.57198	0.517512	0.509052	0.552434	0.638502	0.550574	0.527162	0.619665	0.536835	0.521948	0.536256	0.552164	0.538227	0.502123	0.534796	0.507737	0.640318	0.452909	0.508807	0.415441	0.529116	0.445712	0.550955	0.49123	0.619966	0.530619	0.530444	0.569515	0.477093	0.516199	0.5186	0.564877	0.610743	0.610255	0.530884	0.696009	0.537588	0.633252	0.675821	0.662275	0.637219	0.705042	0.662461	0.684632	0.613718	0.616918	0.621891	0.533735
TCGA-K4-A83P-01	0.555469	0.563886	0.508076	0.503852	0.501446	0.563285	0.508447	0.494047	0.538687	0.517675	0.489822	0.503369	0.510011	0.517056	0.481257	0.489105	0.496387	0.519925	0.473311	0.497104	0.441075	0.511043	0.460187	0.51887	0.491531	0.567326	0.486054	0.512689	0.531794	0.449242	0.509494	0.511503	0.535789	0.577254	0.529225	0.505989	0.584309	0.521548	0.52278	0.537745	0.594998	0.510815	0.573143	0.543321	0.549308	0.55913	0.611867	0.619914	0.48997
TCGA-K4-AAQO-01	0.550553	0.567622	0.515159	0.509512	0.516033	0.583777	0.530064	0.504799	0.565938	0.537913	0.518426	0.521923	0.54117	0.533558	0.50375	0.499564	0.501485	0.550247	0.461381	0.500833	0.428839	0.528056	0.442349	0.539309	0.521425	0.581695	0.505437	0.533262	0.551788	0.462206	0.512224	0.503443	0.536318	0.577462	0.55227	0.511982	0.621638	0.535024	0.551199	0.577081	0.622018	0.54245	0.611753	0.569082	0.580717	0.558946	0.609254	0.602419	0.50839
TCGA-KQ-A41N-01	0.489353	0.541749	0.474954	0.463021	0.512983	0.572519	0.527458	0.487354	0.561949	0.502458	0.491777	0.514146	0.524734	0.505707	0.475865	0.490874	0.484187	0.542171	0.426919	0.478351	0.432683	0.510439	0.445883	0.525076	0.48222	0.540168	0.512819	0.496072	0.531459	0.449991	0.490897	0.489377	0.541202	0.572104	0.553568	0.512417	0.612078	0.520792	0.574016	0.56311	0.547691	0.549366	0.601217	0.554541	0.605497	0.55001	0.541797	0.5408	0.501234
TCGA-KQ-A41O-01	0.54032	0.567896	0.494429	0.494691	0.530204	0.593554	0.531763	0.550539	0.607415	0.504643	0.507965	0.521674	0.542707	0.543239	0.50988	0.498448	0.51167	0.566941	0.455351	0.510512	0.46588	0.517564	0.47125	0.529597	0.503793	0.560208	0.509257	0.525615	0.554854	0.471532	0.514921	0.515704	0.547583	0.581939	0.561574	0.54876	0.640699	0.540394	0.596231	0.570892	0.582888	0.569542	0.613918	0.581554	0.605398	0.585813	0.562293	0.567693	0.497796
TCGA-KQ-A41P-01	0.52377	0.594971	0.511108	0.504765	0.539944	0.610115	0.551398	0.530871	0.602019	0.532651	0.505497	0.52483	0.546402	0.535814	0.512773	0.52568	0.51538	0.630495	0.45461	0.515288	0.413628	0.5419	0.452272	0.569226	0.494586	0.588635	0.534454	0.532858	0.573502	0.471817	0.517583	0.530713	0.595989	0.631215	0.612401	0.53924	0.678398	0.546933	0.616922	0.641998	0.63451	0.622897	0.687079	0.636638	0.657585	0.620021	0.594088	0.611575	0.518808
TCGA-KQ-A41Q-01	0.512337	0.561445	0.490602	0.493878	0.510623	0.590909	0.506643	0.507594	0.579877	0.520559	0.508806	0.508803	0.513272	0.518958	0.485639	0.480114	0.498753	0.538796	0.442163	0.484473	0.437125	0.510259	0.452348	0.518237	0.500164	0.58602	0.501353	0.518559	0.568277	0.445061	0.503695	0.509402	0.546197	0.574889	0.531596	0.509203	0.628693	0.536641	0.569774	0.544517	0.556468	0.565658	0.592062	0.57145	0.592432	0.564089	0.582089	0.581635	0.484992
TCGA-KQ-A41R-01	0.504942	0.554671	0.486274	0.483753	0.506032	0.56104	0.498375	0.482276	0.544797	0.521058	0.496332	0.505877	0.517352	0.514882	0.478833	0.473251	0.482451	0.522422	0.430444	0.47229	0.428685	0.514688	0.444791	0.497699	0.50084	0.566151	0.499251	0.503149	0.54349	0.426128	0.499174	0.488773	0.533937	0.575511	0.518504	0.502781	0.596857	0.525588	0.55558	0.540621	0.543595	0.540893	0.578262	0.556698	0.570685	0.562568	0.575562	0.563672	0.483897
TCGA-KQ-A41S-01	0.536307	0.600302	0.549589	0.54519	0.545488	0.636821	0.54767	0.534624	0.607696	0.569527	0.542895	0.559058	0.576782	0.560058	0.515331	0.521787	0.518476	0.578824	0.47408	0.50817	0.430305	0.568993	0.465969	0.550892	0.54192	0.625641	0.529844	0.562556	0.591579	0.482035	0.544775	0.515609	0.596849	0.610444	0.587306	0.55523	0.652701	0.570024	0.586785	0.605825	0.620653	0.589688	0.639589	0.618401	0.619221	0.601551	0.650806	0.646472	0.541982
TCGA-LC-A66R-01	0.495704	0.594662	0.543169	0.542999	0.585525	0.732117	0.582384	0.572244	0.696398	0.585008	0.590487	0.602357	0.632875	0.5627	0.541202	0.556562	0.552078	0.673326	0.445518	0.529615	0.421218	0.565316	0.462052	0.579514	0.548226	0.63049	0.579684	0.578479	0.618807	0.51541	0.553536	0.525379	0.605997	0.610152	0.662793	0.599812	0.75809	0.607169	0.724302	0.711111	0.658241	0.716884	0.743865	0.734216	0.741867	0.638909	0.596029	0.604032	0.574081
TCGA-LT-A5Z6-01	0.535136	0.589033	0.538958	0.540853	0.534987	0.636907	0.543804	0.552719	0.624744	0.54532	0.530613	0.537804	0.565201	0.538955	0.496289	0.51908	0.508204	0.610907	0.472151	0.498374	0.431538	0.548465	0.453511	0.558501	0.525474	0.629954	0.537904	0.561874	0.592451	0.451097	0.548131	0.525477	0.592375	0.603058	0.593293	0.531094	0.660852	0.530246	0.597666	0.619117	0.61105	0.608602	0.636527	0.62548	0.635785	0.627192	0.642534	0.64722	0.532217
TCGA-LT-A8JT-01	0.500208	0.579979	0.519577	0.520291	0.541297	0.615062	0.526819	0.519784	0.588574	0.554529	0.542043	0.528668	0.549814	0.528274	0.503559	0.49977	0.493146	0.583764	0.442542	0.487429	0.423048	0.542463	0.449556	0.526339	0.527655	0.582785	0.513179	0.545068	0.582256	0.462221	0.540172	0.506938	0.58921	0.575227	0.573579	0.543122	0.663139	0.564339	0.604026	0.595985	0.598051	0.60788	0.635553	0.627054	0.617802	0.582042	0.601995	0.594088	0.501706
TCGA-MV-A51V-01	0.548106	0.610133	0.512596	0.509314	0.490652	0.598592	0.522672	0.485362	0.587998	0.532752	0.514661	0.515376	0.536913	0.543589	0.515815	0.486672	0.4966	0.527894	0.418416	0.504224	0.421842	0.539228	0.432839	0.559488	0.511101	0.560265	0.507026	0.537315	0.556869	0.462691	0.486717	0.484369	0.578432	0.611428	0.542459	0.537357	0.602375	0.548118	0.55265	0.560365	0.575599	0.536328	0.60506	0.577666	0.592208	0.571545	0.589978	0.603557	0.501032
TCGA-PQ-A6FI-01	0.493146	0.559662	0.535469	0.536797	0.592651	0.720196	0.628323	0.61009	0.659741	0.577817	0.581029	0.613677	0.633172	0.583956	0.579344	0.559066	0.57406	0.729544	0.48677	0.577967	0.451595	0.589353	0.476142	0.605081	0.534062	0.582361	0.596006	0.587425	0.554945	0.531614	0.542816	0.526775	0.560706	0.59407	0.686229	0.608575	0.747172	0.603077	0.736047	0.76174	0.708847	0.731129	0.780728	0.743274	0.740401	0.6045	0.559791	0.579698	0.588416
TCGA-PQ-A6FN-01	0.473424	0.56259	0.504151	0.499155	0.544084	0.657016	0.540834	0.546408	0.614957	0.535759	0.512833	0.551511	0.562047	0.508237	0.493845	0.501181	0.506041	0.671397	0.451823	0.487376	0.390574	0.536821	0.422917	0.553956	0.479334	0.583961	0.531351	0.534549	0.557657	0.450615	0.516365	0.503101	0.586047	0.577401	0.634546	0.537985	0.733747	0.55492	0.664275	0.701666	0.639923	0.706228	0.721199	0.697547	0.73182	0.596646	0.575187	0.595326	0.529391
TCGA-R3-A69X-01	0.540129	0.58325	0.535652	0.532103	0.537582	0.628445	0.562859	0.533826	0.598461	0.558298	0.53596	0.541856	0.555899	0.548556	0.519623	0.523636	0.517327	0.582656	0.470775	0.51233	0.438523	0.561558	0.458328	0.561335	0.538006	0.598898	0.530638	0.568288	0.576825	0.47003	0.523802	0.514068	0.581893	0.595352	0.587385	0.543786	0.654922	0.567184	0.588244	0.5916	0.621707	0.580902	0.646803	0.603822	0.628798	0.589684	0.616087	0.611079	0.531222
TCGA-S5-A6DX-01	0.446583	0.521991	0.44508	0.436645	0.443347	0.513955	0.430717	0.436436	0.513285	0.464511	0.438674	0.422534	0.451404	0.425698	0.410233	0.419622	0.407191	0.529426	0.391351	0.398713	0.36523	0.455212	0.388131	0.462008	0.454933	0.524505	0.447745	0.459148	0.50768	0.376289	0.459852	0.445319	0.505744	0.546738	0.502824	0.435376	0.577868	0.46077	0.521227	0.539625	0.533164	0.547752	0.575687	0.562091	0.59089	0.544805	0.542679	0.553407	0.413944
TCGA-S5-AA26-01	0.49615	0.604553	0.521928	0.513292	0.557898	0.620088	0.533458	0.524146	0.595458	0.544821	0.547537	0.544681	0.56939	0.531271	0.514186	0.517939	0.514741	0.640446	0.444142	0.502707	0.432741	0.551372	0.465029	0.543567	0.54529	0.584671	0.527439	0.535474	0.592817	0.486497	0.541609	0.518213	0.588094	0.597255	0.62647	0.545576	0.687157	0.56834	0.658308	0.642582	0.62596	0.657615	0.684148	0.668885	0.675177	0.608385	0.58559	0.579835	0.519241
TCGA-SY-A9G0-01	0.564513	0.572243	0.546173	0.535662	0.552655	0.61562	0.55824	0.541451	0.573282	0.580676	0.547517	0.550996	0.563932	0.546969	0.515292	0.537618	0.527358	0.556755	0.495323	0.510753	0.435141	0.55834	0.44909	0.562422	0.549854	0.594903	0.53741	0.564095	0.568456	0.477237	0.525008	0.528246	0.553921	0.56006	0.565086	0.543448	0.621422	0.563029	0.556532	0.573778	0.625597	0.541989	0.599324	0.567063	0.576418	0.563368	0.622975	0.612454	0.546135
TCGA-SY-A9G5-01	0.48246	0.583333	0.527802	0.523633	0.555348	0.637957	0.546453	0.53538	0.616827	0.542578	0.540416	0.531317	0.552197	0.532952	0.493943	0.528634	0.507339	0.627726	0.456326	0.496652	0.431123	0.552462	0.448339	0.546219	0.519912	0.604822	0.544694	0.548633	0.589614	0.465562	0.546681	0.529341	0.598426	0.603341	0.601731	0.552094	0.702854	0.555264	0.645518	0.627366	0.622012	0.654982	0.680974	0.663284	0.67439	0.629139	0.600854	0.611703	0.53354
TCGA-UY-A78K-01	0.559358	0.582938	0.515171	0.51587	0.51803	0.593287	0.534218	0.528223	0.59826	0.542963	0.522735	0.515783	0.537099	0.535371	0.494426	0.510402	0.515725	0.543275	0.459183	0.500483	0.451282	0.522155	0.472228	0.538736	0.516931	0.589933	0.51451	0.533479	0.558911	0.443738	0.537353	0.530517	0.558492	0.601231	0.536907	0.513839	0.601063	0.535776	0.54454	0.543638	0.576629	0.534961	0.576291	0.54736	0.571851	0.602213	0.625327	0.632088	0.511525
TCGA-UY-A78L-01	0.485801	0.57986	0.52221	0.525339	0.572251	0.658455	0.557307	0.538025	0.665034	0.559225	0.561827	0.574284	0.585283	0.563703	0.534098	0.542484	0.534127	0.638955	0.425148	0.518289	0.420482	0.551141	0.436047	0.5646	0.519657	0.605672	0.568106	0.542015	0.579049	0.484883	0.5186	0.51539	0.574043	0.642478	0.606122	0.569068	0.684303	0.578388	0.646207	0.676754	0.604737	0.653261	0.683626	0.682206	0.686164	0.675095	0.604247	0.631287	0.548989
TCGA-UY-A78M-01	0.489116	0.559507	0.507185	0.504093	0.541911	0.62206	0.537159	0.522095	0.586906	0.543767	0.505832	0.538318	0.54547	0.506066	0.484962	0.521483	0.493951	0.634108	0.450905	0.488395	0.404882	0.537641	0.430476	0.545475	0.47994	0.592682	0.537502	0.522067	0.555525	0.450443	0.511439	0.52219	0.563657	0.602726	0.60247	0.51824	0.681054	0.546252	0.616344	0.662379	0.636489	0.63485	0.682151	0.650104	0.658666	0.607821	0.605062	0.61612	0.524613
TCGA-UY-A78N-01	0.56143	0.546337	0.549304	0.545135	0.577166	0.630268	0.581376	0.599926	0.601554	0.56485	0.521469	0.555119	0.564335	0.543313	0.518336	0.555269	0.546004	0.634943	0.541491	0.527602	0.436938	0.569726	0.456191	0.577409	0.526765	0.624873	0.561783	0.56494	0.564362	0.458606	0.535697	0.570151	0.54039	0.559859	0.611809	0.53844	0.660818	0.538204	0.577357	0.630252	0.666695	0.568945	0.631567	0.587505	0.602588	0.58319	0.639808	0.636175	0.568844
TCGA-UY-A78O-01	0.48285	0.559479	0.482125	0.478559	0.520061	0.578681	0.510644	0.504333	0.566861	0.518076	0.493347	0.506322	0.531754	0.488756	0.466146	0.489976	0.46564	0.572425	0.43264	0.465892	0.378025	0.507408	0.417739	0.519574	0.487692	0.5765	0.509824	0.504664	0.564822	0.427326	0.501094	0.492553	0.563453	0.583357	0.572611	0.497266	0.642998	0.517991	0.573084	0.594846	0.575207	0.58486	0.619147	0.596346	0.61842	0.570851	0.594274	0.588365	0.491318
TCGA-UY-A78P-01	0.495155	0.606587	0.508924	0.504904	0.509857	0.634027	0.528263	0.510171	0.581793	0.542811	0.516795	0.536297	0.551919	0.514488	0.500118	0.469489	0.48968	0.633598	0.423887	0.490774	0.415157	0.546614	0.44875	0.543154	0.508106	0.577671	0.508775	0.527007	0.580586	0.45409	0.519929	0.465854	0.594833	0.584026	0.616781	0.53118	0.710909	0.573261	0.64015	0.647014	0.63581	0.655717	0.693566	0.66301	0.677825	0.570001	0.591381	0.571944	0.51137
TCGA-UY-A8OB-01	0.451078	0.570651	0.525361	0.529893	0.574078	0.681824	0.5619	0.562272	0.704099	0.561613	0.579304	0.577288	0.617596	0.549222	0.521356	0.56133	0.521638	0.674211	0.418066	0.501092	0.402883	0.56719	0.44713	0.584568	0.528879	0.60575	0.589695	0.559398	0.596586	0.503956	0.529329	0.516729	0.588525	0.604325	0.647596	0.584733	0.732136	0.584954	0.733557	0.708308	0.605865	0.723542	0.729766	0.737643	0.751718	0.650501	0.544898	0.566192	0.553355
TCGA-UY-A8OC-01	0.494903	0.558881	0.56074	0.55677	0.625775	0.723038	0.60399	0.592056	0.637536	0.607174	0.603084	0.641486	0.633677	0.575424	0.569419	0.587668	0.569123	0.648382	0.487139	0.564247	0.418531	0.601493	0.445144	0.591603	0.557129	0.588312	0.581628	0.596351	0.578339	0.545932	0.54604	0.5269	0.581485	0.555404	0.655224	0.61695	0.720554	0.613004	0.680506	0.694461	0.6649	0.671705	0.698477	0.68503	0.690178	0.589894	0.593026	0.591913	0.59317
TCGA-UY-A8OD-01	0.533325	0.565656	0.556003	0.548797	0.556206	0.596443	0.558065	0.538724	0.581603	0.577857	0.537069	0.557723	0.561415	0.541487	0.497215	0.530431	0.513309	0.550672	0.494774	0.496542	0.425645	0.57461	0.446747	0.570276	0.562271	0.603803	0.553761	0.571711	0.577937	0.462581	0.543528	0.540176	0.576324	0.583487	0.562019	0.546262	0.624624	0.567398	0.550533	0.579639	0.581357	0.551383	0.593568	0.572383	0.584871	0.59594	0.641772	0.620918	0.5397
TCGA-UY-A9PA-01	0.487904	0.602893	0.511848	0.507111	0.511663	0.646275	0.514662	0.503175	0.610199	0.55048	0.538544	0.530291	0.553955	0.506499	0.487196	0.477943	0.489131	0.605021	0.402543	0.475602	0.40541	0.528978	0.43993	0.539067	0.524373	0.589628	0.513013	0.53836	0.591245	0.460244	0.511727	0.472965	0.608388	0.584387	0.589621	0.532226	0.695562	0.571013	0.650814	0.614975	0.599375	0.645036	0.66243	0.663721	0.669945	0.595785	0.587454	0.583901	0.484756
TCGA-UY-A9PB-01	0.550579	0.59727	0.565243	0.563582	0.62364	0.727936	0.640495	0.616755	0.719188	0.612119	0.617683	0.630095	0.642004	0.613759	0.580657	0.594489	0.583404	0.671289	0.505697	0.572965	0.464774	0.609212	0.486939	0.631239	0.575412	0.629491	0.616442	0.614444	0.613013	0.531271	0.558359	0.57419	0.605317	0.616581	0.659562	0.624888	0.7318	0.628677	0.697104	0.689773	0.659384	0.668726	0.72368	0.685838	0.715669	0.643033	0.611284	0.618757	0.598937
TCGA-UY-A9PD-01	0.525505	0.551107	0.507184	0.494484	0.533557	0.582652	0.528492	0.520477	0.57971	0.525028	0.516632	0.537016	0.536052	0.530047	0.502834	0.515487	0.502044	0.536515	0.456033	0.511503	0.459492	0.52065	0.46289	0.532662	0.510639	0.563034	0.532571	0.52164	0.552599	0.472168	0.511882	0.519359	0.51951	0.582279	0.54577	0.528853	0.60587	0.535859	0.564239	0.568365	0.573873	0.554024	0.6046	0.551515	0.594849	0.575577	0.573612	0.585422	0.519689
TCGA-UY-A9PE-01	0.508219	0.552279	0.497058	0.491993	0.506443	0.582289	0.512228	0.514039	0.57825	0.533154	0.502809	0.49962	0.515145	0.492949	0.468332	0.47961	0.478329	0.549295	0.459493	0.456293	0.402533	0.508685	0.429944	0.5361	0.504754	0.582213	0.508741	0.517624	0.5503	0.426299	0.49461	0.518516	0.539066	0.561711	0.540177	0.48997	0.625632	0.525588	0.554013	0.56148	0.571275	0.555857	0.596515	0.553373	0.606575	0.563298	0.58905	0.588014	0.497321
TCGA-UY-A9PF-01	0.506024	0.568306	0.489064	0.488126	0.485998	0.579849	0.49417	0.476148	0.549386	0.5159	0.504554	0.498488	0.521028	0.494106	0.468868	0.466789	0.464501	0.534583	0.414842	0.459071	0.415148	0.503139	0.431107	0.511617	0.49354	0.569945	0.485139	0.50354	0.552957	0.432363	0.489615	0.458216	0.545541	0.565552	0.538187	0.503192	0.617991	0.524158	0.562932	0.556446	0.574842	0.551093	0.595846	0.577457	0.589466	0.53712	0.577593	0.571447	0.472961
TCGA-UY-A9PH-01	0.46782	0.573567	0.484293	0.476013	0.491417	0.576696	0.477535	0.487033	0.563025	0.509441	0.496883	0.478543	0.501569	0.479637	0.442833	0.454438	0.453448	0.555243	0.406397	0.440452	0.406562	0.500048	0.431333	0.495063	0.494449	0.556078	0.490924	0.498023	0.568856	0.413624	0.515752	0.478591	0.570677	0.566612	0.534197	0.492311	0.641091	0.526447	0.582641	0.557889	0.553305	0.601926	0.604758	0.599929	0.626557	0.570615	0.56795	0.576292	0.467829
TCGA-XF-A8HB-01	0.486468	0.606578	0.517649	0.512448	0.543895	0.62575	0.545659	0.548083	0.616077	0.542566	0.527568	0.528503	0.559849	0.512413	0.482837	0.513228	0.512328	0.676841	0.457069	0.473836	0.386918	0.561462	0.43886	0.565253	0.506871	0.604343	0.539639	0.550943	0.605642	0.436537	0.541401	0.522247	0.623295	0.591809	0.651085	0.538545	0.728472	0.563777	0.656025	0.665524	0.611394	0.700422	0.705266	0.677827	0.707563	0.604509	0.594053	0.593284	0.533983
TCGA-XF-A8HC-01	0.509637	0.575589	0.525545	0.519036	0.49855	0.58847	0.502677	0.508884	0.575761	0.53135	0.517713	0.497461	0.525467	0.504366	0.474828	0.491563	0.487911	0.53189	0.429627	0.464331	0.415202	0.541218	0.423388	0.529566	0.531055	0.564107	0.505661	0.54173	0.55909	0.430239	0.520643	0.514487	0.564345	0.556719	0.530643	0.515096	0.609439	0.527775	0.557654	0.546326	0.543041	0.559271	0.575382	0.566074	0.598316	0.579486	0.587362	0.594357	0.491489
TCGA-XF-A8HD-01	0.532233	0.608314	0.573285	0.572832	0.573882	0.682455	0.583809	0.578665	0.683722	0.606828	0.593959	0.591061	0.607823	0.575044	0.528779	0.569013	0.554313	0.601727	0.504989	0.531891	0.457566	0.601333	0.483925	0.591907	0.588293	0.651157	0.594006	0.608952	0.619158	0.499823	0.56852	0.548508	0.637344	0.589148	0.611175	0.592672	0.669231	0.594686	0.638351	0.597125	0.607168	0.619433	0.639601	0.629031	0.634189	0.640226	0.616944	0.624116	0.566023
TCGA-XF-A8HE-01	0.536994	0.630762	0.540884	0.536418	0.547922	0.65679	0.556611	0.555604	0.618336	0.570534	0.565842	0.566624	0.587606	0.557343	0.559003	0.512057	0.551597	0.667882	0.469389	0.533931	0.47387	0.572744	0.503748	0.570646	0.547516	0.593296	0.541552	0.551887	0.585264	0.511639	0.555108	0.508984	0.58173	0.622831	0.638398	0.5734	0.726912	0.602692	0.703736	0.685329	0.684559	0.699294	0.725201	0.70853	0.704745	0.607568	0.587487	0.577619	0.543417
TCGA-XF-A8HF-01	0.520179	0.540139	0.500682	0.493999	0.539401	0.585165	0.529201	0.534395	0.591607	0.518971	0.505091	0.527946	0.528338	0.538494	0.501457	0.504539	0.499636	0.559936	0.466378	0.501952	0.445499	0.521385	0.465189	0.520979	0.494254	0.570788	0.538591	0.525163	0.540095	0.463055	0.512915	0.521487	0.534104	0.577816	0.544746	0.532967	0.621409	0.540754	0.573238	0.579512	0.581453	0.567251	0.623137	0.566704	0.613606	0.582915	0.562234	0.591192	0.510742
TCGA-XF-A8HG-01	0.484844	0.553666	0.499934	0.499625	0.495371	0.561902	0.484604	0.501911	0.556063	0.51955	0.507793	0.493061	0.503916	0.487771	0.46673	0.466978	0.477449	0.541385	0.439853	0.46155	0.440466	0.511234	0.456076	0.493739	0.505413	0.578289	0.493466	0.51348	0.563225	0.42952	0.529938	0.493004	0.550397	0.55214	0.526974	0.501271	0.614919	0.530055	0.567896	0.537441	0.557263	0.574282	0.576321	0.573392	0.582076	0.554248	0.5616	0.569217	0.468862
TCGA-XF-A8HH-01	0.533153	0.574451	0.534859	0.52897	0.532696	0.600688	0.530646	0.533776	0.580511	0.548281	0.522461	0.532426	0.549962	0.528786	0.484013	0.515317	0.494892	0.572338	0.479912	0.493337	0.457347	0.545193	0.476024	0.537519	0.526982	0.614417	0.54435	0.536263	0.583378	0.455923	0.53493	0.520676	0.56624	0.601774	0.564939	0.538234	0.644621	0.557846	0.584496	0.585892	0.60894	0.585223	0.62065	0.600685	0.603675	0.603814	0.629202	0.633686	0.518426
TCGA-XF-A8HI-01	0.499849	0.587165	0.552122	0.5483	0.5636	0.652752	0.55795	0.536774	0.595636	0.573195	0.560979	0.571231	0.578984	0.550008	0.521476	0.524202	0.518024	0.608805	0.44961	0.517718	0.434251	0.572285	0.462251	0.552421	0.545252	0.578028	0.535762	0.568355	0.575596	0.490301	0.546443	0.506393	0.600096	0.587249	0.607991	0.572256	0.690297	0.595209	0.632874	0.634026	0.634871	0.642593	0.669998	0.665962	0.658982	0.596747	0.618389	0.608483	0.53584
TCGA-XF-A9SH-01	0.481624	0.566753	0.511099	0.501984	0.537022	0.604219	0.526819	0.520082	0.572473	0.540474	0.5134	0.524004	0.548908	0.510328	0.476963	0.497694	0.491494	0.589419	0.443202	0.481124	0.431826	0.527798	0.452756	0.526456	0.504338	0.585758	0.53776	0.532378	0.570395	0.458359	0.546985	0.514558	0.581119	0.573154	0.589124	0.524778	0.664337	0.552026	0.608452	0.602403	0.599947	0.619206	0.645716	0.616434	0.652691	0.587179	0.58643	0.586252	0.508624
TCGA-XF-A9SI-01	0.577797	0.580174	0.547503	0.545814	0.523467	0.605286	0.568516	0.545995	0.581195	0.548947	0.51722	0.531947	0.543638	0.565411	0.519104	0.519757	0.52028	0.562019	0.496989	0.528688	0.449532	0.559991	0.481371	0.549546	0.535452	0.580586	0.520449	0.568756	0.56331	0.466859	0.534264	0.527857	0.564782	0.582038	0.564699	0.540512	0.60991	0.551119	0.542594	0.57384	0.627437	0.544232	0.612342	0.566955	0.58144	0.578697	0.629247	0.637152	0.527199
TCGA-XF-A9SJ-01	0.512178	0.585635	0.544294	0.541225	0.543737	0.645464	0.553085	0.537847	0.653706	0.566415	0.549446	0.539388	0.560284	0.540021	0.5008	0.540338	0.51283	0.613865	0.448138	0.497853	0.403571	0.580045	0.430767	0.572998	0.540579	0.606364	0.547869	0.576199	0.580062	0.45904	0.535833	0.519978	0.60307	0.626245	0.59201	0.54668	0.667961	0.568009	0.615488	0.632987	0.603347	0.627042	0.666722	0.651862	0.666474	0.645952	0.610814	0.643882	0.534994
TCGA-XF-A9SK-01	0.49328	0.562303	0.512885	0.503607	0.533392	0.596498	0.532779	0.518126	0.597484	0.51792	0.512897	0.509677	0.519664	0.536816	0.479549	0.509341	0.491736	0.592501	0.442727	0.47534	0.415376	0.53554	0.441797	0.531855	0.51505	0.580167	0.523337	0.529679	0.561897	0.453974	0.519131	0.520872	0.573739	0.599592	0.569455	0.542324	0.663441	0.540361	0.611082	0.598918	0.59647	0.615517	0.670393	0.622694	0.660045	0.603885	0.591253	0.601315	0.494821
TCGA-XF-A9SM-01	0.540532	0.610712	0.554694	0.549302	0.584838	0.69767	0.586725	0.575378	0.683505	0.584631	0.583487	0.597643	0.6042	0.592997	0.539932	0.545868	0.552568	0.663832	0.48427	0.542427	0.467722	0.583202	0.49879	0.579535	0.55089	0.628434	0.5732	0.577554	0.617423	0.511328	0.574875	0.541445	0.602522	0.636559	0.64151	0.603698	0.727218	0.613149	0.701311	0.693104	0.661623	0.694244	0.729976	0.715803	0.720478	0.649727	0.628684	0.641517	0.560759
TCGA-XF-A9SP-01	0.527295	0.568585	0.512962	0.504556	0.538726	0.608808	0.556995	0.526234	0.602081	0.538571	0.519506	0.543485	0.544708	0.548581	0.519188	0.526931	0.522034	0.564852	0.465248	0.518542	0.446581	0.537018	0.458919	0.547056	0.512076	0.574843	0.537764	0.539924	0.559611	0.478269	0.508104	0.517724	0.5539	0.588407	0.572866	0.548291	0.632938	0.553389	0.579341	0.583263	0.618091	0.560247	0.632117	0.576772	0.600357	0.587269	0.583681	0.598436	0.530374
TCGA-XF-A9ST-01	0.549345	0.526152	0.531864	0.527509	0.577796	0.625539	0.598319	0.616177	0.639473	0.546464	0.531934	0.544963	0.560197	0.551461	0.514157	0.557771	0.548678	0.621989	0.573575	0.539087	0.435974	0.556294	0.450579	0.587586	0.50621	0.637282	0.585213	0.564539	0.55578	0.483447	0.527471	0.570612	0.52633	0.583408	0.602324	0.547178	0.650777	0.540577	0.574515	0.623195	0.644015	0.583527	0.643424	0.582021	0.622957	0.609564	0.604652	0.630983	0.574551
TCGA-XF-A9SU-01	0.506438	0.547917	0.516703	0.513623	0.536859	0.620935	0.540557	0.532125	0.590762	0.548305	0.516564	0.527447	0.541872	0.508207	0.492689	0.515221	0.493796	0.588182	0.469138	0.490594	0.401236	0.546443	0.424474	0.554952	0.506125	0.587811	0.526775	0.546696	0.561403	0.443735	0.507441	0.515956	0.560661	0.572029	0.576617	0.519777	0.664335	0.535684	0.568538	0.604935	0.616996	0.579287	0.635774	0.602333	0.618781	0.583066	0.610345	0.611245	0.518935
TCGA-XF-A9SV-01	0.511142	0.554878	0.513243	0.509824	0.54308	0.624485	0.537149	0.519002	0.598797	0.544117	0.532453	0.542336	0.554136	0.530775	0.499745	0.523162	0.502464	0.579926	0.450843	0.494515	0.408312	0.535768	0.434928	0.542647	0.518193	0.594617	0.525433	0.536401	0.56489	0.469309	0.516607	0.503489	0.549848	0.595713	0.580919	0.53174	0.653808	0.545414	0.594644	0.625749	0.62618	0.597987	0.644794	0.625319	0.638503	0.590087	0.610018	0.615191	0.515613
TCGA-XF-A9SW-01	0.540382	0.556827	0.551523	0.542603	0.546411	0.614616	0.571996	0.522696	0.583885	0.567727	0.547562	0.547191	0.561671	0.558748	0.517636	0.552196	0.523124	0.552431	0.486139	0.51075	0.409916	0.572328	0.423298	0.56775	0.549693	0.595152	0.538205	0.578117	0.554142	0.467884	0.526145	0.523482	0.551497	0.569073	0.56464	0.542827	0.610578	0.55172	0.544428	0.582693	0.606071	0.536719	0.604605	0.572742	0.579186	0.570704	0.624485	0.621829	0.550108
TCGA-XF-A9SX-01	0.555988	0.575875	0.595033	0.590915	0.62253	0.701829	0.644195	0.625256	0.713995	0.625306	0.604528	0.61983	0.631228	0.622166	0.552821	0.60644	0.570052	0.627054	0.521268	0.557407	0.465696	0.622334	0.484435	0.620794	0.577241	0.653428	0.618853	0.641182	0.602417	0.520639	0.577289	0.578674	0.613108	0.595914	0.629096	0.620392	0.688019	0.612772	0.623389	0.637272	0.641905	0.618395	0.677548	0.646421	0.656793	0.640714	0.644201	0.654507	0.597779
TCGA-XF-A9SY-01	0.573386	0.601165	0.599881	0.604179	0.643031	0.748744	0.664064	0.658983	0.707949	0.633982	0.633458	0.669776	0.672503	0.635508	0.618666	0.608374	0.613469	0.70421	0.541392	0.619958	0.484422	0.628094	0.518497	0.652657	0.586024	0.633514	0.629628	0.650652	0.610096	0.572244	0.577238	0.592019	0.621621	0.614373	0.696378	0.660603	0.75165	0.655297	0.733738	0.711569	0.708636	0.689819	0.74637	0.707656	0.717892	0.637619	0.629348	0.633495	0.62173
TCGA-XF-A9SZ-01	0.496732	0.533749	0.501602	0.495061	0.522359	0.619711	0.530734	0.520725	0.60971	0.511597	0.507147	0.528713	0.527293	0.518526	0.480378	0.506792	0.49486	0.573661	0.464823	0.485223	0.414613	0.522401	0.424175	0.52956	0.49464	0.582663	0.515464	0.530872	0.5319	0.439797	0.50759	0.504364	0.543829	0.577224	0.543829	0.530516	0.6486	0.523079	0.57867	0.587212	0.590076	0.583558	0.637874	0.598335	0.631369	0.587794	0.582257	0.602169	0.512893
TCGA-XF-A9T0-01	0.533391	0.553398	0.525123	0.516769	0.5586	0.622174	0.567589	0.540374	0.596407	0.559742	0.538542	0.568922	0.568575	0.544767	0.520312	0.529884	0.522798	0.602684	0.475592	0.520891	0.467362	0.544027	0.477032	0.560578	0.51263	0.600614	0.553434	0.550347	0.562891	0.48278	0.534206	0.541561	0.53984	0.590913	0.595593	0.556175	0.65606	0.560711	0.613361	0.63874	0.64133	0.595859	0.658998	0.607972	0.628313	0.593483	0.597943	0.613241	0.544522
TCGA-XF-A9T2-01	0.503267	0.515763	0.506893	0.502602	0.562571	0.605137	0.562994	0.540274	0.567221	0.535544	0.528768	0.542281	0.545226	0.531786	0.505607	0.549941	0.53203	0.570581	0.474283	0.509878	0.38129	0.532227	0.406323	0.548297	0.499345	0.545312	0.526629	0.544071	0.546983	0.471387	0.506146	0.516181	0.536998	0.502041	0.577832	0.517895	0.59593	0.543604	0.532835	0.586962	0.600712	0.536641	0.589703	0.537524	0.600671	0.528816	0.554896	0.557434	0.535836
TCGA-XF-A9T3-01	0.560913	0.616691	0.585897	0.582912	0.626819	0.697547	0.6365	0.610811	0.681465	0.624944	0.606403	0.641892	0.655371	0.625465	0.573836	0.608577	0.588763	0.628647	0.512693	0.578508	0.478118	0.619464	0.506976	0.618438	0.581486	0.632965	0.61462	0.625799	0.629013	0.548376	0.582399	0.560712	0.64056	0.609642	0.642409	0.633277	0.698786	0.644805	0.651172	0.64924	0.654056	0.637846	0.68642	0.643242	0.670199	0.643239	0.638058	0.640525	0.612599
TCGA-XF-A9T4-01	0.442063	0.543154	0.505688	0.503539	0.56904	0.698868	0.550183	0.523751	0.619811	0.552166	0.564335	0.589885	0.58235	0.526096	0.534629	0.527749	0.521354	0.654266	0.418062	0.514478	0.363718	0.552919	0.405759	0.557298	0.502596	0.557636	0.524512	0.541389	0.560953	0.500912	0.502669	0.469086	0.576771	0.548352	0.626914	0.582279	0.728829	0.57526	0.686191	0.687618	0.630089	0.697049	0.703445	0.710496	0.704134	0.574116	0.544614	0.556102	0.524282
TCGA-XF-A9T5-01	0.568611	0.625583	0.573787	0.568585	0.568595	0.619456	0.596596	0.59197	0.61696	0.571705	0.547712	0.546761	0.57643	0.576128	0.531868	0.557651	0.545211	0.666412	0.524138	0.538004	0.477566	0.604234	0.513223	0.595553	0.552571	0.624081	0.582284	0.589702	0.596018	0.4904	0.58195	0.582149	0.607301	0.645223	0.650765	0.569479	0.695487	0.586283	0.631071	0.652779	0.680259	0.639088	0.707861	0.656257	0.670189	0.652906	0.65897	0.666276	0.562058
TCGA-XF-A9T6-01	0.47818	0.572936	0.53435	0.536901	0.562616	0.702824	0.592755	0.576407	0.706096	0.579103	0.577986	0.578106	0.592422	0.56651	0.526021	0.54015	0.52862	0.663541	0.467612	0.515186	0.433259	0.581414	0.459388	0.584794	0.529969	0.623948	0.584188	0.595361	0.597284	0.485694	0.541633	0.530456	0.625935	0.599983	0.633503	0.58017	0.758561	0.600037	0.692569	0.680573	0.615423	0.710491	0.739197	0.702718	0.74962	0.623891	0.558678	0.590627	0.547458
TCGA-XF-A9T8-01	0.508981	0.595822	0.540291	0.534891	0.551327	0.649249	0.55547	0.53549	0.608147	0.559595	0.558758	0.566812	0.579654	0.557062	0.547217	0.522171	0.544157	0.648776	0.452883	0.523843	0.45157	0.569389	0.477442	0.555753	0.547213	0.578746	0.525455	0.557933	0.572921	0.498775	0.557308	0.503519	0.575962	0.593693	0.623417	0.577214	0.701565	0.593265	0.676873	0.663265	0.652262	0.697034	0.709764	0.709938	0.689303	0.593497	0.575505	0.57346	0.528628
TCGA-XF-AAME-01	0.509918	0.560727	0.518141	0.51269	0.525777	0.630938	0.543518	0.521635	0.566432	0.545069	0.518762	0.530024	0.549321	0.527901	0.510521	0.495592	0.499906	0.638078	0.459649	0.498533	0.410176	0.541169	0.43908	0.541455	0.509652	0.577466	0.496277	0.540215	0.549619	0.461683	0.517223	0.48464	0.549563	0.572586	0.61121	0.537024	0.695559	0.550285	0.605292	0.669687	0.666185	0.631498	0.692935	0.661703	0.654232	0.567948	0.607295	0.603576	0.525728
TCGA-XF-AAMG-01	0.578568	0.543489	0.540654	0.536588	0.553592	0.584216	0.583961	0.55726	0.574484	0.551304	0.522996	0.551451	0.537536	0.590845	0.5428	0.537584	0.560212	0.533971	0.511565	0.566007	0.479549	0.558906	0.491469	0.56896	0.521414	0.55408	0.538825	0.557309	0.524385	0.477571	0.506748	0.568129	0.518559	0.562156	0.544878	0.552534	0.578773	0.545304	0.511506	0.54898	0.598834	0.490437	0.574827	0.507348	0.534017	0.569274	0.57676	0.604262	0.545413
TCGA-XF-AAMH-01	0.479315	0.511903	0.46403	0.45748	0.521518	0.599432	0.54296	0.503512	0.583419	0.502147	0.476877	0.509065	0.51992	0.515696	0.480103	0.513664	0.487984	0.586516	0.458439	0.473378	0.346501	0.49832	0.37159	0.531988	0.459258	0.560946	0.491345	0.507108	0.527793	0.444081	0.463066	0.480913	0.508441	0.547826	0.567105	0.505235	0.625694	0.501513	0.563919	0.631262	0.609948	0.566197	0.645368	0.59165	0.62869	0.530844	0.551035	0.574276	0.492364
TCGA-XF-AAMJ-01	0.515815	0.555625	0.542354	0.533297	0.574327	0.611121	0.543362	0.540465	0.570414	0.557399	0.542923	0.551496	0.549095	0.54433	0.505418	0.539847	0.529973	0.571821	0.488688	0.512633	0.437981	0.557957	0.451025	0.537286	0.535567	0.583963	0.532955	0.559014	0.561246	0.480358	0.539283	0.536568	0.560055	0.549469	0.572158	0.54306	0.634614	0.547813	0.575146	0.581635	0.604342	0.566049	0.60692	0.580397	0.603286	0.57337	0.602831	0.602061	0.539141
TCGA-XF-AAML-01	0.512691	0.571947	0.520827	0.524975	0.516985	0.651707	0.532256	0.523713	0.629153	0.540972	0.523283	0.524806	0.540371	0.542486	0.492939	0.498972	0.502819	0.5829	0.449113	0.485981	0.416902	0.536488	0.437869	0.535658	0.511128	0.606381	0.504289	0.54307	0.565798	0.450218	0.517763	0.510776	0.554301	0.579384	0.564768	0.526251	0.661899	0.532479	0.590496	0.599028	0.612248	0.592671	0.632541	0.618136	0.632477	0.589267	0.609737	0.620915	0.518232
TCGA-XF-AAMQ-01	0.484102	0.584087	0.512559	0.512451	0.534636	0.638633	0.536865	0.515959	0.603384	0.543596	0.530394	0.54058	0.552501	0.52533	0.503087	0.511124	0.502005	0.619293	0.435307	0.488421	0.383475	0.545425	0.43333	0.546377	0.501781	0.583325	0.507737	0.541803	0.587937	0.449548	0.521606	0.492339	0.596561	0.584414	0.614106	0.534086	0.704905	0.559532	0.612739	0.639093	0.626425	0.632371	0.675102	0.65721	0.662525	0.57457	0.614199	0.600196	0.511299
TCGA-XF-AAMR-01	0.52402	0.564805	0.549147	0.536551	0.550243	0.612477	0.559789	0.521008	0.577904	0.568826	0.552454	0.547311	0.559799	0.553973	0.516451	0.539855	0.517377	0.573938	0.464766	0.507798	0.417415	0.568577	0.433751	0.559251	0.557375	0.58484	0.539302	0.574065	0.565351	0.488035	0.532634	0.509516	0.554594	0.570327	0.59206	0.551095	0.634879	0.557304	0.585319	0.603123	0.634403	0.571803	0.633865	0.61319	0.601208	0.576153	0.618545	0.609704	0.533921
TCGA-XF-AAMT-01	0.536802	0.577653	0.552741	0.544054	0.610216	0.696782	0.640074	0.609022	0.657785	0.583315	0.581532	0.636614	0.627636	0.620753	0.569785	0.570974	0.576484	0.678471	0.497273	0.584022	0.485563	0.5916	0.498575	0.602509	0.544847	0.604152	0.589118	0.592237	0.57664	0.540886	0.552116	0.540406	0.591837	0.607613	0.662353	0.647019	0.756314	0.638894	0.70268	0.69588	0.687393	0.680024	0.755962	0.688083	0.716133	0.609156	0.605067	0.593964	0.596017
TCGA-XF-AAMW-01	0.49247	0.580981	0.557082	0.557474	0.597527	0.723771	0.591132	0.5625	0.62729	0.605042	0.602987	0.628077	0.621318	0.580364	0.587438	0.554729	0.55876	0.670036	0.457621	0.561522	0.418471	0.598297	0.456309	0.590189	0.553173	0.585007	0.567758	0.589215	0.595583	0.539209	0.547036	0.502967	0.608541	0.579079	0.660046	0.622242	0.750211	0.630446	0.711484	0.708684	0.676109	0.714251	0.731646	0.732326	0.70797	0.597685	0.590315	0.589738	0.570683
TCGA-XF-AAMX-01	0.506248	0.578309	0.506785	0.497599	0.530825	0.580889	0.510657	0.510071	0.580627	0.527364	0.514166	0.539745	0.547779	0.541938	0.499611	0.509882	0.498112	0.556077	0.452834	0.499271	0.472483	0.524694	0.502622	0.514691	0.500067	0.596215	0.534358	0.515748	0.553886	0.474046	0.532568	0.521694	0.54718	0.60627	0.564015	0.533877	0.628318	0.55757	0.60012	0.582255	0.58094	0.585136	0.611551	0.581116	0.607709	0.596344	0.588349	0.586001	0.502971
TCGA-XF-AAMY-01	0.534316	0.562269	0.515139	0.509785	0.53255	0.624425	0.556787	0.532379	0.605747	0.537669	0.525084	0.535506	0.543441	0.535005	0.508026	0.525748	0.517867	0.585981	0.472154	0.51799	0.444054	0.530491	0.447855	0.556397	0.508145	0.599057	0.534556	0.542741	0.555614	0.466443	0.514318	0.522693	0.555	0.584302	0.57919	0.530325	0.664251	0.545795	0.591169	0.598607	0.645642	0.577984	0.654873	0.596975	0.620017	0.588874	0.598721	0.608492	0.531433
TCGA-XF-AAMZ-01	0.516023	0.559179	0.509729	0.509739	0.525793	0.594945	0.524625	0.524969	0.56706	0.531781	0.499402	0.494553	0.523055	0.502413	0.481574	0.498213	0.486103	0.593072	0.460028	0.493053	0.403313	0.52153	0.42727	0.538042	0.489765	0.585035	0.510545	0.529075	0.55878	0.435688	0.503905	0.528345	0.557548	0.576472	0.575396	0.502364	0.642635	0.511505	0.554635	0.596694	0.617226	0.560861	0.620739	0.590756	0.594824	0.593016	0.620594	0.629097	0.501446
TCGA-XF-AAN0-01	0.525978	0.601045	0.54318	0.537531	0.522981	0.647072	0.531375	0.526701	0.613658	0.559454	0.540488	0.531782	0.564444	0.532332	0.499148	0.512871	0.511773	0.60026	0.43962	0.489612	0.419927	0.548819	0.452324	0.546672	0.545376	0.614927	0.510126	0.559011	0.585984	0.477612	0.53999	0.502445	0.594776	0.587933	0.589843	0.539324	0.667445	0.550901	0.606427	0.611724	0.623997	0.614482	0.652145	0.634071	0.648682	0.602971	0.621878	0.613912	0.529077
TCGA-XF-AAN1-01	0.517161	0.58139	0.539182	0.543258	0.56109	0.643519	0.557787	0.55442	0.61522	0.575072	0.554964	0.557304	0.566591	0.563597	0.526922	0.529447	0.517091	0.60077	0.467714	0.524746	0.41745	0.563158	0.449152	0.561443	0.533573	0.586819	0.53357	0.570974	0.582901	0.48898	0.540811	0.521695	0.594139	0.605296	0.593996	0.564237	0.682061	0.585547	0.610603	0.617146	0.621988	0.606693	0.657584	0.636026	0.63007	0.601831	0.611406	0.625388	0.536241
TCGA-XF-AAN2-01	0.506429	0.623218	0.535161	0.53849	0.554755	0.693909	0.56083	0.568879	0.690257	0.581239	0.568256	0.566978	0.598366	0.554114	0.514716	0.530148	0.526838	0.668763	0.441519	0.503955	0.41352	0.56525	0.453339	0.584916	0.541509	0.633605	0.560893	0.584122	0.623858	0.487113	0.548928	0.50734	0.628283	0.63544	0.639885	0.571939	0.746982	0.600413	0.69795	0.702893	0.64255	0.723743	0.732474	0.739133	0.740811	0.654577	0.626627	0.623497	0.540071
TCGA-XF-AAN3-01	0.496871	0.616333	0.542893	0.53262	0.532987	0.641121	0.532393	0.522623	0.611484	0.558123	0.546922	0.526866	0.555067	0.523987	0.491673	0.524411	0.507051	0.642469	0.437535	0.475768	0.412712	0.577562	0.439206	0.566801	0.545712	0.613731	0.523499	0.557854	0.599234	0.470477	0.539127	0.506185	0.622049	0.6086	0.649474	0.544655	0.713796	0.571148	0.669412	0.655425	0.643466	0.694789	0.698926	0.709822	0.700404	0.613216	0.626081	0.619895	0.506907
TCGA-XF-AAN4-01	0.560437	0.55712	0.589588	0.586777	0.616855	0.658928	0.640064	0.585839	0.599967	0.612703	0.600597	0.624038	0.630336	0.618194	0.591401	0.595854	0.588642	0.602893	0.531203	0.584216	0.469169	0.618739	0.486148	0.606873	0.583964	0.594353	0.592989	0.621177	0.559976	0.53999	0.584535	0.562282	0.571232	0.553877	0.626518	0.611998	0.655825	0.607009	0.593561	0.623953	0.660834	0.572253	0.640185	0.60147	0.587687	0.580112	0.623756	0.603149	0.613526
TCGA-XF-AAN5-01	0.514661	0.60178	0.576325	0.574313	0.602274	0.718974	0.605102	0.598417	0.679719	0.600769	0.602117	0.613546	0.640201	0.570458	0.561977	0.571412	0.560449	0.712421	0.478492	0.555048	0.440014	0.605476	0.477294	0.619782	0.565864	0.636911	0.595137	0.612425	0.624263	0.529187	0.573135	0.544481	0.632817	0.599052	0.697034	0.603249	0.773545	0.619824	0.734752	0.728971	0.690251	0.720813	0.753907	0.750325	0.730148	0.635324	0.610299	0.5993	0.583721
TCGA-XF-AAN7-01	0.553279	0.449328	0.520948	0.511867	0.59717	0.59381	0.620921	0.576882	0.549233	0.537866	0.550156	0.611857	0.581882	0.646542	0.587868	0.577912	0.612328	0.485242	0.537424	0.610236	0.465589	0.544617	0.484733	0.538218	0.509337	0.508785	0.524141	0.546823	0.452455	0.540696	0.506422	0.541647	0.445763	0.482987	0.537398	0.581223	0.511698	0.551534	0.480484	0.509612	0.575558	0.417779	0.518769	0.443014	0.457785	0.487118	0.533485	0.503321	0.607712
TCGA-XF-AAN8-01	0.520499	0.509841	0.565336	0.551475	0.604744	0.589581	0.61311	0.566148	0.53887	0.569581	0.559951	0.588515	0.585111	0.600091	0.559858	0.565677	0.565507	0.558782	0.525005	0.558422	0.454471	0.59868	0.465463	0.567233	0.557595	0.555256	0.556413	0.582219	0.507217	0.507141	0.574895	0.560442	0.535328	0.520054	0.575562	0.591545	0.594246	0.569712	0.53487	0.577748	0.611654	0.517166	0.599957	0.547622	0.546421	0.542725	0.579958	0.579417	0.587281
TCGA-YC-A89H-01	0.494196	0.571237	0.50224	0.502517	0.560403	0.63137	0.552928	0.553498	0.625564	0.544615	0.518175	0.548034	0.572728	0.525733	0.509871	0.532355	0.507438	0.674369	0.464014	0.51115	0.412743	0.538003	0.437997	0.568717	0.489892	0.59277	0.547352	0.532796	0.574656	0.478002	0.511297	0.528763	0.580662	0.59187	0.637727	0.541195	0.71024	0.555735	0.654683	0.696057	0.657195	0.668744	0.711695	0.694332	0.687652	0.613876	0.578915	0.600895	0.524007
TCGA-YC-A8S6-01	0.470452	0.553357	0.489372	0.485714	0.498635	0.597782	0.488481	0.477436	0.53597	0.530426	0.511057	0.504548	0.522355	0.474141	0.467849	0.481606	0.466907	0.558705	0.405117	0.457859	0.355312	0.513715	0.389494	0.515795	0.491061	0.542348	0.468245	0.504557	0.537198	0.437007	0.482568	0.459406	0.547887	0.531426	0.561806	0.501106	0.628771	0.527626	0.563238	0.582697	0.588257	0.566375	0.601803	0.598993	0.603482	0.527517	0.572548	0.564235	0.478515
TCGA-YC-A9TC-01	0.602602	0.563532	0.56875	0.559239	0.570561	0.618217	0.626408	0.603477	0.622475	0.588939	0.566256	0.59269	0.584482	0.594437	0.564555	0.570355	0.593107	0.58912	0.537521	0.573032	0.496604	0.595638	0.506382	0.591002	0.56278	0.57511	0.55384	0.595292	0.532102	0.526277	0.543132	0.566378	0.537352	0.56071	0.620159	0.577397	0.615554	0.5918	0.567438	0.596375	0.632432	0.547644	0.628966	0.566006	0.575424	0.563542	0.604955	0.599794	0.595633
TCGA-YF-AA3L-01	0.481938	0.569273	0.518538	0.509898	0.51911	0.593148	0.51248	0.497402	0.575777	0.540709	0.515007	0.518419	0.539026	0.516248	0.479474	0.497577	0.485716	0.564267	0.429752	0.467436	0.398798	0.552125	0.417794	0.535925	0.515642	0.57486	0.503894	0.526984	0.560827	0.432964	0.513957	0.491125	0.578607	0.572619	0.558739	0.525903	0.638962	0.547908	0.574407	0.575911	0.562416	0.585063	0.616593	0.605602	0.605032	0.565288	0.582578	0.579957	0.497721
TCGA-YF-AA3M-01	0.50231	0.59443	0.537589	0.534027	0.568555	0.702816	0.580523	0.571506	0.673999	0.568635	0.563765	0.585682	0.609907	0.57849	0.525885	0.544554	0.542861	0.659284	0.451771	0.523184	0.443419	0.570872	0.466235	0.58149	0.534611	0.6278	0.552161	0.567977	0.597552	0.505262	0.547635	0.511902	0.607439	0.61104	0.647745	0.590329	0.731947	0.603339	0.686495	0.670281	0.636326	0.674389	0.719843	0.690178	0.702733	0.619633	0.603665	0.608923	0.556077
TCGA-ZF-A9R0-01	0.498887	0.564031	0.497885	0.497691	0.511092	0.585338	0.496066	0.513101	0.57345	0.530937	0.508977	0.501342	0.51874	0.497965	0.457816	0.48998	0.472966	0.555249	0.446001	0.458524	0.424797	0.518373	0.443858	0.516253	0.512575	0.586369	0.507039	0.515891	0.564162	0.432232	0.515536	0.498799	0.563974	0.572116	0.54981	0.506776	0.636732	0.53494	0.581473	0.561673	0.567015	0.580236	0.597069	0.583401	0.603379	0.572041	0.596943	0.601419	0.488108
TCGA-ZF-A9R1-01	0.527238	0.575082	0.527788	0.52748	0.566747	0.655852	0.569521	0.55466	0.628762	0.551113	0.542477	0.559763	0.570746	0.547842	0.531404	0.540036	0.525726	0.634922	0.472161	0.529159	0.426854	0.559054	0.452002	0.577447	0.521459	0.594459	0.528175	0.559881	0.572239	0.487161	0.524021	0.518793	0.581449	0.593729	0.622917	0.559482	0.69772	0.56835	0.623999	0.651156	0.653461	0.624249	0.68238	0.651711	0.659678	0.609302	0.61385	0.62711	0.539371
TCGA-ZF-A9R2-01	0.522487	0.589705	0.519113	0.516851	0.542006	0.642989	0.539038	0.541917	0.614001	0.553646	0.539736	0.552313	0.566174	0.532077	0.516791	0.519854	0.52075	0.631309	0.453928	0.520917	0.421286	0.543916	0.452372	0.560243	0.521216	0.603885	0.529259	0.541958	0.573222	0.482638	0.510434	0.503582	0.564407	0.599738	0.62621	0.54311	0.704626	0.558672	0.640362	0.656572	0.659903	0.634104	0.674633	0.664006	0.667567	0.601634	0.624797	0.617703	0.52385
TCGA-ZF-A9R3-01	0.493572	0.561898	0.526501	0.524017	0.538809	0.638524	0.540591	0.522781	0.601076	0.558887	0.54924	0.557879	0.565114	0.546002	0.513188	0.503049	0.504041	0.568915	0.449391	0.492323	0.426982	0.548726	0.45608	0.534886	0.541882	0.596738	0.527093	0.558462	0.573624	0.479063	0.53745	0.497933	0.573483	0.584854	0.568329	0.556888	0.663341	0.564231	0.614825	0.5856	0.596324	0.601335	0.642653	0.623015	0.623326	0.578007	0.603633	0.590102	0.525284
TCGA-ZF-A9R4-01	0.529063	0.560988	0.522816	0.523386	0.529689	0.63582	0.544551	0.535982	0.601244	0.566833	0.549299	0.546784	0.562317	0.537751	0.512604	0.499458	0.524176	0.572248	0.461328	0.504051	0.445175	0.537693	0.462039	0.544222	0.537161	0.61142	0.525603	0.544961	0.568138	0.461467	0.542399	0.509089	0.560847	0.558044	0.570345	0.537627	0.650973	0.556854	0.585942	0.576571	0.603256	0.570735	0.608489	0.584522	0.596934	0.563652	0.60674	0.580693	0.534594
TCGA-ZF-A9R5-01	0.518111	0.553154	0.5506	0.544455	0.559976	0.628491	0.563299	0.559745	0.573437	0.562014	0.55441	0.563112	0.563354	0.55806	0.524302	0.511794	0.531533	0.577583	0.483133	0.521742	0.478667	0.559031	0.484726	0.554167	0.550168	0.562425	0.540667	0.576264	0.559426	0.486432	0.569881	0.522971	0.5625	0.539385	0.580384	0.565327	0.640597	0.568969	0.58715	0.578015	0.614164	0.574876	0.61193	0.586891	0.584464	0.569502	0.597262	0.583545	0.542924
TCGA-ZF-A9R7-01	0.467853	0.599406	0.496452	0.495449	0.492852	0.569167	0.483687	0.494452	0.573217	0.51078	0.497751	0.468273	0.510583	0.485103	0.456144	0.465785	0.460155	0.594607	0.421132	0.446607	0.427536	0.520099	0.464839	0.501192	0.517952	0.588302	0.498121	0.513215	0.594812	0.419191	0.537949	0.494686	0.599145	0.598662	0.574599	0.505672	0.678126	0.53977	0.630295	0.581604	0.579867	0.646025	0.65172	0.639787	0.654377	0.608211	0.58751	0.585747	0.468293
TCGA-ZF-A9R9-01	0.491368	0.541276	0.523994	0.512172	0.539488	0.574061	0.523848	0.509352	0.574786	0.543174	0.528568	0.533157	0.543094	0.513449	0.46874	0.524841	0.495697	0.51372	0.467747	0.466963	0.412718	0.540095	0.434064	0.527564	0.538033	0.569383	0.524432	0.543325	0.558084	0.463704	0.519669	0.512299	0.552618	0.537414	0.528531	0.524104	0.584196	0.539338	0.547306	0.547047	0.545665	0.547379	0.572176	0.550943	0.609271	0.549981	0.564387	0.571657	0.517081
TCGA-ZF-A9RC-01	0.537281	0.558203	0.506028	0.503197	0.533886	0.600482	0.532871	0.532736	0.582389	0.524659	0.5014	0.50352	0.522289	0.530546	0.495929	0.509591	0.503035	0.585762	0.47398	0.506893	0.42751	0.526202	0.427509	0.553814	0.496952	0.579205	0.516765	0.523608	0.549553	0.446633	0.493312	0.535944	0.544642	0.581756	0.564281	0.516086	0.643624	0.537592	0.570055	0.580676	0.609691	0.551192	0.620961	0.574519	0.595867	0.594589	0.588778	0.615339	0.514031
TCGA-ZF-A9RD-01	0.437067	0.555789	0.500463	0.498626	0.527903	0.662497	0.525741	0.519226	0.608224	0.535403	0.530638	0.542524	0.563139	0.500608	0.500856	0.498672	0.489303	0.707069	0.406323	0.474676	0.363871	0.54081	0.409988	0.541995	0.483368	0.563278	0.518027	0.535021	0.554544	0.46239	0.509193	0.463407	0.5842	0.56345	0.649823	0.533979	0.745784	0.547473	0.69946	0.731708	0.649542	0.745363	0.747257	0.752595	0.74491	0.57748	0.553352	0.556084	0.511303
TCGA-ZF-A9RE-01	0.520856	0.611459	0.53343	0.528667	0.542781	0.641581	0.558503	0.541701	0.609735	0.555313	0.544869	0.561523	0.579984	0.570186	0.539909	0.496971	0.518589	0.67148	0.445887	0.523297	0.451375	0.558348	0.480304	0.555768	0.522458	0.584878	0.520985	0.543557	0.577607	0.498262	0.519807	0.491683	0.567403	0.633988	0.650138	0.570296	0.721357	0.605292	0.677185	0.692427	0.673418	0.692116	0.733451	0.715891	0.706113	0.606535	0.598399	0.594561	0.537162
TCGA-ZF-A9RF-01	0.568461	0.572983	0.603936	0.596909	0.624762	0.668282	0.653567	0.641708	0.679673	0.620092	0.627199	0.631701	0.645012	0.651362	0.567963	0.60681	0.599986	0.594717	0.530727	0.576792	0.488409	0.633285	0.503692	0.632235	0.610361	0.600167	0.611601	0.642204	0.587811	0.54325	0.595464	0.590315	0.608005	0.572703	0.611006	0.645787	0.652022	0.643706	0.612505	0.592389	0.575997	0.586026	0.627707	0.594127	0.619766	0.605791	0.58973	0.601021	0.615452
TCGA-ZF-A9RL-01	0.502515	0.565404	0.498283	0.497527	0.532504	0.615787	0.532518	0.512768	0.591066	0.532309	0.531155	0.51719	0.542975	0.518148	0.499671	0.494631	0.49871	0.582689	0.43871	0.483757	0.40907	0.523136	0.435679	0.529801	0.518335	0.587628	0.50496	0.531377	0.566017	0.459799	0.523976	0.5061	0.55542	0.582157	0.573955	0.518633	0.659584	0.524931	0.601182	0.583814	0.600085	0.587062	0.62793	0.606324	0.631145	0.576355	0.601121	0.578856	0.50216
TCGA-ZF-A9RM-01	0.52874	0.578745	0.528074	0.524366	0.525982	0.628725	0.534923	0.516051	0.598292	0.55839	0.535309	0.519214	0.546652	0.528873	0.491727	0.499016	0.496864	0.562212	0.454701	0.488403	0.431376	0.542587	0.453201	0.553261	0.5438	0.598922	0.528015	0.550759	0.580307	0.454198	0.532867	0.503269	0.568345	0.59566	0.557204	0.52871	0.649734	0.55418	0.585649	0.579617	0.587401	0.57026	0.622303	0.59698	0.621322	0.591974	0.613889	0.609282	0.519123
TCGA-ZF-A9RN-01	0.513713	0.535353	0.512182	0.519526	0.531243	0.595583	0.568429	0.538467	0.586772	0.547605	0.525896	0.535763	0.531462	0.554498	0.523396	0.514256	0.524636	0.576301	0.463513	0.504718	0.460227	0.550538	0.465932	0.531943	0.510895	0.554536	0.52084	0.546998	0.528384	0.456763	0.523675	0.508238	0.511334	0.54555	0.563414	0.530982	0.615541	0.547214	0.559101	0.578457	0.599643	0.554624	0.617686	0.580341	0.583369	0.54161	0.576399	0.569464	0.530739
TCGA-ZF-AA4N-01	0.493255	0.533994	0.557985	0.551894	0.648286	0.688118	0.64409	0.624929	0.617591	0.599501	0.611969	0.638776	0.638983	0.597512	0.60537	0.615778	0.609916	0.706869	0.506441	0.588978	0.427334	0.632834	0.455456	0.649821	0.552377	0.565867	0.593742	0.586813	0.549054	0.55319	0.543116	0.549272	0.56108	0.533672	0.751541	0.615445	0.714193	0.620631	0.68563	0.737265	0.689321	0.673094	0.715307	0.681353	0.674772	0.573806	0.552815	0.53705	0.619503
TCGA-ZF-AA4R-01	0.538678	0.563907	0.545967	0.541078	0.576823	0.674644	0.588054	0.566301	0.652791	0.563234	0.553741	0.560627	0.57298	0.566442	0.523265	0.554956	0.542202	0.656459	0.492828	0.522734	0.416747	0.578192	0.450222	0.588647	0.540169	0.630272	0.552924	0.574422	0.579518	0.482661	0.527723	0.544147	0.555246	0.60983	0.622877	0.553146	0.702977	0.558117	0.624292	0.675086	0.669444	0.644579	0.709044	0.675114	0.689034	0.627266	0.643488	0.656347	0.569082
TCGA-ZF-AA4T-01	0.528454	0.551918	0.486296	0.490404	0.4888	0.60167	0.511447	0.508387	0.598754	0.516826	0.503388	0.512312	0.517567	0.548894	0.491246	0.463528	0.494525	0.51511	0.439	0.493804	0.461024	0.500516	0.45948	0.511377	0.489492	0.564883	0.492865	0.524916	0.53852	0.448837	0.494928	0.490257	0.520476	0.578261	0.510865	0.521917	0.612014	0.53284	0.562123	0.525518	0.551945	0.532333	0.581814	0.542226	0.568608	0.562874	0.564319	0.563221	0.489636
TCGA-ZF-AA4U-01	0.504807	0.589328	0.523071	0.519156	0.554885	0.645298	0.561405	0.55634	0.612059	0.541505	0.537537	0.558117	0.568623	0.548946	0.526727	0.512739	0.523443	0.645	0.44765	0.527456	0.440877	0.557839	0.457875	0.550386	0.518323	0.575863	0.535737	0.543397	0.567916	0.485807	0.534653	0.503383	0.583016	0.593676	0.617884	0.565904	0.707884	0.57991	0.64519	0.641772	0.64508	0.643262	0.688235	0.669129	0.66045	0.600524	0.591704	0.59319	0.535741
TCGA-ZF-AA4V-01	0.499103	0.608083	0.554941	0.555382	0.578539	0.65913	0.56757	0.565907	0.672713	0.577036	0.581088	0.564367	0.591778	0.549907	0.525704	0.550761	0.544722	0.659482	0.459234	0.529856	0.420961	0.588399	0.459274	0.58617	0.551989	0.62236	0.592225	0.577636	0.611749	0.483485	0.553926	0.549813	0.621946	0.633535	0.633558	0.568842	0.710853	0.593433	0.667567	0.669813	0.612963	0.684594	0.702042	0.69198	0.70675	0.680184	0.613263	0.638495	0.551156
TCGA-ZF-AA4W-01	0.499371	0.598685	0.523107	0.522179	0.547511	0.655837	0.587746	0.570254	0.623672	0.551645	0.528938	0.555938	0.574023	0.533709	0.530896	0.515118	0.534508	0.728529	0.458973	0.532128	0.433567	0.562275	0.469273	0.580188	0.507644	0.58101	0.564282	0.540716	0.560936	0.4881	0.513543	0.517576	0.584082	0.600298	0.666115	0.567172	0.745136	0.588203	0.70557	0.731361	0.677459	0.733174	0.775718	0.737278	0.73991	0.620941	0.568166	0.589499	0.543164
TCGA-ZF-AA4X-01	0.522037	0.610405	0.521087	0.523894	0.499941	0.622197	0.49333	0.499011	0.607605	0.555195	0.532362	0.507556	0.538432	0.509608	0.472391	0.479705	0.483721	0.570299	0.421743	0.458201	0.409706	0.536642	0.441127	0.535431	0.53837	0.613379	0.501539	0.532092	0.598924	0.439227	0.532027	0.49364	0.591113	0.596706	0.565163	0.506627	0.652809	0.539066	0.593909	0.592025	0.579638	0.603859	0.610324	0.618113	0.6435	0.594518	0.628703	0.609925	0.489032
TCGA-ZF-AA51-01	0.51674	0.5603	0.529357	0.526064	0.534622	0.612599	0.536144	0.529363	0.590032	0.547853	0.516468	0.528211	0.534464	0.533153	0.507728	0.503469	0.501859	0.581622	0.470844	0.507522	0.434503	0.539425	0.450889	0.533554	0.508604	0.58426	0.522968	0.542388	0.559233	0.445268	0.521508	0.520487	0.547699	0.565252	0.559909	0.5336	0.640639	0.557246	0.575614	0.58787	0.603433	0.569837	0.622317	0.593168	0.595859	0.591524	0.594327	0.610513	0.516153
TCGA-ZF-AA52-01	0.52767	0.600484	0.545466	0.536893	0.544246	0.636538	0.547435	0.534195	0.618006	0.572082	0.55399	0.558431	0.571776	0.548985	0.497992	0.524632	0.514683	0.569076	0.452283	0.487463	0.432998	0.564009	0.446156	0.545462	0.549516	0.617728	0.536112	0.571663	0.584086	0.466273	0.558873	0.515585	0.592677	0.593595	0.571151	0.553212	0.652475	0.570911	0.585714	0.586564	0.591425	0.59061	0.627262	0.607927	0.640164	0.598526	0.63149	0.623323	0.536844
TCGA-ZF-AA53-01	0.4657	0.55243	0.499717	0.494373	0.555398	0.647855	0.562929	0.525769	0.618145	0.537302	0.540177	0.555708	0.560812	0.539721	0.510525	0.519855	0.509039	0.650887	0.42686	0.495782	0.393954	0.548603	0.427684	0.554857	0.505402	0.550991	0.548468	0.536097	0.560587	0.475584	0.50701	0.492711	0.554085	0.581637	0.616327	0.55388	0.703613	0.562711	0.660407	0.683289	0.626635	0.669208	0.703044	0.694758	0.696123	0.587464	0.556	0.566878	0.532329
TCGA-ZF-AA54-01	0.582537	0.540084	0.594671	0.594865	0.681863	0.656884	0.690077	0.654521	0.619153	0.630675	0.642851	0.669429	0.646627	0.682558	0.634509	0.639786	0.638461	0.579576	0.571103	0.642525	0.514845	0.627815	0.535607	0.629297	0.598354	0.578759	0.622254	0.639026	0.544905	0.587118	0.601326	0.606657	0.548017	0.544676	0.620828	0.663761	0.635749	0.639098	0.581031	0.598093	0.630312	0.534608	0.607103	0.554341	0.553459	0.578961	0.595315	0.594257	0.649215
TCGA-ZF-AA56-01	0.485638	0.598376	0.514025	0.510939	0.52503	0.643629	0.529276	0.507508	0.598595	0.550312	0.528783	0.534048	0.554604	0.516236	0.506602	0.49554	0.494681	0.654469	0.414079	0.489837	0.385923	0.552078	0.423371	0.552399	0.502149	0.580024	0.500321	0.537123	0.575871	0.465048	0.504823	0.469717	0.592642	0.594203	0.640587	0.529086	0.717317	0.567648	0.651231	0.683854	0.65669	0.676773	0.719003	0.69475	0.698863	0.590205	0.59455	0.584214	0.50451
TCGA-ZF-AA58-01	0.556791	0.58526	0.59925	0.601167	0.640058	0.706138	0.637028	0.64055	0.679973	0.623769	0.626291	0.629912	0.645917	0.616629	0.567501	0.597453	0.582159	0.652573	0.540478	0.568179	0.473032	0.624591	0.499578	0.622028	0.598138	0.620404	0.627459	0.64501	0.614288	0.532838	0.604437	0.601937	0.610082	0.584982	0.649039	0.62092	0.711207	0.62308	0.651519	0.660287	0.658112	0.653386	0.681452	0.662498	0.672849	0.63454	0.631607	0.645741	0.61548
TCGA-ZF-AA5H-01	0.529505	0.59367	0.586723	0.583915	0.637231	0.744411	0.638657	0.616751	0.720702	0.62984	0.63658	0.661966	0.66612	0.615165	0.579384	0.615217	0.590055	0.661957	0.502908	0.566677	0.471657	0.629685	0.492779	0.618649	0.582684	0.649857	0.638561	0.637203	0.633619	0.555199	0.579804	0.551915	0.642739	0.597704	0.661323	0.649628	0.737917	0.648132	0.697514	0.683867	0.644567	0.676968	0.703111	0.692057	0.710381	0.642699	0.60961	0.610995	0.611065
TCGA-ZF-AA5N-01	0.450179	0.572993	0.50891	0.506594	0.528798	0.629428	0.517511	0.512114	0.62027	0.538157	0.521193	0.527421	0.55696	0.486468	0.483415	0.51043	0.484799	0.638598	0.437641	0.47179	0.38175	0.539597	0.416616	0.54279	0.495838	0.625232	0.550733	0.526503	0.587075	0.452561	0.523895	0.505112	0.596348	0.598641	0.607156	0.52584	0.702968	0.547987	0.645267	0.663471	0.606818	0.662899	0.680702	0.684319	0.682713	0.627748	0.586993	0.602382	0.520987
TCGA-3C-AAAU-01	0.592272	0.547636	0.564405	0.56242	0.566462	0.570955	0.568027	0.579843	0.573772	0.55928	0.549608	0.559024	0.574232	0.577227	0.545745	0.569597	0.555462	0.542308	0.53512	0.552868	0.475791	0.582947	0.502808	0.577086	0.54605	0.557902	0.572952	0.579025	0.520687	0.488554	0.556687	0.560102	0.540649	0.583255	0.559784	0.565907	0.558318	0.564562	0.526829	0.553556	0.559859	0.519173	0.567446	0.544681	0.522636	0.586623	0.675602	0.724607	0.564491
TCGA-3C-AALI-01	0.612106	0.604284	0.584489	0.576318	0.611949	0.599077	0.602132	0.614706	0.621688	0.573691	0.573101	0.583716	0.600635	0.602533	0.564078	0.600578	0.591551	0.611589	0.557727	0.57765	0.522812	0.605516	0.557349	0.600114	0.579299	0.619417	0.604242	0.594256	0.570752	0.52895	0.594362	0.59939	0.582322	0.662059	0.59922	0.584193	0.62392	0.583737	0.586586	0.611805	0.607017	0.585969	0.619083	0.59193	0.593025	0.653379	0.72385	0.74258	0.588707
TCGA-3C-AALJ-01	0.59775	0.556423	0.57797	0.581253	0.60403	0.591856	0.601	0.612561	0.592561	0.589285	0.574826	0.593002	0.604566	0.594589	0.557063	0.593737	0.589324	0.563085	0.563711	0.579123	0.511878	0.604803	0.538347	0.602316	0.574636	0.587168	0.609712	0.59728	0.557586	0.514715	0.589342	0.588287	0.566689	0.588468	0.580757	0.582388	0.584506	0.592391	0.552472	0.579961	0.584055	0.538878	0.58149	0.549817	0.543803	0.609918	0.691818	0.729832	0.593865
TCGA-3C-AALK-01	0.591929	0.582844	0.585629	0.581515	0.616672	0.624345	0.614546	0.590369	0.616941	0.601981	0.584281	0.604538	0.615528	0.615757	0.573328	0.595754	0.582761	0.591549	0.534242	0.574205	0.484709	0.603271	0.506561	0.599362	0.5755	0.603792	0.59831	0.610304	0.566472	0.535224	0.581813	0.564337	0.573274	0.615838	0.605051	0.599889	0.6226	0.602559	0.584171	0.625109	0.623067	0.572955	0.628342	0.604635	0.591778	0.611887	0.730995	0.740458	0.601176
TCGA-4H-AAAK-01	0.595301	0.55772	0.577253	0.570504	0.616818	0.626471	0.623833	0.601061	0.609412	0.596287	0.583058	0.613999	0.617305	0.622768	0.57416	0.592253	0.580959	0.587395	0.542819	0.579046	0.482695	0.596994	0.496381	0.590749	0.562344	0.594836	0.603144	0.610409	0.555043	0.532938	0.570648	0.567673	0.560531	0.593698	0.601704	0.604364	0.614249	0.589683	0.574903	0.622145	0.615859	0.558538	0.631479	0.590111	0.574057	0.591206	0.704514	0.726634	0.609104
TCGA-5L-AAT0-01	0.569338	0.545395	0.556112	0.547682	0.590499	0.599786	0.591224	0.570272	0.588953	0.570299	0.554528	0.578305	0.58396	0.592698	0.548245	0.568313	0.555278	0.560332	0.522589	0.548597	0.470753	0.574277	0.488172	0.5669	0.549266	0.5704	0.577868	0.583249	0.533701	0.500046	0.560841	0.5523	0.549361	0.576894	0.572609	0.585347	0.588278	0.568936	0.55192	0.592644	0.585786	0.54578	0.605186	0.569597	0.561238	0.578838	0.681631	0.716341	0.577108
TCGA-5T-A9QA-01	0.603526	0.61312	0.577099	0.575504	0.568696	0.574002	0.577664	0.590287	0.601092	0.571098	0.54875	0.558138	0.572287	0.570139	0.526901	0.553965	0.554304	0.562545	0.541198	0.537527	0.466196	0.583266	0.510834	0.601694	0.565793	0.59872	0.575304	0.590041	0.57498	0.490517	0.576399	0.57887	0.599088	0.598865	0.576246	0.548394	0.589453	0.566379	0.544051	0.574038	0.575404	0.551097	0.586042	0.559566	0.555228	0.605929	0.700904	0.730381	0.560353
TCGA-A1-A0SB-01	0.574355	0.531451	0.558496	0.548012	0.579167	0.611625	0.612809	0.567852	0.596578	0.578883	0.556686	0.576288	0.594685	0.597736	0.57971	0.553405	0.590047	0.584319	0.523974	0.585974	0.469079	0.567431	0.474594	0.566253	0.550643	0.5956	0.556519	0.584396	0.522392	0.527003	0.528002	0.544173	0.52206	0.569923	0.589409	0.571539	0.613512	0.551774	0.562253	0.622932	0.644967	0.544077	0.631778	0.576926	0.568395	0.564989	0.634053	0.628436	0.596216
TCGA-A1-A0SD-01	0.583123	0.560054	0.562555	0.558638	0.596615	0.620264	0.613505	0.573391	0.606136	0.583386	0.575486	0.597903	0.605822	0.614193	0.576373	0.58399	0.567206	0.572695	0.522849	0.568388	0.469708	0.584699	0.485653	0.597262	0.545615	0.584784	0.579116	0.586105	0.54482	0.525948	0.543709	0.534162	0.543403	0.605809	0.588843	0.591341	0.611989	0.58596	0.571018	0.622793	0.621599	0.558863	0.63208	0.603307	0.576429	0.581748	0.693292	0.731318	0.58647
TCGA-A1-A0SE-01	0.593191	0.560674	0.567905	0.565763	0.592225	0.608349	0.608159	0.574589	0.599677	0.584527	0.573364	0.592831	0.604421	0.61676	0.576282	0.576606	0.580065	0.565169	0.53717	0.576546	0.482141	0.58381	0.497215	0.589767	0.553669	0.581937	0.578168	0.600382	0.541881	0.525041	0.550723	0.549181	0.539348	0.606866	0.578998	0.586049	0.597461	0.579542	0.555443	0.606772	0.610265	0.542347	0.617758	0.57845	0.561565	0.581251	0.690805	0.729666	0.591606
TCGA-A1-A0SF-01	0.581857	0.558097	0.554259	0.547282	0.572388	0.57494	0.584592	0.564546	0.572979	0.558783	0.544414	0.549419	0.572511	0.576733	0.543609	0.554434	0.555399	0.56021	0.512321	0.550192	0.471086	0.565664	0.485252	0.565402	0.540616	0.568606	0.563881	0.575926	0.525913	0.49555	0.539946	0.549919	0.543776	0.589981	0.567407	0.559387	0.584835	0.557053	0.538004	0.581008	0.585433	0.532074	0.602082	0.560545	0.554686	0.577185	0.700369	0.731877	0.566414
TCGA-A1-A0SG-01	0.562343	0.54674	0.553381	0.546304	0.585328	0.580789	0.584376	0.570414	0.588226	0.562865	0.548911	0.569759	0.584811	0.582584	0.530397	0.567352	0.543488	0.564119	0.511155	0.53704	0.472196	0.571351	0.491729	0.56125	0.540714	0.587791	0.576178	0.581531	0.535943	0.491121	0.547623	0.543468	0.537344	0.610473	0.570198	0.571341	0.585114	0.556625	0.546959	0.591361	0.573258	0.541706	0.603079	0.572527	0.563249	0.588118	0.692522	0.745561	0.573058
TCGA-A1-A0SH-01	0.576329	0.532632	0.556898	0.554986	0.610847	0.620231	0.620191	0.572722	0.592866	0.584876	0.577947	0.615546	0.605845	0.619685	0.577873	0.581893	0.573811	0.560838	0.52285	0.5775	0.464996	0.588569	0.475335	0.588896	0.54894	0.570158	0.575477	0.598229	0.533934	0.535601	0.541787	0.528266	0.52517	0.573484	0.58547	0.590816	0.586967	0.574612	0.552402	0.610371	0.613537	0.528323	0.615682	0.571517	0.546557	0.560073	0.680731	0.677858	0.595491
TCGA-A1-A0SI-01	0.594907	0.581004	0.573612	0.573989	0.612538	0.618756	0.608065	0.591521	0.617634	0.586935	0.586713	0.608375	0.613829	0.629081	0.573906	0.589016	0.587165	0.574463	0.539023	0.577102	0.494958	0.602689	0.520775	0.592503	0.567134	0.600648	0.595894	0.606217	0.565658	0.533157	0.573839	0.554007	0.561898	0.626547	0.584464	0.593454	0.611019	0.600207	0.567525	0.604881	0.59982	0.55967	0.619068	0.581896	0.577693	0.597702	0.698131	0.71764	0.604736
TCGA-A1-A0SJ-01	0.598372	0.560612	0.571696	0.568062	0.599593	0.628708	0.628964	0.593739	0.621895	0.599053	0.586059	0.611088	0.619471	0.613729	0.57974	0.596778	0.581356	0.579179	0.541996	0.582193	0.475282	0.602631	0.499371	0.611444	0.559401	0.594783	0.604496	0.604915	0.545995	0.528893	0.554977	0.556162	0.556608	0.620979	0.600994	0.595547	0.615966	0.597346	0.571246	0.634055	0.628458	0.555557	0.635844	0.591481	0.590402	0.595201	0.692007	0.725295	0.607906
TCGA-A1-A0SK-01	0.584543	0.471667	0.526951	0.532705	0.587621	0.634503	0.610333	0.587245	0.567929	0.548357	0.54189	0.573179	0.567189	0.57911	0.547086	0.558564	0.571513	0.578955	0.54692	0.581059	0.420123	0.537746	0.454695	0.573808	0.484738	0.560263	0.546065	0.571518	0.469222	0.503741	0.499052	0.535138	0.457438	0.519244	0.576162	0.520173	0.570905	0.509309	0.502099	0.613437	0.646325	0.486076	0.583083	0.521908	0.527118	0.534765	0.61431	0.618925	0.600705
TCGA-A1-A0SM-01	0.588034	0.572555	0.565609	0.56209	0.603155	0.61034	0.61137	0.570814	0.600393	0.584748	0.56984	0.596419	0.600196	0.609075	0.566718	0.582655	0.559799	0.5797	0.513012	0.559256	0.453845	0.58487	0.478863	0.595127	0.546416	0.574352	0.582171	0.593529	0.545288	0.524532	0.555801	0.535872	0.540931	0.614791	0.586129	0.578181	0.59764	0.587516	0.565319	0.614528	0.610882	0.551659	0.619232	0.597393	0.570431	0.590025	0.698542	0.723382	0.585209
TCGA-A1-A0SN-01	0.600088	0.57122	0.577499	0.576823	0.610067	0.624867	0.617567	0.602814	0.616528	0.591326	0.583039	0.600903	0.605404	0.605157	0.576648	0.591562	0.591343	0.594744	0.542079	0.582275	0.482428	0.597514	0.513055	0.605309	0.555462	0.603904	0.598265	0.603129	0.553704	0.518344	0.562404	0.562424	0.556267	0.607988	0.595569	0.575536	0.619079	0.588064	0.566783	0.623726	0.627249	0.560393	0.626355	0.58798	0.579271	0.603817	0.713241	0.74842	0.601984
TCGA-A1-A0SP-01	0.59023	0.558504	0.577936	0.580875	0.629055	0.694698	0.667827	0.624208	0.67281	0.629677	0.60825	0.634352	0.640679	0.638321	0.634783	0.605114	0.63829	0.642077	0.552057	0.634251	0.476381	0.60169	0.516993	0.622916	0.560896	0.638016	0.610726	0.627942	0.566449	0.55901	0.573248	0.562944	0.553686	0.598473	0.646789	0.600914	0.667887	0.611362	0.602225	0.701647	0.676515	0.60234	0.678864	0.628622	0.629504	0.597593	0.659956	0.662389	0.649952
TCGA-A1-A0SQ-01	0.57025	0.561613	0.530352	0.533689	0.555197	0.578744	0.566786	0.53316	0.570754	0.551841	0.545426	0.561736	0.574277	0.574495	0.544091	0.544171	0.536968	0.532845	0.498172	0.533022	0.462732	0.556669	0.488012	0.55668	0.520887	0.551588	0.551368	0.554538	0.529937	0.492273	0.552353	0.508389	0.531045	0.589097	0.552441	0.554534	0.565781	0.568155	0.537367	0.567017	0.572748	0.521361	0.575681	0.547043	0.531534	0.551481	0.674329	0.673639	0.548844
TCGA-A2-A04N-01	0.571957	0.547019	0.563781	0.557519	0.594731	0.597395	0.601808	0.57171	0.590401	0.580036	0.569506	0.591711	0.597145	0.601773	0.549062	0.569954	0.555298	0.558149	0.517668	0.554166	0.478408	0.585068	0.48726	0.576996	0.559795	0.585842	0.588044	0.597235	0.539479	0.516722	0.556912	0.538866	0.543334	0.602209	0.575581	0.58727	0.588721	0.575114	0.551815	0.591623	0.589287	0.537153	0.606793	0.575859	0.556833	0.581797	0.700335	0.730228	0.587888
TCGA-A2-A04P-01	0.564333	0.585061	0.586081	0.578255	0.597	0.623447	0.615733	0.592116	0.63275	0.600311	0.580085	0.605862	0.618262	0.61279	0.588639	0.568538	0.604285	0.594499	0.52445	0.584495	0.500044	0.600464	0.527817	0.578182	0.586375	0.6218	0.591554	0.597005	0.573189	0.525459	0.578942	0.556407	0.569477	0.636684	0.598849	0.593816	0.637337	0.587674	0.60092	0.641631	0.614821	0.610506	0.653582	0.627215	0.62544	0.630085	0.665661	0.665588	0.609587
TCGA-A2-A04Q-01	0.620102	0.608366	0.612719	0.617879	0.643532	0.660525	0.651545	0.639091	0.66441	0.621583	0.612246	0.628686	0.639563	0.649985	0.616055	0.617081	0.63144	0.627279	0.579507	0.618923	0.522103	0.629866	0.555189	0.634157	0.600185	0.65124	0.630211	0.62908	0.60093	0.55187	0.618839	0.619696	0.603289	0.641957	0.630838	0.618699	0.660684	0.622775	0.621009	0.657872	0.641886	0.612852	0.658796	0.628709	0.630872	0.643402	0.706118	0.728888	0.641927
TCGA-A2-A04R-01	0.576409	0.5522	0.562668	0.562759	0.608371	0.620772	0.617939	0.589866	0.614661	0.591477	0.590837	0.623393	0.618971	0.622766	0.582781	0.597312	0.58743	0.557686	0.530698	0.577122	0.486524	0.587803	0.507677	0.598412	0.561865	0.587192	0.598703	0.599154	0.553159	0.539222	0.567406	0.5412	0.546908	0.59229	0.593605	0.595434	0.602732	0.596426	0.568932	0.616253	0.606807	0.550196	0.614879	0.577448	0.57409	0.579569	0.674038	0.702283	0.598046
TCGA-A2-A04T-01	0.590487	0.548311	0.571207	0.573557	0.616385	0.661984	0.648652	0.6141	0.651285	0.605717	0.584898	0.614182	0.621751	0.623496	0.62039	0.591565	0.627367	0.624718	0.558237	0.624049	0.491201	0.59009	0.522476	0.610425	0.554951	0.630598	0.601005	0.606055	0.549272	0.543998	0.564985	0.571758	0.541616	0.603991	0.626745	0.57619	0.643489	0.570564	0.595043	0.669584	0.667973	0.584902	0.655658	0.609326	0.612545	0.615368	0.655165	0.67085	0.641418
TCGA-A2-A04U-01	0.549235	0.531002	0.555209	0.553962	0.616651	0.646173	0.633073	0.61822	0.632107	0.573183	0.555868	0.588968	0.592795	0.599569	0.600562	0.588139	0.616809	0.620955	0.540093	0.606829	0.449095	0.57236	0.478805	0.596913	0.525776	0.594643	0.589189	0.596756	0.535497	0.519237	0.543332	0.577379	0.53335	0.56363	0.620768	0.560535	0.647563	0.556373	0.58345	0.657251	0.646019	0.585655	0.649794	0.593931	0.605922	0.589615	0.613052	0.623391	0.621034
TCGA-A2-A04V-01	0.558439	0.530011	0.555595	0.549075	0.597298	0.589257	0.59728	0.573724	0.573562	0.568918	0.57408	0.590317	0.592255	0.60909	0.55813	0.57039	0.569773	0.536753	0.52404	0.560283	0.483311	0.577086	0.500149	0.57468	0.549896	0.566829	0.57864	0.579922	0.528976	0.514897	0.570357	0.543031	0.54283	0.565596	0.556431	0.582505	0.575114	0.581151	0.541393	0.573341	0.563898	0.524611	0.577763	0.546927	0.539399	0.558862	0.664169	0.686075	0.596034
TCGA-A2-A04W-01	0.565793	0.592102	0.560824	0.554922	0.604905	0.608497	0.600731	0.581715	0.612081	0.580001	0.565854	0.582123	0.591638	0.580344	0.552296	0.584546	0.557633	0.595724	0.512723	0.551896	0.437965	0.594681	0.470081	0.60285	0.5469	0.592927	0.586553	0.591767	0.556702	0.496036	0.533206	0.561079	0.558519	0.643703	0.606101	0.56146	0.612781	0.570411	0.558254	0.626209	0.602616	0.567909	0.63361	0.598454	0.603687	0.623525	0.702655	0.718703	0.589909
TCGA-A2-A04X-01	0.600705	0.609228	0.56055	0.559566	0.593447	0.602335	0.602459	0.59278	0.610931	0.577149	0.583756	0.588178	0.608434	0.597302	0.570496	0.560935	0.569498	0.568677	0.51591	0.56492	0.504284	0.587276	0.526326	0.596059	0.564161	0.594162	0.60253	0.591555	0.570998	0.515903	0.593086	0.560235	0.572399	0.625634	0.59072	0.575442	0.605093	0.578923	0.574272	0.598504	0.587749	0.564871	0.602305	0.58722	0.578109	0.604537	0.723693	0.705681	0.580876
TCGA-A2-A04Y-01	0.59498	0.591223	0.581182	0.57586	0.600344	0.600893	0.602189	0.599501	0.612766	0.590968	0.588839	0.582146	0.608725	0.602893	0.570815	0.573714	0.581414	0.576584	0.5349	0.572733	0.511141	0.592589	0.536373	0.589683	0.580079	0.619532	0.596038	0.601369	0.570867	0.524613	0.591802	0.575452	0.581485	0.653282	0.585937	0.596844	0.617059	0.595775	0.580616	0.591984	0.592418	0.568151	0.611693	0.590693	0.582904	0.636535	0.734305	0.767467	0.588731
TCGA-A2-A0CK-01	0.578091	0.537173	0.562127	0.554431	0.575537	0.598083	0.600741	0.577324	0.588204	0.570588	0.552241	0.578055	0.587683	0.598167	0.550128	0.567479	0.563053	0.55433	0.535683	0.555744	0.467	0.576225	0.491943	0.573208	0.546586	0.567497	0.570243	0.587836	0.515343	0.503886	0.563414	0.548663	0.543356	0.578222	0.57132	0.582589	0.587555	0.576163	0.541613	0.590019	0.594557	0.538644	0.603486	0.56309	0.55929	0.566833	0.666569	0.708946	0.579644
TCGA-A2-A0CL-01	0.631582	0.593599	0.607296	0.609092	0.634474	0.630448	0.633203	0.639177	0.630825	0.609573	0.613339	0.613508	0.629083	0.642741	0.598221	0.609614	0.616068	0.598923	0.577945	0.605856	0.535176	0.621208	0.559065	0.623515	0.598164	0.625916	0.628225	0.624285	0.587254	0.553925	0.612722	0.613312	0.584321	0.629815	0.610333	0.611302	0.624981	0.614325	0.591636	0.609113	0.627245	0.566543	0.618626	0.58924	0.576342	0.640376	0.726152	0.769899	0.623302
TCGA-A2-A0CM-01	0.595393	0.6069	0.615889	0.617812	0.666335	0.692451	0.662521	0.65635	0.692492	0.638213	0.634689	0.65611	0.659072	0.652375	0.642488	0.62795	0.652971	0.66422	0.57877	0.643242	0.541309	0.639397	0.572325	0.642875	0.600532	0.663566	0.656964	0.638702	0.607343	0.578116	0.628734	0.607109	0.60518	0.638998	0.66276	0.629617	0.687018	0.639511	0.655464	0.702197	0.662684	0.665173	0.688297	0.665302	0.663647	0.664535	0.677345	0.695148	0.665196
TCGA-A2-A0CO-01	0.572221	0.56259	0.565315	0.554717	0.58083	0.586157	0.59879	0.570865	0.588159	0.566659	0.557561	0.568746	0.585356	0.597974	0.557136	0.565476	0.566159	0.564099	0.52074	0.555732	0.472071	0.582823	0.497528	0.570695	0.54539	0.566515	0.568104	0.582189	0.529337	0.508061	0.564983	0.546954	0.564225	0.595553	0.575888	0.594303	0.603315	0.585479	0.561234	0.592007	0.590158	0.559282	0.613921	0.591794	0.569357	0.578303	0.666735	0.708347	0.570707
TCGA-A2-A0CP-01	0.558271	0.535486	0.561955	0.551494	0.589676	0.587788	0.594606	0.567241	0.586438	0.567485	0.554512	0.581714	0.587359	0.598431	0.552709	0.570582	0.557848	0.560804	0.520281	0.556901	0.462005	0.578164	0.47142	0.566332	0.548749	0.572749	0.568573	0.58753	0.525878	0.50485	0.543767	0.537312	0.539586	0.588469	0.569218	0.586732	0.588448	0.566692	0.550118	0.598689	0.584589	0.542109	0.610031	0.577727	0.558248	0.572959	0.672121	0.720725	0.579963
TCGA-A2-A0CQ-01	0.545238	0.558393	0.552277	0.54879	0.553327	0.561081	0.551654	0.541221	0.558249	0.541491	0.539369	0.547695	0.558101	0.574807	0.522969	0.53897	0.531471	0.526231	0.492172	0.520081	0.471285	0.565047	0.492991	0.539427	0.549092	0.547376	0.548413	0.560931	0.528745	0.481655	0.560329	0.522884	0.543984	0.58481	0.532178	0.554662	0.552041	0.558549	0.530322	0.53402	0.531372	0.525266	0.562077	0.550533	0.530745	0.568489	0.650228	0.697619	0.540125
TCGA-A2-A0CR-01	0.561917	0.55611	0.548714	0.54005	0.555884	0.557428	0.561092	0.563488	0.582102	0.545879	0.521182	0.537744	0.557089	0.565395	0.52748	0.541829	0.541108	0.555977	0.511194	0.53089	0.462555	0.558616	0.494804	0.551767	0.532408	0.558443	0.558455	0.567041	0.524336	0.477012	0.562782	0.551983	0.548416	0.585913	0.555903	0.554088	0.578531	0.546928	0.533959	0.569329	0.552469	0.542406	0.589974	0.558239	0.558915	0.583755	0.673413	0.731625	0.544916
TCGA-A2-A0CS-01	0.540865	0.505172	0.520944	0.515685	0.546805	0.552899	0.55858	0.535608	0.559749	0.533841	0.523716	0.54837	0.549229	0.560633	0.515735	0.539226	0.518856	0.510861	0.480742	0.509456	0.436238	0.541962	0.454926	0.54331	0.50235	0.533888	0.539098	0.557566	0.495388	0.468727	0.509461	0.505609	0.507676	0.546346	0.53	0.543605	0.541524	0.533633	0.502197	0.544727	0.528489	0.495064	0.563882	0.529743	0.519461	0.530221	0.644045	0.679746	0.546942
TCGA-A2-A0CT-01	0.574214	0.541033	0.544613	0.541945	0.585686	0.618858	0.604635	0.580388	0.605742	0.559508	0.546415	0.585333	0.588081	0.584408	0.545418	0.564036	0.554688	0.606883	0.52675	0.549575	0.448783	0.561127	0.478105	0.59023	0.518473	0.588397	0.574879	0.566082	0.526192	0.516266	0.530446	0.53553	0.532548	0.594139	0.6053	0.567145	0.628216	0.559071	0.569147	0.649424	0.641967	0.581384	0.653373	0.604412	0.601059	0.578789	0.67135	0.713117	0.584873
TCGA-A2-A0CU-01	0.597108	0.540182	0.561422	0.558863	0.56446	0.57832	0.59513	0.570148	0.579815	0.567544	0.553047	0.5701	0.576335	0.599696	0.550529	0.57419	0.559435	0.533219	0.538305	0.556375	0.481792	0.576388	0.496228	0.585068	0.543499	0.582873	0.577234	0.583911	0.52333	0.505275	0.541283	0.54529	0.533269	0.592363	0.552807	0.576681	0.568094	0.570389	0.528712	0.572729	0.584296	0.514058	0.585114	0.548111	0.535092	0.571606	0.677246	0.730855	0.578316
TCGA-A2-A0CV-01	0.55247	0.544702	0.548699	0.542127	0.566353	0.588278	0.576592	0.553193	0.581004	0.55681	0.542698	0.568863	0.576747	0.577912	0.543691	0.54747	0.54523	0.541966	0.496419	0.539022	0.457285	0.565289	0.469209	0.554979	0.537317	0.559197	0.553556	0.575943	0.517748	0.494781	0.527618	0.519164	0.531514	0.569201	0.553809	0.57374	0.591971	0.561672	0.540923	0.580309	0.578659	0.54057	0.596016	0.575934	0.551805	0.553971	0.647578	0.690631	0.561166
TCGA-A2-A0CW-01	0.586671	0.588524	0.564479	0.563361	0.578503	0.599182	0.59707	0.582637	0.605868	0.573982	0.562562	0.562776	0.586695	0.589777	0.558873	0.561528	0.564057	0.585634	0.532211	0.565208	0.501214	0.587141	0.520622	0.589076	0.555844	0.618964	0.60525	0.581529	0.573076	0.504117	0.571416	0.566186	0.565359	0.670353	0.580073	0.560783	0.616994	0.576572	0.56886	0.602847	0.59588	0.56518	0.616187	0.594457	0.584438	0.638126	0.733718	0.788558	0.588112
TCGA-A2-A0CX-01	0.585402	0.56588	0.553348	0.554556	0.603267	0.604244	0.59335	0.580138	0.60345	0.576634	0.569614	0.588138	0.595587	0.602402	0.558813	0.580414	0.57907	0.57484	0.532128	0.572792	0.475332	0.58477	0.506671	0.587847	0.538773	0.596529	0.586021	0.580896	0.552614	0.518546	0.56687	0.551608	0.550532	0.646976	0.587744	0.571728	0.608514	0.589857	0.572646	0.617043	0.599898	0.562731	0.612959	0.587316	0.583694	0.603163	0.711506	0.725184	0.58822
TCGA-A2-A0D0-01	0.555817	0.577501	0.586295	0.588079	0.627798	0.685218	0.660784	0.64065	0.684431	0.615078	0.601973	0.611157	0.625362	0.632741	0.618109	0.609315	0.630504	0.661319	0.571776	0.617301	0.474548	0.621622	0.509329	0.630718	0.572603	0.634188	0.627008	0.621582	0.586999	0.541197	0.588486	0.601919	0.578947	0.643555	0.656158	0.604571	0.70109	0.615683	0.636703	0.687759	0.657673	0.634006	0.706087	0.648999	0.666331	0.673478	0.638284	0.672366	0.653817
TCGA-A2-A0D1-01	0.577856	0.551297	0.570547	0.564274	0.626344	0.607629	0.602946	0.592405	0.59165	0.582373	0.57429	0.592187	0.593511	0.587357	0.552321	0.587459	0.575569	0.5792	0.533735	0.568561	0.476582	0.591933	0.500047	0.587795	0.561618	0.598897	0.599751	0.585257	0.543107	0.51985	0.561724	0.58206	0.546031	0.602361	0.590978	0.566886	0.59321	0.564793	0.557482	0.600692	0.602459	0.54606	0.594385	0.573463	0.559687	0.61229	0.72481	0.698627	0.602179
TCGA-A2-A0D2-01	0.594609	0.587481	0.604677	0.605417	0.657036	0.689988	0.670356	0.641087	0.677025	0.638077	0.6302	0.662286	0.662565	0.661657	0.647495	0.623381	0.653627	0.61757	0.564628	0.651653	0.522389	0.629368	0.548096	0.634113	0.596494	0.639579	0.642201	0.63096	0.59042	0.579834	0.607809	0.60168	0.577738	0.631928	0.637512	0.635809	0.670411	0.634584	0.636099	0.675493	0.655554	0.618998	0.676664	0.623677	0.638859	0.638887	0.657319	0.67163	0.664341
TCGA-A2-A0D3-01	0.565662	0.579034	0.561411	0.552456	0.556618	0.57495	0.565584	0.552988	0.584087	0.566468	0.547578	0.548634	0.57011	0.57109	0.535219	0.540755	0.545952	0.554465	0.490726	0.536346	0.480404	0.568766	0.495703	0.558809	0.546462	0.576657	0.555064	0.578251	0.539603	0.491237	0.548341	0.529743	0.560514	0.606407	0.555768	0.563437	0.599982	0.578245	0.554807	0.57627	0.566728	0.556097	0.593084	0.592318	0.558495	0.593444	0.686418	0.734444	0.553948
TCGA-A2-A0D4-01	0.57801	0.575158	0.551487	0.549829	0.584707	0.585744	0.586321	0.571168	0.586036	0.569183	0.571496	0.581398	0.589857	0.596135	0.554643	0.56503	0.566167	0.563056	0.51896	0.565091	0.490736	0.577525	0.513974	0.580352	0.546839	0.583555	0.576992	0.568933	0.5512	0.512618	0.567397	0.54631	0.559575	0.616238	0.576598	0.571765	0.591281	0.579625	0.563614	0.589216	0.585213	0.550548	0.601563	0.57449	0.560028	0.601103	0.695381	0.719911	0.57767
TCGA-A2-A0EM-01	0.550745	0.525651	0.543014	0.538088	0.573096	0.593755	0.581399	0.549071	0.572018	0.563004	0.554381	0.574252	0.577049	0.590557	0.54338	0.561298	0.542222	0.5356	0.499474	0.54107	0.451031	0.559379	0.466314	0.564305	0.525205	0.546245	0.558641	0.575093	0.516689	0.494501	0.538061	0.519863	0.523588	0.562571	0.557657	0.565673	0.573629	0.562334	0.535945	0.576336	0.570629	0.515369	0.587803	0.549821	0.538519	0.543237	0.651699	0.679826	0.5643
TCGA-A2-A0EN-01	0.573006	0.554576	0.563323	0.556432	0.582412	0.584666	0.59812	0.569044	0.585441	0.58472	0.57759	0.578731	0.59016	0.599503	0.562124	0.562511	0.565352	0.535031	0.506945	0.55891	0.48311	0.58186	0.499017	0.576367	0.563922	0.576231	0.577403	0.589003	0.535611	0.507096	0.563281	0.540942	0.553835	0.591326	0.553342	0.578986	0.57967	0.587761	0.542433	0.568251	0.561541	0.524965	0.583605	0.561648	0.538982	0.575812	0.679983	0.716184	0.580165
TCGA-A2-A0EO-01	0.574948	0.544092	0.557927	0.554274	0.597126	0.622895	0.607897	0.573675	0.60893	0.581029	0.575844	0.608885	0.610471	0.61131	0.570571	0.577857	0.568481	0.562433	0.514305	0.568934	0.45745	0.576902	0.476008	0.580348	0.550196	0.581118	0.572424	0.596433	0.532678	0.525823	0.543211	0.524409	0.538687	0.588168	0.586608	0.589085	0.600981	0.577325	0.56394	0.622015	0.613573	0.548645	0.623527	0.588491	0.57189	0.570845	0.683225	0.702115	0.590272
TCGA-A2-A0EQ-01	0.629299	0.584152	0.592123	0.591818	0.607243	0.621219	0.616018	0.610719	0.608301	0.607091	0.591856	0.594451	0.610146	0.617298	0.568082	0.585669	0.588448	0.574952	0.563959	0.588163	0.512695	0.593071	0.547403	0.602215	0.578663	0.62268	0.602015	0.608015	0.568106	0.536876	0.592984	0.587433	0.560049	0.626037	0.597398	0.578807	0.596282	0.587586	0.563257	0.595693	0.616022	0.542141	0.595966	0.56488	0.548867	0.614319	0.755837	0.762078	0.611915
TCGA-A2-A0ER-01	0.574561	0.552819	0.555571	0.55414	0.574413	0.591573	0.593142	0.563431	0.591809	0.578457	0.57393	0.585216	0.592356	0.598392	0.558883	0.55789	0.551273	0.529299	0.509677	0.552628	0.474765	0.567779	0.497574	0.580434	0.548596	0.56461	0.57321	0.590014	0.535084	0.510829	0.552851	0.526265	0.5402	0.596771	0.556962	0.577965	0.579423	0.581599	0.544436	0.57942	0.575438	0.523341	0.586665	0.556626	0.541321	0.566151	0.675615	0.712742	0.57868
TCGA-A2-A0ES-01	0.546884	0.538238	0.547199	0.539186	0.569595	0.600481	0.592712	0.53991	0.582226	0.570872	0.556578	0.579639	0.591067	0.602794	0.563447	0.542901	0.544943	0.543079	0.490468	0.556569	0.444753	0.562881	0.460906	0.566833	0.539592	0.559579	0.549279	0.577199	0.518599	0.51131	0.53105	0.499886	0.530274	0.575681	0.56498	0.584616	0.596933	0.576196	0.557904	0.61009	0.609702	0.540581	0.621899	0.587863	0.561787	0.55038	0.654581	0.670258	0.564544
TCGA-A2-A0ET-01	0.586579	0.527092	0.54775	0.544757	0.539106	0.550964	0.559557	0.557958	0.554672	0.551707	0.550775	0.555628	0.564683	0.589173	0.538828	0.533233	0.546302	0.485395	0.505892	0.542417	0.496987	0.546864	0.513996	0.551987	0.544742	0.544447	0.543278	0.570444	0.508378	0.499342	0.553645	0.526605	0.520092	0.518899	0.523467	0.556493	0.521662	0.553137	0.506989	0.506429	0.514387	0.477514	0.514435	0.505026	0.47674	0.526506	0.639604	0.658065	0.545436
TCGA-A2-A0EU-01	0.551917	0.556596	0.55093	0.546648	0.582468	0.611266	0.594772	0.566629	0.599161	0.575107	0.572873	0.587997	0.592826	0.58445	0.551145	0.560204	0.550254	0.593337	0.493994	0.546599	0.470223	0.574413	0.485729	0.58376	0.546867	0.587946	0.586164	0.578919	0.548419	0.509858	0.550906	0.527672	0.556107	0.605813	0.602842	0.577866	0.635791	0.583201	0.593066	0.638346	0.613158	0.590778	0.644762	0.614627	0.612511	0.581704	0.675442	0.70122	0.584268
TCGA-A2-A0EV-01	0.592269	0.571009	0.565116	0.559781	0.597528	0.613802	0.612346	0.576992	0.616608	0.583252	0.58745	0.605912	0.604048	0.639999	0.589302	0.579766	0.581793	0.556058	0.516447	0.584386	0.507769	0.591367	0.527553	0.595197	0.562887	0.579739	0.584113	0.592801	0.549871	0.53654	0.566149	0.539356	0.544757	0.616379	0.576443	0.605023	0.600938	0.598166	0.578526	0.600564	0.595863	0.548498	0.615043	0.581547	0.562546	0.58568	0.683658	0.714224	0.587117
TCGA-A2-A0EW-01	0.581505	0.550173	0.560624	0.549073	0.572971	0.59059	0.597104	0.554462	0.576608	0.580186	0.569923	0.581505	0.594897	0.605256	0.57002	0.55818	0.56279	0.533764	0.512274	0.560523	0.470767	0.57819	0.483807	0.568256	0.554228	0.57047	0.558716	0.58649	0.526321	0.513616	0.543371	0.519593	0.535054	0.583586	0.560938	0.582317	0.581413	0.575098	0.544319	0.585057	0.594279	0.525041	0.596944	0.566784	0.539731	0.560988	0.675542	0.693867	0.573942
TCGA-A2-A0EX-01	0.575523	0.524049	0.543629	0.534653	0.58292	0.602218	0.600838	0.557872	0.586527	0.564088	0.555334	0.587745	0.594618	0.601283	0.556186	0.558408	0.552786	0.54533	0.511429	0.558635	0.449467	0.557998	0.463376	0.565827	0.527836	0.573581	0.559352	0.577639	0.510439	0.510923	0.523704	0.511748	0.518986	0.576235	0.56455	0.575298	0.580334	0.56383	0.538551	0.598314	0.60468	0.517964	0.603686	0.559478	0.540696	0.552113	0.681154	0.696139	0.580115
TCGA-A2-A0EY-01	0.602078	0.590333	0.564029	0.558374	0.564885	0.565893	0.564858	0.557935	0.583025	0.571453	0.559047	0.550551	0.576728	0.586419	0.552251	0.550693	0.558028	0.545925	0.518318	0.55129	0.493469	0.572448	0.516648	0.562334	0.556652	0.59056	0.559105	0.57504	0.547921	0.502432	0.560646	0.55731	0.558971	0.649908	0.561441	0.568846	0.587058	0.577598	0.553873	0.566438	0.562668	0.541304	0.58557	0.570578	0.55808	0.610948	0.716916	0.734689	0.564681
TCGA-A2-A0SU-01	0.568563	0.545222	0.551003	0.547453	0.564327	0.586974	0.582241	0.555978	0.579152	0.565508	0.55222	0.577924	0.57873	0.58916	0.552409	0.558156	0.552855	0.543908	0.513652	0.547685	0.451243	0.567317	0.478006	0.570278	0.538861	0.561167	0.556422	0.580943	0.519928	0.502111	0.535205	0.516748	0.52343	0.579981	0.559129	0.561725	0.575733	0.5678	0.528326	0.589689	0.587802	0.523212	0.597582	0.563658	0.548344	0.550448	0.660595	0.69916	0.565918
TCGA-A2-A0SV-01	0.586682	0.587128	0.590323	0.591468	0.623363	0.608624	0.614836	0.608964	0.621481	0.601109	0.600028	0.602906	0.619433	0.627534	0.576623	0.600915	0.592719	0.587918	0.549356	0.579411	0.502501	0.62433	0.534379	0.611063	0.581695	0.613029	0.614378	0.614804	0.559772	0.531052	0.593062	0.578047	0.573119	0.638183	0.597884	0.60057	0.610322	0.611446	0.578732	0.609985	0.588493	0.575709	0.617892	0.595148	0.589739	0.625358	0.686357	0.751678	0.603596
TCGA-A2-A0SW-01	0.625517	0.607367	0.57046	0.56759	0.601682	0.600253	0.605397	0.599742	0.611683	0.588266	0.594016	0.599231	0.612134	0.615574	0.581923	0.568033	0.590272	0.55082	0.538882	0.585946	0.525665	0.601809	0.562776	0.594885	0.580758	0.602341	0.589535	0.595644	0.574738	0.542876	0.591406	0.563455	0.585665	0.644152	0.578574	0.58269	0.591157	0.605408	0.564783	0.585818	0.584617	0.55147	0.595335	0.564417	0.566347	0.600655	0.716551	0.717369	0.595991
TCGA-A2-A0SX-01	0.604884	0.578267	0.597009	0.594592	0.633581	0.690102	0.669849	0.618174	0.673575	0.618788	0.61926	0.63718	0.642368	0.660901	0.618759	0.604566	0.620025	0.644996	0.561312	0.615935	0.505203	0.626004	0.53432	0.628914	0.590015	0.641216	0.61837	0.630988	0.585817	0.563198	0.590236	0.569651	0.567697	0.624248	0.63774	0.619029	0.677233	0.626722	0.625494	0.684989	0.678113	0.622235	0.697959	0.648027	0.647304	0.627838	0.665574	0.682811	0.651775
TCGA-A2-A0SY-01	0.587441	0.542796	0.559614	0.554887	0.592553	0.596963	0.605307	0.573271	0.585279	0.58081	0.563163	0.589862	0.599297	0.603745	0.570423	0.577722	0.582095	0.54906	0.525559	0.575791	0.460813	0.576805	0.486105	0.57354	0.545795	0.581557	0.575355	0.587527	0.521834	0.514051	0.55555	0.542884	0.537599	0.58051	0.574642	0.571632	0.579877	0.566193	0.535366	0.592846	0.601011	0.516847	0.593017	0.552216	0.536475	0.57092	0.702516	0.711254	0.588482
TCGA-A2-A0T0-01	0.585073	0.563357	0.578534	0.576061	0.625594	0.644866	0.641795	0.607792	0.64326	0.603533	0.587739	0.624461	0.622761	0.618264	0.607348	0.588644	0.621618	0.62643	0.558686	0.611764	0.494645	0.601413	0.518877	0.603096	0.56511	0.616267	0.60489	0.605244	0.556705	0.55127	0.574821	0.577496	0.549071	0.627075	0.623075	0.596707	0.651828	0.604653	0.60653	0.667307	0.661728	0.605971	0.681196	0.62405	0.633608	0.628854	0.649949	0.679735	0.624225
TCGA-A2-A0T1-01	0.608356	0.590422	0.576277	0.574819	0.612453	0.61662	0.615457	0.605312	0.620105	0.599159	0.585599	0.602398	0.614844	0.619411	0.574047	0.588499	0.595337	0.584739	0.542759	0.580317	0.494855	0.607659	0.525804	0.604444	0.570924	0.610151	0.597955	0.605898	0.563489	0.522899	0.587274	0.573646	0.574075	0.65983	0.599647	0.586464	0.608838	0.599257	0.568539	0.601667	0.595219	0.565145	0.616009	0.586219	0.572854	0.620433	0.729257	0.751063	0.605988
TCGA-A2-A0T2-01	0.531567	0.554366	0.557535	0.550734	0.59499	0.616785	0.603446	0.567747	0.637981	0.569997	0.549585	0.586762	0.59323	0.592212	0.566122	0.564939	0.569712	0.629846	0.514381	0.554148	0.466721	0.591963	0.482356	0.576263	0.537589	0.606826	0.589355	0.572336	0.543164	0.505323	0.548266	0.554043	0.552582	0.652212	0.600597	0.579832	0.648768	0.576554	0.609959	0.667723	0.623608	0.62676	0.684371	0.656318	0.649805	0.648303	0.624436	0.680727	0.594168
TCGA-A2-A0T3-01	0.617769	0.581705	0.603015	0.595851	0.619388	0.636489	0.625934	0.626033	0.628516	0.603482	0.595154	0.624995	0.629323	0.628352	0.589271	0.598746	0.597244	0.595299	0.563989	0.601405	0.504924	0.613459	0.531424	0.614641	0.576674	0.614577	0.610848	0.619653	0.573508	0.552922	0.579236	0.573577	0.567985	0.605167	0.609837	0.605489	0.62586	0.602097	0.58156	0.634439	0.632584	0.57467	0.63393	0.603128	0.582409	0.608898	0.710978	0.73178	0.617002
TCGA-A2-A0T4-01	0.5918	0.54307	0.563944	0.559451	0.589122	0.596375	0.605886	0.570837	0.590819	0.572372	0.5677	0.585274	0.591169	0.608217	0.561399	0.580074	0.564189	0.550453	0.535648	0.561887	0.463243	0.588122	0.487186	0.593301	0.548767	0.578219	0.574849	0.589982	0.524096	0.518859	0.550188	0.539316	0.536253	0.588983	0.570188	0.5716	0.576051	0.573384	0.532969	0.5848	0.59307	0.519918	0.597376	0.555466	0.54491	0.568242	0.682885	0.719055	0.583043
TCGA-A2-A0T5-01	0.572229	0.565127	0.566195	0.561661	0.589965	0.611838	0.601102	0.569251	0.603994	0.582658	0.561692	0.584134	0.596098	0.60374	0.56408	0.577685	0.569196	0.590646	0.515193	0.566125	0.469774	0.580179	0.486395	0.587505	0.547059	0.5803	0.577567	0.593846	0.541869	0.522382	0.548927	0.541712	0.553346	0.604684	0.592911	0.584639	0.624966	0.593554	0.57675	0.623464	0.610615	0.570594	0.633719	0.610495	0.596941	0.586236	0.67287	0.723525	0.580441
TCGA-A2-A0T6-01	0.588537	0.53041	0.577476	0.569278	0.611623	0.611195	0.619527	0.591799	0.587283	0.584295	0.589137	0.613382	0.615616	0.625408	0.570555	0.590843	0.579345	0.536546	0.536015	0.580466	0.489672	0.591032	0.49568	0.587873	0.569058	0.583336	0.585949	0.609967	0.529433	0.527291	0.566384	0.541206	0.538469	0.55676	0.56612	0.605873	0.573592	0.585364	0.532321	0.579546	0.588854	0.50968	0.581525	0.548329	0.519802	0.559061	0.670355	0.691906	0.608553
TCGA-A2-A0T7-01	0.598159	0.578611	0.586286	0.580352	0.618496	0.636367	0.629887	0.602362	0.634144	0.59902	0.580155	0.605993	0.619174	0.624851	0.584762	0.606545	0.592036	0.622885	0.551475	0.590366	0.475807	0.606752	0.50178	0.612153	0.564416	0.625223	0.604211	0.612233	0.562112	0.539746	0.561711	0.57355	0.561455	0.646979	0.623671	0.600754	0.644079	0.591507	0.592199	0.659647	0.655939	0.588683	0.667397	0.625945	0.618864	0.62273	0.713172	0.765804	0.613003
TCGA-A2-A0YC-01	0.55276	0.542571	0.560317	0.557011	0.583433	0.576706	0.584529	0.568138	0.577106	0.563993	0.567927	0.584462	0.593361	0.601145	0.556662	0.568641	0.559707	0.530247	0.512971	0.553497	0.484458	0.578729	0.502897	0.569193	0.551544	0.561716	0.572125	0.58056	0.525916	0.510749	0.569249	0.531781	0.531268	0.576118	0.550339	0.580442	0.565038	0.578682	0.534778	0.560031	0.555583	0.518935	0.56577	0.548778	0.526542	0.559556	0.656136	0.703009	0.573683
TCGA-A2-A0YD-01	0.561451	0.55661	0.577585	0.572146	0.603652	0.610378	0.611209	0.57855	0.607483	0.582919	0.572862	0.597833	0.607753	0.618823	0.576289	0.587056	0.576157	0.567002	0.522507	0.570983	0.470351	0.597028	0.498147	0.590693	0.56075	0.580802	0.58628	0.601054	0.547774	0.523714	0.561888	0.538658	0.558775	0.592109	0.577479	0.59509	0.605831	0.596098	0.562269	0.60744	0.596865	0.554361	0.620355	0.597744	0.569404	0.589008	0.676028	0.734551	0.590167
TCGA-A2-A0YE-01	0.595057	0.557024	0.582687	0.577932	0.630445	0.657456	0.669399	0.631021	0.671343	0.613336	0.594148	0.627449	0.631138	0.646229	0.604595	0.622217	0.628709	0.622991	0.579506	0.617345	0.496889	0.608395	0.532237	0.609838	0.56789	0.644229	0.612525	0.621239	0.570721	0.551235	0.571235	0.597446	0.553032	0.622072	0.621506	0.616213	0.65492	0.600608	0.616072	0.679346	0.670913	0.603826	0.688509	0.620945	0.636214	0.633253	0.662087	0.67089	0.643663
TCGA-A2-A0YF-01	0.545135	0.552176	0.523497	0.523029	0.540254	0.576596	0.556425	0.524144	0.568184	0.542416	0.550451	0.557431	0.565952	0.569459	0.531572	0.520087	0.526852	0.50899	0.472618	0.521959	0.468015	0.538789	0.482508	0.552077	0.52094	0.550952	0.537578	0.551857	0.528809	0.495027	0.541247	0.48068	0.531505	0.5824	0.530208	0.546613	0.566447	0.560891	0.526278	0.551746	0.545183	0.517144	0.566729	0.551477	0.535626	0.538124	0.660289	0.669463	0.542039
TCGA-A2-A0YG-01	0.608125	0.595606	0.591419	0.592329	0.618691	0.630177	0.616123	0.597839	0.625975	0.608138	0.596269	0.609715	0.61921	0.615453	0.587323	0.596469	0.592972	0.598748	0.547533	0.594507	0.500138	0.611394	0.526661	0.617485	0.572092	0.6182	0.609631	0.6048	0.571486	0.543798	0.575575	0.565353	0.561365	0.649842	0.611156	0.584321	0.616649	0.597691	0.573981	0.632476	0.645409	0.570628	0.629719	0.608213	0.582021	0.639449	0.74404	0.769673	0.609246
TCGA-A2-A0YH-01	0.580621	0.538059	0.540136	0.541993	0.57641	0.584847	0.59033	0.563708	0.590913	0.557104	0.555223	0.571294	0.578364	0.602812	0.547168	0.559854	0.559698	0.543882	0.53498	0.55191	0.475576	0.565433	0.513271	0.571769	0.530556	0.580623	0.573317	0.572143	0.530969	0.502988	0.556035	0.538271	0.525215	0.625575	0.556945	0.562469	0.57589	0.563347	0.535856	0.575243	0.572286	0.52294	0.58473	0.549775	0.547683	0.571322	0.687982	0.757587	0.573872
TCGA-A2-A0YI-01	0.571555	0.545796	0.548211	0.543526	0.554556	0.568577	0.573886	0.545787	0.57033	0.560593	0.559242	0.561274	0.56981	0.583686	0.545548	0.54066	0.543599	0.514006	0.489651	0.541251	0.484603	0.557505	0.49467	0.557888	0.54595	0.556129	0.552479	0.578511	0.528375	0.492396	0.549622	0.5167	0.534188	0.565436	0.534928	0.560236	0.563669	0.56635	0.527268	0.553878	0.552998	0.512671	0.562859	0.551699	0.519082	0.55474	0.670799	0.695378	0.55333
TCGA-A2-A0YJ-01	0.559018	0.566946	0.558737	0.555427	0.617755	0.645744	0.633138	0.604814	0.658055	0.590821	0.576201	0.604985	0.606888	0.60967	0.602078	0.584398	0.613591	0.635935	0.538995	0.609372	0.484434	0.592869	0.51071	0.594512	0.542418	0.626253	0.600898	0.59726	0.564443	0.531223	0.56591	0.567817	0.563382	0.639459	0.626966	0.591908	0.673945	0.591331	0.617947	0.67143	0.638812	0.629368	0.681548	0.635202	0.653212	0.638276	0.628446	0.660253	0.627133
TCGA-A2-A0YK-01	0.598501	0.573037	0.571693	0.566028	0.586035	0.610212	0.60626	0.572876	0.59965	0.59135	0.578272	0.58317	0.60738	0.607124	0.577407	0.560919	0.579747	0.565548	0.523174	0.57638	0.477728	0.582068	0.498591	0.584158	0.564036	0.589117	0.572776	0.596789	0.545129	0.523746	0.561505	0.541436	0.562708	0.608402	0.581388	0.584323	0.60656	0.589882	0.562445	0.600749	0.614941	0.550208	0.615814	0.586044	0.566028	0.586426	0.703568	0.721924	0.588225
TCGA-A2-A0YL-01	0.597093	0.563195	0.578594	0.573847	0.604388	0.628127	0.617521	0.585242	0.617057	0.596596	0.583841	0.601974	0.617146	0.629269	0.58671	0.582369	0.585097	0.574892	0.534806	0.583995	0.483164	0.592992	0.499227	0.589832	0.572088	0.589058	0.587935	0.611767	0.552942	0.541321	0.559428	0.550925	0.553146	0.609271	0.588269	0.600069	0.614966	0.595397	0.570087	0.618103	0.62573	0.55236	0.629542	0.592609	0.5698	0.587691	0.695698	0.728661	0.601408
TCGA-A2-A0YM-01	0.588955	0.563358	0.586804	0.591997	0.630105	0.690003	0.662177	0.623964	0.686598	0.609984	0.594978	0.612433	0.627085	0.641332	0.617298	0.611118	0.627053	0.656553	0.573495	0.621049	0.49491	0.610935	0.53008	0.632931	0.561412	0.63729	0.620216	0.627194	0.570524	0.552292	0.587499	0.584725	0.570478	0.60808	0.647262	0.595057	0.671506	0.603653	0.616815	0.690011	0.670401	0.63165	0.698697	0.646531	0.652293	0.632133	0.639097	0.680085	0.641697
TCGA-A2-A0YT-01	0.613554	0.61005	0.594349	0.591584	0.614354	0.613903	0.619586	0.617261	0.641324	0.604474	0.593454	0.603765	0.62357	0.620264	0.582319	0.607119	0.59188	0.606379	0.559102	0.588335	0.509291	0.617096	0.546328	0.615714	0.579217	0.634292	0.614676	0.612131	0.575436	0.540364	0.585584	0.590346	0.583714	0.676389	0.612685	0.602922	0.63321	0.603718	0.592252	0.630785	0.621932	0.5947	0.645075	0.619456	0.609494	0.645539	0.724682	0.789906	0.606216
TCGA-A2-A1FV-01	0.585122	0.520651	0.547261	0.539356	0.564312	0.573712	0.570476	0.544789	0.541926	0.552816	0.557466	0.570581	0.57664	0.583281	0.547288	0.541387	0.54992	0.507404	0.505206	0.552133	0.470978	0.558623	0.473664	0.555295	0.540502	0.547721	0.549075	0.562138	0.494771	0.504518	0.522166	0.512693	0.502683	0.537538	0.539505	0.563249	0.535391	0.549186	0.510494	0.547592	0.569204	0.482357	0.544817	0.518305	0.487753	0.539264	0.650568	0.672818	0.568836
TCGA-A2-A1FW-01	0.62092	0.561509	0.570561	0.572187	0.608418	0.618414	0.617755	0.597089	0.60846	0.588542	0.597254	0.607516	0.618153	0.619732	0.581123	0.589935	0.594437	0.561081	0.548857	0.593301	0.505715	0.582699	0.527016	0.588886	0.5766	0.600658	0.588215	0.599175	0.553197	0.539791	0.56725	0.560219	0.542504	0.59227	0.582117	0.583999	0.590097	0.585215	0.555303	0.599517	0.619056	0.538762	0.59937	0.566603	0.547182	0.593048	0.703033	0.702236	0.605781
TCGA-A2-A1FX-01	0.597177	0.544059	0.568228	0.564902	0.595339	0.588566	0.58711	0.58468	0.582708	0.565287	0.571671	0.581629	0.595371	0.605461	0.557829	0.573944	0.567468	0.553218	0.547274	0.565095	0.484427	0.573812	0.516109	0.577405	0.550808	0.574867	0.582624	0.583679	0.533656	0.526219	0.582987	0.558095	0.538584	0.580587	0.561588	0.580538	0.572918	0.57238	0.546815	0.575321	0.57664	0.532704	0.576936	0.552353	0.534589	0.580217	0.67424	0.710244	0.581641
TCGA-A2-A1FZ-01	0.564218	0.545031	0.561862	0.556934	0.586381	0.597913	0.595336	0.559988	0.590723	0.581717	0.569918	0.585788	0.591453	0.606109	0.563096	0.575588	0.564199	0.546606	0.510854	0.559636	0.46618	0.583965	0.483385	0.579048	0.55193	0.574736	0.571291	0.591506	0.536629	0.508947	0.556559	0.538972	0.547612	0.59159	0.570676	0.581043	0.586625	0.579375	0.548091	0.593125	0.590246	0.536478	0.60484	0.57869	0.552917	0.58376	0.677345	0.712431	0.577572
TCGA-A2-A1G0-01	0.580763	0.548803	0.561037	0.552529	0.56736	0.583443	0.590317	0.557071	0.570478	0.566241	0.559738	0.570301	0.581201	0.602387	0.557669	0.544845	0.55409	0.525729	0.513278	0.551247	0.49276	0.563176	0.488849	0.564558	0.550041	0.565998	0.561964	0.583097	0.523503	0.5123	0.550685	0.524873	0.530965	0.58442	0.547271	0.583218	0.57395	0.572392	0.540735	0.565283	0.578165	0.516873	0.58404	0.56129	0.531913	0.551634	0.664867	0.700161	0.563821
TCGA-A2-A1G1-01	0.594897	0.590177	0.599963	0.608884	0.651516	0.705635	0.669856	0.628734	0.69795	0.655502	0.646929	0.661269	0.662373	0.670703	0.64326	0.629867	0.637648	0.633585	0.547271	0.636114	0.517505	0.625104	0.551909	0.639005	0.598643	0.653139	0.642382	0.643283	0.603463	0.587194	0.605979	0.572962	0.582536	0.62116	0.652553	0.634305	0.690157	0.651871	0.659583	0.701292	0.6789	0.637449	0.696033	0.671663	0.650819	0.641525	0.665448	0.665621	0.657374
TCGA-A2-A1G4-01	0.601776	0.580531	0.579411	0.579509	0.587768	0.605393	0.586706	0.579676	0.601246	0.600568	0.590341	0.59467	0.610051	0.608367	0.571809	0.570936	0.574139	0.53757	0.521257	0.573463	0.504274	0.593343	0.528725	0.591041	0.577025	0.59283	0.591834	0.599736	0.551161	0.532265	0.581233	0.550536	0.556643	0.609618	0.564056	0.580939	0.580561	0.591647	0.545599	0.575033	0.585521	0.531001	0.575139	0.5636	0.534171	0.592088	0.705669	0.73364	0.589322
TCGA-A2-A259-01	0.586972	0.558326	0.572544	0.566132	0.586587	0.610454	0.602732	0.577464	0.597793	0.588962	0.580571	0.597988	0.610092	0.607835	0.570216	0.5668	0.570076	0.559874	0.529957	0.568432	0.484309	0.580943	0.500294	0.5879	0.565792	0.585941	0.584698	0.596644	0.545733	0.524472	0.564707	0.537498	0.54736	0.603529	0.581907	0.595725	0.602834	0.595471	0.562065	0.60746	0.600532	0.549492	0.615549	0.588407	0.565931	0.577363	0.685443	0.721339	0.592985
TCGA-A2-A25A-01	0.591013	0.565617	0.580577	0.575065	0.60315	0.624755	0.61486	0.583257	0.60989	0.597225	0.58421	0.606264	0.617985	0.619684	0.581063	0.58189	0.583654	0.567112	0.534767	0.586937	0.483278	0.592674	0.503927	0.587439	0.572524	0.59467	0.586371	0.610407	0.548619	0.53788	0.562122	0.548244	0.551859	0.588226	0.588559	0.595432	0.606934	0.586007	0.566819	0.61675	0.622596	0.554189	0.621238	0.589786	0.570624	0.580805	0.696498	0.722418	0.601683
TCGA-A2-A25C-01	0.588375	0.575471	0.568443	0.570009	0.594684	0.615379	0.597992	0.580227	0.609458	0.578366	0.576639	0.59754	0.610321	0.61425	0.572996	0.576119	0.569371	0.558691	0.529033	0.574659	0.498804	0.583527	0.525568	0.596865	0.558557	0.595184	0.584749	0.598554	0.561436	0.528713	0.566357	0.537586	0.561595	0.609245	0.578735	0.580347	0.605605	0.588174	0.561893	0.600425	0.5977	0.551327	0.607142	0.581629	0.56572	0.595187	0.702421	0.726867	0.581995
TCGA-A2-A25D-01	0.588182	0.577887	0.571009	0.567187	0.595695	0.60844	0.612733	0.592952	0.614055	0.57891	0.581046	0.595031	0.611412	0.61579	0.573102	0.570479	0.584087	0.551341	0.534143	0.578887	0.505209	0.586891	0.526871	0.587115	0.572003	0.595641	0.597445	0.596124	0.566302	0.529887	0.593397	0.56203	0.579807	0.618461	0.576516	0.590357	0.607757	0.599747	0.572433	0.588637	0.585162	0.564857	0.607641	0.578107	0.574476	0.60277	0.695353	0.719229	0.590229
TCGA-A2-A25E-01	0.614887	0.580522	0.590008	0.591576	0.608931	0.633827	0.627315	0.605515	0.625323	0.608574	0.605994	0.617127	0.625072	0.638769	0.590467	0.589749	0.597592	0.57562	0.554063	0.588766	0.517594	0.605269	0.526105	0.609914	0.591468	0.614927	0.59969	0.620128	0.565724	0.549437	0.586852	0.564697	0.563647	0.610552	0.601402	0.607681	0.617254	0.609298	0.582034	0.609804	0.621337	0.556912	0.621375	0.592607	0.571485	0.602009	0.711743	0.738646	0.612615
TCGA-A2-A3KC-01	0.598087	0.581658	0.587317	0.581302	0.608512	0.61747	0.622185	0.592862	0.611658	0.599227	0.582667	0.598527	0.614973	0.629182	0.58429	0.593379	0.588505	0.579899	0.545803	0.588016	0.490045	0.597287	0.516352	0.596023	0.579388	0.594846	0.590026	0.612318	0.558106	0.539075	0.573999	0.565128	0.565937	0.619388	0.59157	0.600156	0.616186	0.602143	0.579134	0.609025	0.622372	0.558817	0.627221	0.594934	0.572729	0.60364	0.702889	0.743733	0.596335
TCGA-A2-A3KD-01	0.596159	0.579004	0.579937	0.576752	0.585459	0.603835	0.600863	0.57533	0.603632	0.590326	0.570672	0.5845	0.602927	0.605588	0.563843	0.568645	0.566715	0.56692	0.52445	0.564726	0.483389	0.584124	0.49868	0.592955	0.557571	0.581054	0.578003	0.601301	0.544212	0.51411	0.558578	0.549448	0.553824	0.621093	0.582381	0.57707	0.597071	0.588204	0.556319	0.602152	0.604337	0.551617	0.614029	0.58948	0.567343	0.593458	0.699233	0.742482	0.582764
TCGA-A2-A3XS-01	0.565456	0.571475	0.577762	0.574066	0.606083	0.635356	0.612275	0.605063	0.647094	0.588248	0.561192	0.580907	0.603065	0.59755	0.587744	0.595167	0.603614	0.648454	0.543437	0.591193	0.474454	0.596485	0.512637	0.596959	0.559658	0.629337	0.597412	0.59909	0.566285	0.519688	0.579588	0.591	0.574278	0.646015	0.632325	0.57686	0.661828	0.574102	0.613975	0.671792	0.649576	0.628311	0.678732	0.645314	0.643532	0.655769	0.665816	0.71324	0.609938
TCGA-A2-A3XT-01	0.590572	0.59713	0.601374	0.600979	0.626511	0.638589	0.629998	0.624976	0.641102	0.614496	0.605464	0.613384	0.625191	0.633142	0.629782	0.603862	0.637384	0.617162	0.571327	0.619663	0.53556	0.627748	0.564739	0.608339	0.594254	0.625555	0.625513	0.615384	0.577228	0.543424	0.630656	0.611907	0.604139	0.634743	0.620528	0.613863	0.644456	0.623526	0.613644	0.634774	0.61243	0.618735	0.638589	0.616047	0.611757	0.641556	0.659972	0.692865	0.632127
TCGA-A2-A3XU-01	0.546107	0.53834	0.562207	0.554618	0.575378	0.616558	0.606713	0.58091	0.636984	0.594965	0.559657	0.577314	0.58773	0.584937	0.572952	0.56663	0.588694	0.619265	0.525117	0.576474	0.457186	0.597321	0.491479	0.579493	0.544958	0.596048	0.580798	0.58623	0.530102	0.512758	0.551977	0.54765	0.544526	0.594693	0.612396	0.576729	0.641258	0.588988	0.592161	0.663498	0.62419	0.61583	0.660299	0.625638	0.632242	0.606659	0.610065	0.635242	0.589889
TCGA-A2-A3XV-01	0.526517	0.532638	0.515941	0.510179	0.546029	0.517367	0.533841	0.544785	0.546695	0.524307	0.506934	0.52809	0.539109	0.532425	0.500376	0.5181	0.529378	0.526664	0.49241	0.510235	0.449166	0.545011	0.4795	0.525252	0.520484	0.552818	0.540593	0.536976	0.505206	0.451859	0.553121	0.521483	0.533544	0.588768	0.535858	0.525124	0.538544	0.531867	0.506024	0.547803	0.514537	0.530594	0.551702	0.523014	0.539299	0.583014	0.638429	0.629133	0.526229
TCGA-A2-A3XX-01	0.567648	0.559977	0.569204	0.567095	0.602712	0.623122	0.626392	0.59963	0.638093	0.588968	0.563195	0.590124	0.601674	0.604313	0.592052	0.582683	0.605966	0.621894	0.551416	0.600191	0.480437	0.591629	0.516353	0.593314	0.54692	0.611847	0.595201	0.594659	0.55344	0.523573	0.571445	0.578075	0.560421	0.640526	0.611964	0.579582	0.643807	0.578807	0.594675	0.657413	0.641854	0.604034	0.665479	0.623149	0.629021	0.628467	0.660579	0.698407	0.613175
TCGA-A2-A3XY-01	0.584489	0.569548	0.590201	0.587926	0.656799	0.662225	0.665822	0.641398	0.658722	0.608307	0.595571	0.626776	0.633425	0.636263	0.625519	0.624992	0.647813	0.652999	0.589579	0.635934	0.499027	0.624732	0.536404	0.622874	0.576764	0.633076	0.627274	0.613996	0.575482	0.551376	0.606111	0.621926	0.582354	0.621239	0.652893	0.613353	0.670504	0.609415	0.61515	0.679487	0.673164	0.617765	0.683802	0.633185	0.636141	0.649404	0.675252	0.705381	0.651103
TCGA-A2-A3XZ-01	0.607632	0.619784	0.589791	0.586628	0.59564	0.621482	0.609963	0.615259	0.639881	0.590135	0.575972	0.582518	0.603168	0.604107	0.570731	0.580564	0.586684	0.600949	0.55185	0.575605	0.506151	0.599475	0.538248	0.60351	0.578298	0.613413	0.6032	0.605627	0.589295	0.515304	0.598185	0.589908	0.600123	0.654977	0.605915	0.58831	0.638731	0.599905	0.593781	0.618176	0.608396	0.596161	0.634281	0.610567	0.617567	0.642871	0.729207	0.763424	0.588611
TCGA-A2-A3Y0-01	0.542786	0.582256	0.556551	0.555879	0.595456	0.653174	0.610237	0.597405	0.671053	0.578898	0.567102	0.583465	0.59684	0.598351	0.5647	0.564405	0.57692	0.68976	0.531312	0.564139	0.490843	0.591916	0.535956	0.59175	0.540061	0.627604	0.604973	0.583311	0.577076	0.514895	0.585158	0.566897	0.57386	0.684742	0.639306	0.58389	0.711557	0.599251	0.666733	0.720228	0.655079	0.696397	0.737869	0.708714	0.71885	0.677167	0.632807	0.691691	0.594983
TCGA-A2-A4RW-01	0.60466	0.571477	0.581441	0.572669	0.602288	0.598412	0.609978	0.585734	0.589076	0.589563	0.568641	0.584541	0.603092	0.605086	0.563762	0.58862	0.579319	0.579145	0.545102	0.571857	0.494445	0.598924	0.509977	0.588182	0.568805	0.600811	0.58858	0.602518	0.552552	0.526502	0.572205	0.572805	0.564822	0.606959	0.590279	0.583113	0.594634	0.582737	0.560694	0.60083	0.605947	0.551208	0.609114	0.58365	0.561195	0.610135	0.726746	0.748473	0.598353
TCGA-A2-A4RX-01	0.605103	0.586789	0.602044	0.599758	0.671793	0.70375	0.667317	0.64017	0.661509	0.634111	0.620298	0.666626	0.671001	0.65808	0.630306	0.639198	0.641059	0.679805	0.566712	0.635153	0.494472	0.627318	0.525627	0.633988	0.588889	0.643167	0.632953	0.631052	0.582196	0.582716	0.593415	0.587575	0.57565	0.604853	0.679155	0.638294	0.687437	0.616411	0.645371	0.721468	0.710301	0.638705	0.702669	0.667031	0.651665	0.636357	0.682682	0.693667	0.671519
TCGA-A2-A4RY-01	0.603023	0.57131	0.585013	0.574085	0.592867	0.606714	0.603928	0.586427	0.602049	0.586797	0.56736	0.585378	0.602732	0.612006	0.573234	0.577983	0.58271	0.580116	0.547899	0.581596	0.497773	0.590839	0.505834	0.588479	0.57486	0.594431	0.583049	0.602917	0.552756	0.52191	0.564135	0.572089	0.569057	0.60796	0.592459	0.601133	0.608175	0.589358	0.576907	0.612864	0.623284	0.566384	0.62659	0.599018	0.578216	0.600067	0.703654	0.742173	0.587705
TCGA-A2-A4S0-01	0.571618	0.518526	0.543556	0.541617	0.541032	0.535526	0.543099	0.552044	0.532376	0.533024	0.525723	0.541647	0.552157	0.563844	0.517714	0.533868	0.529604	0.486508	0.50538	0.52554	0.480705	0.545559	0.487488	0.537745	0.529967	0.528796	0.546851	0.563518	0.490386	0.464585	0.542805	0.523502	0.514566	0.532117	0.506559	0.558803	0.513143	0.553933	0.490324	0.501921	0.516879	0.479525	0.514139	0.498548	0.475489	0.530391	0.62154	0.672393	0.528929
TCGA-A2-A4S1-01	0.562475	0.502484	0.578918	0.569572	0.675386	0.591825	0.663829	0.620781	0.58369	0.581418	0.598877	0.642283	0.620902	0.664795	0.624241	0.649536	0.641602	0.586221	0.582046	0.624942	0.518665	0.630641	0.547951	0.603579	0.57093	0.565472	0.621381	0.610342	0.513747	0.564714	0.590332	0.60889	0.541133	0.543011	0.604463	0.623051	0.573841	0.604394	0.56283	0.596588	0.596651	0.528402	0.601751	0.544316	0.534925	0.57881	0.593018	0.612728	0.638147
TCGA-A2-A4S2-01	0.58516	0.582839	0.586643	0.577732	0.599786	0.609321	0.611019	0.595204	0.607174	0.592326	0.588922	0.59945	0.611461	0.620974	0.574745	0.588878	0.587999	0.570102	0.529662	0.571249	0.506895	0.604429	0.524219	0.588879	0.578151	0.593225	0.600469	0.610786	0.566395	0.521599	0.585524	0.566028	0.583946	0.601294	0.587754	0.606309	0.609344	0.607023	0.578896	0.594143	0.584004	0.574566	0.607389	0.593005	0.573952	0.602223	0.693938	0.730909	0.59251
TCGA-A2-A4S3-01	0.640418	0.586537	0.582077	0.57735	0.603047	0.611516	0.626662	0.620501	0.630972	0.596436	0.58843	0.601848	0.614564	0.624587	0.579828	0.586499	0.588786	0.587396	0.57003	0.589877	0.514269	0.602132	0.544863	0.615828	0.57399	0.616613	0.606009	0.604246	0.564641	0.538441	0.573331	0.581134	0.556554	0.678714	0.598558	0.592181	0.612918	0.600591	0.582936	0.612703	0.623254	0.562939	0.638204	0.588293	0.591568	0.63292	0.724025	0.774812	0.595755
TCGA-A7-A0CD-01	0.572434	0.549244	0.548273	0.54633	0.585542	0.58933	0.592921	0.575238	0.588664	0.567052	0.569053	0.592753	0.596068	0.603604	0.550413	0.568935	0.559276	0.534691	0.522692	0.558707	0.47578	0.571027	0.501254	0.578092	0.551517	0.563655	0.580814	0.585261	0.54126	0.519078	0.564367	0.538431	0.542262	0.575914	0.56605	0.575246	0.572641	0.57067	0.544262	0.57375	0.568304	0.520526	0.575208	0.55006	0.539807	0.563598	0.667245	0.67829	0.571433
TCGA-A7-A0CE-01	0.597722	0.591248	0.590753	0.587093	0.623363	0.672181	0.655212	0.62596	0.672144	0.614587	0.598376	0.618293	0.642197	0.642708	0.620267	0.602473	0.629004	0.634078	0.564175	0.619771	0.48663	0.619071	0.516524	0.639038	0.574592	0.629889	0.609172	0.627812	0.581485	0.553221	0.581054	0.580099	0.578341	0.639871	0.634894	0.615731	0.668694	0.613466	0.62011	0.682208	0.665408	0.616779	0.69985	0.645689	0.639519	0.629879	0.659876	0.679068	0.648345
TCGA-A7-A0CG-01	0.588754	0.569526	0.56107	0.551444	0.579566	0.60008	0.594357	0.561613	0.594646	0.573714	0.576384	0.585478	0.600133	0.606281	0.570838	0.555468	0.568291	0.547532	0.518826	0.570167	0.471077	0.573755	0.491802	0.575801	0.556796	0.579748	0.56305	0.585474	0.543382	0.526105	0.553565	0.523707	0.549103	0.613794	0.564021	0.577548	0.595074	0.577565	0.551936	0.595238	0.600875	0.544373	0.610796	0.579163	0.559229	0.57664	0.699966	0.710613	0.581908
TCGA-A7-A0CH-01	0.550764	0.547144	0.549043	0.543113	0.574844	0.598401	0.58051	0.55187	0.581672	0.564776	0.558746	0.579348	0.582786	0.585669	0.54524	0.558165	0.542096	0.545876	0.488176	0.540027	0.460864	0.564932	0.473713	0.555533	0.539901	0.569162	0.560245	0.575399	0.537418	0.499721	0.542526	0.512721	0.540307	0.577227	0.563099	0.569448	0.585347	0.567015	0.549633	0.58404	0.578184	0.537415	0.597568	0.571142	0.553593	0.561522	0.677608	0.690836	0.563087
TCGA-A7-A0CJ-01	0.580028	0.581734	0.570234	0.571357	0.614073	0.619979	0.610409	0.602745	0.620101	0.590145	0.585153	0.606009	0.615624	0.622121	0.584032	0.585824	0.590265	0.593706	0.52573	0.576071	0.496785	0.599959	0.516076	0.591684	0.576554	0.603415	0.604372	0.597423	0.567147	0.529732	0.588945	0.568423	0.56759	0.609933	0.590266	0.59342	0.613461	0.608527	0.583351	0.607228	0.591057	0.573483	0.613908	0.598563	0.580645	0.608502	0.702181	0.725222	0.603077
TCGA-A7-A0D9-01	0.578858	0.568642	0.582057	0.573293	0.604008	0.626332	0.622519	0.594605	0.613579	0.594941	0.571795	0.595489	0.605909	0.59699	0.565989	0.591957	0.567218	0.617489	0.53241	0.566584	0.477967	0.601607	0.500526	0.607975	0.55793	0.608518	0.599417	0.595292	0.554348	0.522588	0.555452	0.570933	0.570319	0.627101	0.622676	0.597422	0.643034	0.594168	0.589829	0.651568	0.660648	0.587655	0.66134	0.626153	0.605099	0.61883	0.697015	0.748145	0.59661
TCGA-A7-A0DA-01	0.555567	0.555916	0.565853	0.563688	0.626578	0.640792	0.633447	0.593178	0.641932	0.591714	0.575824	0.612647	0.608522	0.615082	0.603537	0.6016	0.604967	0.624824	0.535719	0.600247	0.468835	0.598866	0.497559	0.600312	0.555389	0.619585	0.603356	0.599016	0.563521	0.533245	0.555834	0.56783	0.561495	0.623631	0.6211	0.58543	0.654403	0.589582	0.603352	0.666676	0.650781	0.612788	0.675817	0.633082	0.632598	0.626122	0.648906	0.675284	0.620997
TCGA-A7-A0DB-01	0.57306	0.550595	0.557638	0.547485	0.58048	0.591177	0.583799	0.560011	0.586435	0.572984	0.564005	0.580729	0.58765	0.591369	0.560294	0.554175	0.551863	0.541816	0.505647	0.551773	0.469929	0.578237	0.483194	0.56703	0.549355	0.5735	0.566269	0.580626	0.529926	0.504334	0.548792	0.526874	0.543124	0.597395	0.561591	0.567577	0.579624	0.565514	0.539704	0.587056	0.577611	0.529711	0.592518	0.562808	0.549565	0.572779	0.686612	0.708167	0.572364
TCGA-A7-A13D-01	0.57613	0.572317	0.599934	0.600944	0.646123	0.693887	0.666953	0.618763	0.677258	0.626941	0.611427	0.64795	0.636997	0.641145	0.635063	0.6258	0.637433	0.653419	0.564705	0.625636	0.488904	0.640374	0.513435	0.635861	0.584285	0.649619	0.639869	0.626692	0.593378	0.561761	0.575655	0.58417	0.575779	0.647333	0.644811	0.617723	0.684418	0.619739	0.637148	0.707478	0.687063	0.638591	0.710466	0.668156	0.65916	0.664405	0.6617	0.691925	0.653137
TCGA-A7-A13E-01	0.562758	0.581905	0.587239	0.579901	0.624528	0.652076	0.642477	0.615436	0.659613	0.601926	0.588509	0.60673	0.619483	0.624528	0.599628	0.598603	0.621297	0.635711	0.553969	0.610843	0.504259	0.618737	0.532319	0.607956	0.57974	0.634331	0.610541	0.614143	0.585564	0.534695	0.586385	0.593196	0.588481	0.609262	0.625449	0.612965	0.682129	0.610578	0.628489	0.66912	0.634273	0.643244	0.679978	0.645119	0.642205	0.6343	0.617663	0.639974	0.640628
TCGA-A7-A13F-01	0.554661	0.543779	0.547963	0.549556	0.584404	0.594554	0.581092	0.567493	0.59041	0.561209	0.556933	0.578363	0.591159	0.592725	0.553799	0.565897	0.55117	0.550471	0.506005	0.547194	0.463102	0.574369	0.488015	0.582909	0.531387	0.564238	0.579506	0.579841	0.533863	0.510749	0.551705	0.528555	0.531972	0.602555	0.567405	0.565181	0.577108	0.565361	0.539216	0.590284	0.583428	0.528928	0.589029	0.565763	0.552432	0.583179	0.673547	0.717194	0.573365
TCGA-A7-A13G-01	0.561065	0.548497	0.559538	0.547872	0.574241	0.565787	0.57075	0.558023	0.564878	0.558923	0.549324	0.557679	0.565464	0.570063	0.533909	0.554719	0.538402	0.537352	0.498539	0.535852	0.493953	0.572319	0.497096	0.552177	0.548851	0.561798	0.562914	0.569726	0.530545	0.486252	0.548578	0.545295	0.545479	0.576685	0.548922	0.563523	0.564775	0.551482	0.532001	0.560009	0.553626	0.533003	0.573555	0.556332	0.534166	0.57897	0.670388	0.709161	0.555327
TCGA-A7-A13H-01	0.581852	0.57356	0.576578	0.566906	0.594867	0.605451	0.605286	0.590033	0.604956	0.583298	0.566898	0.582629	0.600019	0.609337	0.565102	0.58156	0.576517	0.578851	0.53124	0.56677	0.493814	0.588449	0.511864	0.581713	0.565604	0.595221	0.588031	0.601381	0.555005	0.514554	0.584703	0.567245	0.570177	0.61178	0.586394	0.598605	0.614995	0.589733	0.576713	0.607549	0.598068	0.577723	0.625005	0.603236	0.585031	0.599931	0.700673	0.745029	0.580988
TCGA-A7-A26E-01	0.588773	0.550156	0.571907	0.562967	0.587335	0.598793	0.600274	0.567814	0.582202	0.584429	0.581443	0.590118	0.595761	0.606682	0.573392	0.572546	0.572951	0.540325	0.516396	0.573483	0.488255	0.583561	0.493153	0.581383	0.568297	0.579208	0.568772	0.591055	0.53072	0.530853	0.555853	0.528632	0.524709	0.579497	0.57062	0.583693	0.574624	0.578845	0.537052	0.580367	0.607346	0.517427	0.588679	0.560029	0.527051	0.573666	0.690642	0.700078	0.588219
TCGA-A7-A26F-01	0.57184	0.614317	0.591394	0.597039	0.635909	0.688009	0.641071	0.600374	0.673897	0.625454	0.631737	0.639866	0.646996	0.635974	0.605026	0.605293	0.601572	0.666396	0.526182	0.59101	0.479136	0.633159	0.511976	0.627381	0.594317	0.654139	0.62758	0.612605	0.60621	0.562784	0.579256	0.554756	0.593055	0.682914	0.654814	0.621572	0.703537	0.636959	0.667256	0.718213	0.676638	0.663455	0.715789	0.702433	0.680051	0.674729	0.692933	0.703706	0.636215
TCGA-A7-A26G-01	0.604949	0.577409	0.599309	0.603979	0.630982	0.669342	0.648711	0.617198	0.644643	0.619721	0.625049	0.65304	0.645073	0.663105	0.638738	0.605948	0.642313	0.580939	0.561843	0.635215	0.510372	0.619382	0.528569	0.615116	0.59514	0.623561	0.614133	0.630753	0.583624	0.56969	0.585835	0.559793	0.566977	0.599863	0.606103	0.626952	0.64121	0.623809	0.599365	0.635965	0.643711	0.572849	0.649749	0.598105	0.594077	0.605723	0.653706	0.659981	0.642199
TCGA-A7-A26H-01	0.596234	0.571981	0.585347	0.579241	0.6193	0.613906	0.623314	0.597534	0.609043	0.589735	0.588089	0.607655	0.608346	0.624918	0.577129	0.600937	0.593667	0.579234	0.546007	0.583096	0.499784	0.611046	0.525193	0.597166	0.578807	0.597164	0.596746	0.604063	0.551252	0.540397	0.579222	0.563481	0.565066	0.611072	0.593833	0.600819	0.608322	0.59559	0.57065	0.603229	0.608639	0.555275	0.61364	0.587344	0.570861	0.600945	0.701983	0.736792	0.604838
TCGA-A7-A26I-01	0.574288	0.553922	0.585547	0.584088	0.624974	0.670938	0.657742	0.600935	0.661327	0.608046	0.607947	0.643323	0.631521	0.645501	0.608955	0.606037	0.603086	0.621055	0.529773	0.605339	0.497895	0.611362	0.510484	0.614272	0.571687	0.620781	0.61283	0.617383	0.572036	0.557029	0.562747	0.556698	0.549825	0.610125	0.622401	0.609595	0.655933	0.605643	0.620798	0.670712	0.65682	0.605331	0.67678	0.642516	0.626716	0.626435	0.647113	0.657965	0.637825
TCGA-A7-A26J-01	0.599364	0.576409	0.580453	0.579734	0.611409	0.62433	0.622227	0.605498	0.619646	0.59534	0.596231	0.610858	0.619742	0.63405	0.59126	0.594851	0.592933	0.576765	0.545121	0.592931	0.513448	0.60082	0.53284	0.607705	0.577159	0.599438	0.601294	0.611085	0.563076	0.542583	0.576813	0.559828	0.557445	0.607644	0.597182	0.601609	0.613119	0.600435	0.575235	0.615006	0.614634	0.5597	0.616036	0.595766	0.572409	0.594391	0.697868	0.745942	0.606468
TCGA-A7-A2KD-01	0.601649	0.58007	0.576157	0.575954	0.600022	0.6248	0.614457	0.59574	0.617524	0.589931	0.590179	0.595511	0.60677	0.620209	0.568411	0.577997	0.581281	0.588952	0.548997	0.57303	0.504948	0.602108	0.525933	0.60047	0.571167	0.605501	0.600958	0.605009	0.562316	0.524848	0.578536	0.560343	0.555438	0.636432	0.593145	0.598661	0.62157	0.599139	0.580534	0.603417	0.60344	0.556341	0.619849	0.585921	0.57471	0.606547	0.715827	0.746502	0.610704
TCGA-A7-A3IY-01	0.55131	0.535662	0.546632	0.547374	0.577611	0.610444	0.586702	0.568307	0.602617	0.573678	0.555874	0.593515	0.59571	0.596455	0.558154	0.564552	0.553279	0.550591	0.506735	0.550253	0.46288	0.566122	0.479886	0.571419	0.53824	0.564318	0.570028	0.584531	0.527599	0.50111	0.552186	0.519664	0.53822	0.572203	0.571375	0.581	0.589782	0.576125	0.550616	0.600404	0.583629	0.547609	0.606668	0.577406	0.567725	0.556749	0.646204	0.691451	0.563862
TCGA-A7-A3IZ-01	0.583701	0.537299	0.549064	0.543411	0.568361	0.571069	0.573363	0.557423	0.550919	0.561569	0.561094	0.571897	0.576846	0.596642	0.54394	0.544324	0.550324	0.496875	0.512751	0.551497	0.487839	0.550822	0.50875	0.548995	0.550272	0.550552	0.557911	0.568486	0.523759	0.504931	0.557156	0.524541	0.522721	0.55778	0.532748	0.565228	0.536509	0.563499	0.519271	0.515532	0.548574	0.484173	0.530839	0.503383	0.488154	0.539041	0.665391	0.664723	0.564838
TCGA-A7-A3J0-01	0.595236	0.544038	0.561384	0.559471	0.576769	0.609532	0.590106	0.579514	0.599149	0.564205	0.55734	0.579976	0.586515	0.596559	0.551944	0.558429	0.550907	0.558394	0.52621	0.555787	0.467547	0.572273	0.492904	0.585969	0.538058	0.563467	0.569984	0.589013	0.511831	0.496975	0.551299	0.530827	0.537917	0.565292	0.562855	0.575729	0.580753	0.581587	0.539656	0.581966	0.598602	0.530116	0.600924	0.558772	0.549235	0.564033	0.660018	0.695125	0.576863
TCGA-A7-A3J1-01	0.591839	0.570257	0.575095	0.568725	0.565749	0.576382	0.584149	0.567115	0.580336	0.574252	0.557915	0.55702	0.577638	0.593134	0.543688	0.563919	0.553195	0.549137	0.526195	0.543488	0.484898	0.58504	0.510312	0.572085	0.565486	0.573217	0.569937	0.592477	0.539703	0.496668	0.571399	0.559575	0.564269	0.60874	0.560426	0.574779	0.581581	0.577488	0.547742	0.567055	0.571885	0.541953	0.587326	0.573356	0.54643	0.592314	0.695793	0.750754	0.565341
TCGA-A7-A3RF-01	0.574933	0.499849	0.527729	0.525155	0.556439	0.544006	0.552158	0.559263	0.539644	0.519252	0.521664	0.551363	0.547429	0.56348	0.519295	0.535818	0.529087	0.494605	0.511827	0.521799	0.464936	0.54306	0.478367	0.533267	0.509335	0.520221	0.544777	0.551387	0.478577	0.475375	0.533152	0.530499	0.50762	0.53286	0.508646	0.55532	0.517408	0.545928	0.495047	0.515633	0.515015	0.486694	0.526766	0.50241	0.491119	0.529552	0.617419	0.661082	0.544321
TCGA-A7-A425-01	0.563848	0.574863	0.558463	0.546123	0.571934	0.571844	0.577712	0.566379	0.591288	0.561299	0.546255	0.553868	0.580003	0.573838	0.543801	0.556245	0.56252	0.573627	0.520324	0.542133	0.479048	0.577911	0.505618	0.561159	0.550996	0.583651	0.568298	0.57835	0.543943	0.486625	0.580715	0.560348	0.575112	0.625256	0.573617	0.566879	0.602126	0.568271	0.562186	0.595942	0.575236	0.575926	0.619377	0.590008	0.588224	0.605953	0.685333	0.728687	0.569006
TCGA-A7-A426-01	0.569773	0.562262	0.565264	0.553559	0.581755	0.582363	0.592271	0.574065	0.591155	0.566677	0.548096	0.568097	0.586819	0.58943	0.54917	0.564628	0.56384	0.570762	0.527125	0.554824	0.481527	0.578564	0.501144	0.567729	0.557891	0.581384	0.572448	0.586944	0.540358	0.500821	0.567433	0.558446	0.561305	0.59384	0.580391	0.584306	0.594882	0.571509	0.562587	0.598124	0.590997	0.558991	0.614648	0.582543	0.574316	0.592948	0.684337	0.737278	0.570072
TCGA-A7-A4SA-01	0.60509	0.58154	0.587806	0.581097	0.611026	0.607702	0.619491	0.602153	0.60267	0.589392	0.583045	0.590109	0.606708	0.623024	0.580127	0.589631	0.592653	0.5737	0.553965	0.582583	0.524851	0.607465	0.534773	0.598047	0.579384	0.602829	0.615401	0.602537	0.55986	0.527	0.59016	0.59293	0.575186	0.614475	0.587099	0.606895	0.610636	0.601952	0.582074	0.592428	0.605457	0.55584	0.611091	0.577107	0.569492	0.615263	0.699207	0.740977	0.600458
TCGA-A7-A4SB-01	0.595606	0.575252	0.585513	0.576702	0.590108	0.5961	0.607396	0.585213	0.600833	0.590542	0.579895	0.584391	0.601408	0.609358	0.554448	0.588474	0.568063	0.565369	0.537638	0.562393	0.498367	0.594738	0.519002	0.584504	0.585762	0.601761	0.592291	0.608296	0.561903	0.523108	0.58326	0.571579	0.568135	0.623688	0.577622	0.594311	0.598764	0.589461	0.578528	0.590819	0.586847	0.555297	0.612834	0.580143	0.570157	0.607554	0.690112	0.726358	0.589187
TCGA-A7-A4SD-01	0.599401	0.612069	0.598698	0.598685	0.658123	0.684761	0.668366	0.645122	0.705261	0.61932	0.625798	0.651199	0.65703	0.669879	0.635562	0.629812	0.639223	0.668296	0.570559	0.620315	0.549173	0.635124	0.576679	0.637748	0.595085	0.649151	0.650008	0.634637	0.623513	0.57213	0.612276	0.614999	0.609725	0.674267	0.662351	0.649651	0.705879	0.654724	0.687066	0.706948	0.669016	0.682461	0.729547	0.684302	0.700381	0.682143	0.65503	0.688938	0.652432
TCGA-A7-A4SE-01	0.591417	0.578426	0.606935	0.601284	0.659207	0.697951	0.690218	0.643188	0.693294	0.632651	0.619813	0.650783	0.657696	0.671233	0.633949	0.646241	0.64004	0.676777	0.587343	0.63108	0.496958	0.643146	0.524396	0.646173	0.593145	0.657208	0.641121	0.641791	0.599796	0.577407	0.591488	0.60699	0.584051	0.633035	0.669524	0.636413	0.705372	0.628413	0.647771	0.716491	0.695997	0.646553	0.719151	0.668763	0.671914	0.653898	0.664729	0.687209	0.667669
TCGA-A7-A4SF-01	0.579853	0.567643	0.537642	0.534738	0.580994	0.565024	0.575459	0.576395	0.584693	0.547024	0.545776	0.552524	0.575075	0.582246	0.529948	0.554044	0.555945	0.555034	0.5223	0.537906	0.494384	0.558532	0.538068	0.543779	0.543437	0.588079	0.579115	0.563088	0.551218	0.500075	0.580627	0.562895	0.552825	0.632042	0.555893	0.555537	0.585776	0.564472	0.555831	0.565856	0.55768	0.551909	0.584082	0.555288	0.573221	0.608066	0.692497	0.721481	0.561001
TCGA-A7-A56D-01	0.500593	0.526884	0.51829	0.509851	0.584569	0.550711	0.561964	0.550756	0.570875	0.525732	0.511952	0.546601	0.546243	0.556304	0.504528	0.561164	0.523165	0.56579	0.492361	0.508692	0.425747	0.556496	0.465273	0.548769	0.507134	0.548376	0.56756	0.544287	0.510243	0.462083	0.537764	0.541245	0.529782	0.58908	0.569509	0.547238	0.572018	0.536618	0.534475	0.587844	0.543027	0.549232	0.599681	0.557436	0.574105	0.585076	0.643151	0.701611	0.545568
TCGA-A7-A5ZV-01	0.531745	0.526738	0.582835	0.57268	0.626999	0.628873	0.617224	0.605238	0.62358	0.579363	0.568498	0.586793	0.591685	0.596029	0.586909	0.61359	0.5966	0.650486	0.548655	0.5941	0.457524	0.622173	0.503612	0.606253	0.551638	0.612422	0.593422	0.586843	0.542497	0.512447	0.561815	0.595286	0.544845	0.594455	0.634842	0.573253	0.635489	0.564734	0.598727	0.680751	0.656905	0.610474	0.668732	0.628444	0.614656	0.633809	0.614185	0.652414	0.608777
TCGA-A7-A5ZW-01	0.555686	0.53367	0.555945	0.548282	0.591033	0.604153	0.602339	0.562078	0.589272	0.569499	0.562473	0.593023	0.592254	0.605665	0.558172	0.573034	0.561092	0.562297	0.510256	0.559673	0.453809	0.571979	0.468273	0.572076	0.543333	0.569235	0.572205	0.590953	0.521241	0.511598	0.538804	0.530873	0.532438	0.578686	0.575584	0.58661	0.600113	0.574332	0.555716	0.603843	0.600234	0.540477	0.615552	0.578362	0.562139	0.567576	0.675557	0.70383	0.581626
TCGA-A7-A5ZX-01	0.571388	0.539019	0.559148	0.548533	0.582901	0.590479	0.594058	0.568776	0.585135	0.562826	0.550038	0.570256	0.580867	0.594894	0.549135	0.560223	0.555366	0.565181	0.51733	0.553784	0.465359	0.568432	0.47244	0.565839	0.549854	0.562474	0.564386	0.58513	0.525518	0.505398	0.545457	0.546649	0.539801	0.57601	0.569532	0.586385	0.592251	0.566234	0.552637	0.594338	0.59833	0.541439	0.60973	0.576122	0.555496	0.572786	0.679884	0.715117	0.568737
TCGA-A7-A6VV-01	0.561237	0.574058	0.585882	0.585846	0.664172	0.669194	0.649397	0.625684	0.655741	0.612078	0.602681	0.648577	0.647091	0.628254	0.617501	0.622907	0.636056	0.654723	0.556709	0.61288	0.476179	0.619542	0.512714	0.612622	0.575385	0.622816	0.632946	0.620214	0.587513	0.548786	0.597255	0.589486	0.58878	0.610323	0.65755	0.612858	0.661461	0.601858	0.626911	0.692742	0.65764	0.633141	0.689559	0.641221	0.648393	0.64673	0.656351	0.673125	0.649844
TCGA-A7-A6VW-01	0.525337	0.587755	0.56572	0.562285	0.601693	0.675004	0.624793	0.595363	0.685056	0.597145	0.576115	0.594431	0.611416	0.59882	0.575782	0.58426	0.583374	0.684494	0.518616	0.557782	0.446363	0.611393	0.491823	0.609594	0.556336	0.646761	0.609537	0.593761	0.592826	0.509201	0.576493	0.556525	0.59278	0.658868	0.654056	0.588758	0.718986	0.604007	0.661577	0.731861	0.667549	0.68869	0.738779	0.705352	0.710179	0.667511	0.650632	0.67191	0.612918
TCGA-A7-A6VX-01	0.591616	0.55934	0.588495	0.578542	0.631067	0.613949	0.635694	0.613937	0.61292	0.59256	0.584096	0.60871	0.611566	0.629844	0.573553	0.608356	0.593942	0.592308	0.549239	0.574056	0.49338	0.61467	0.520987	0.602586	0.58077	0.596776	0.605531	0.612827	0.548901	0.527307	0.579319	0.588574	0.568646	0.616564	0.605891	0.596749	0.606104	0.587869	0.564814	0.607142	0.606757	0.563231	0.622653	0.586708	0.579538	0.612681	0.689117	0.727166	0.614782
TCGA-A7-A6VY-01	0.57379	0.598623	0.601808	0.603075	0.654898	0.690504	0.655206	0.632803	0.70232	0.627354	0.619253	0.642401	0.646469	0.644618	0.626391	0.632017	0.641768	0.68429	0.56275	0.612444	0.50574	0.64429	0.541294	0.617768	0.592773	0.666678	0.644942	0.6315	0.605283	0.560976	0.614927	0.59506	0.606511	0.649518	0.656711	0.635047	0.713662	0.627426	0.673237	0.715902	0.664483	0.686688	0.724949	0.692849	0.69567	0.681574	0.665817	0.694161	0.648232
TCGA-A8-A06N-01	0.582338	0.538522	0.541571	0.538373	0.528331	0.536415	0.540025	0.544301	0.547656	0.552132	0.542562	0.52589	0.549862	0.563835	0.514669	0.506839	0.52217	0.490657	0.491005	0.51695	0.498508	0.539463	0.503315	0.536964	0.54623	0.557196	0.544983	0.559709	0.522805	0.471613	0.54669	0.520289	0.527052	0.573294	0.50501	0.540765	0.527344	0.547839	0.50799	0.501999	0.508248	0.491658	0.511351	0.518354	0.486205	0.551088	0.666972	0.697895	0.534444
TCGA-A8-A06O-01	0.621703	0.581764	0.600145	0.593897	0.607727	0.592376	0.615888	0.613843	0.598103	0.59769	0.588588	0.595713	0.607534	0.606757	0.57734	0.593538	0.596444	0.571266	0.565329	0.58839	0.521723	0.605734	0.543868	0.607708	0.586763	0.61136	0.60873	0.60582	0.558561	0.530339	0.592934	0.594893	0.573567	0.621888	0.591885	0.584013	0.591654	0.593011	0.554979	0.58591	0.596516	0.549587	0.596956	0.569504	0.559994	0.617746	0.717555	0.752865	0.605432
TCGA-A8-A06P-01	0.56258	0.546627	0.558418	0.550843	0.594743	0.587293	0.60176	0.566857	0.586948	0.570474	0.561945	0.589938	0.595008	0.598731	0.549369	0.576432	0.556599	0.546515	0.509603	0.552665	0.481103	0.582923	0.4956	0.576605	0.548451	0.588463	0.587187	0.581871	0.537961	0.505774	0.549764	0.536597	0.543061	0.606341	0.568706	0.587759	0.582994	0.57847	0.54721	0.590618	0.57143	0.53646	0.60151	0.571247	0.558595	0.582967	0.685087	0.732258	0.582321
TCGA-A8-A06Q-01	0.623604	0.605651	0.562601	0.556524	0.558163	0.558358	0.572511	0.573731	0.589218	0.573948	0.562871	0.55143	0.578039	0.583996	0.554229	0.547515	0.563207	0.541307	0.508627	0.558125	0.505031	0.571755	0.518984	0.57256	0.566535	0.593357	0.567677	0.5802	0.555122	0.510104	0.558461	0.555545	0.564269	0.654575	0.56038	0.550745	0.57596	0.575016	0.547658	0.559536	0.566505	0.530712	0.580342	0.561255	0.54748	0.617336	0.716392	0.73671	0.558329
TCGA-A8-A06R-01	0.604724	0.57472	0.577771	0.575624	0.631778	0.62037	0.632172	0.605611	0.616815	0.595161	0.592152	0.620667	0.618857	0.62549	0.588927	0.601027	0.611927	0.591738	0.544343	0.596844	0.517399	0.604784	0.531373	0.604978	0.568751	0.599195	0.61432	0.602356	0.558785	0.545223	0.583573	0.575989	0.556432	0.62012	0.59958	0.601554	0.617304	0.606791	0.578523	0.609612	0.614116	0.558474	0.620328	0.583867	0.575384	0.615084	0.701867	0.726838	0.622181
TCGA-A8-A06T-01	0.584549	0.568861	0.576509	0.572144	0.586052	0.573706	0.582718	0.586904	0.584123	0.575671	0.570663	0.574116	0.586816	0.59643	0.548109	0.568115	0.561207	0.545285	0.521814	0.543058	0.5076	0.586064	0.522094	0.567901	0.570186	0.580222	0.577344	0.58283	0.545022	0.50265	0.576618	0.564521	0.551263	0.594072	0.554576	0.575011	0.575854	0.578098	0.550482	0.560146	0.550527	0.536417	0.570725	0.557072	0.54368	0.58656	0.677562	0.709736	0.571549
TCGA-A8-A06U-01	0.597733	0.593226	0.579752	0.575695	0.617353	0.627664	0.631959	0.608653	0.636771	0.602525	0.592623	0.60705	0.620368	0.62168	0.594221	0.60223	0.594265	0.614416	0.532609	0.591562	0.506953	0.605349	0.525466	0.623198	0.569483	0.60533	0.605201	0.605412	0.565661	0.537297	0.572315	0.574655	0.566825	0.639839	0.621745	0.605127	0.635939	0.600417	0.59759	0.647815	0.641343	0.590492	0.655786	0.622681	0.608622	0.634455	0.707124	0.743974	0.603359
TCGA-A8-A06X-01	0.589518	0.583064	0.585579	0.58783	0.619049	0.597807	0.60662	0.610921	0.6187	0.584477	0.585352	0.589162	0.599563	0.620578	0.569118	0.605953	0.576715	0.584108	0.554122	0.574678	0.498529	0.614403	0.536638	0.597907	0.569244	0.606529	0.609905	0.599176	0.567869	0.53083	0.587741	0.590711	0.565542	0.619102	0.582319	0.591823	0.602363	0.592099	0.571858	0.599173	0.591563	0.571003	0.605216	0.589824	0.573066	0.627835	0.679629	0.731588	0.593075
TCGA-A8-A06Y-01	0.577346	0.555593	0.563603	0.557525	0.573059	0.581047	0.586918	0.575689	0.593728	0.573046	0.558866	0.567582	0.580752	0.584188	0.551405	0.562838	0.557497	0.556744	0.510328	0.553539	0.476425	0.580879	0.494398	0.582392	0.562511	0.579294	0.567226	0.590429	0.538437	0.496667	0.538813	0.542927	0.56104	0.588021	0.565682	0.569081	0.597612	0.584896	0.552676	0.587139	0.579198	0.551684	0.601235	0.581611	0.564878	0.585087	0.668015	0.707656	0.564106
TCGA-A8-A06Z-01	0.601609	0.563969	0.545723	0.546339	0.551333	0.556914	0.567211	0.552056	0.558165	0.553243	0.557686	0.56459	0.572593	0.591397	0.557055	0.542607	0.560827	0.513624	0.516157	0.548677	0.524743	0.569724	0.537859	0.566504	0.546749	0.564406	0.563155	0.561935	0.528738	0.515684	0.565469	0.537371	0.53756	0.620243	0.539983	0.572017	0.549296	0.573464	0.528388	0.536754	0.551662	0.50498	0.556556	0.532087	0.517593	0.567857	0.663225	0.69503	0.552376
TCGA-A8-A075-01	0.598631	0.593783	0.572617	0.571646	0.608928	0.60044	0.615992	0.604324	0.630375	0.587217	0.581685	0.594468	0.611769	0.608509	0.560217	0.576883	0.583055	0.593731	0.548137	0.570825	0.50526	0.599125	0.532859	0.600368	0.569998	0.617345	0.601288	0.603522	0.565179	0.522865	0.584321	0.571776	0.576263	0.65842	0.59132	0.587149	0.622505	0.592344	0.57573	0.609853	0.592681	0.580606	0.628814	0.595252	0.605271	0.629624	0.728236	0.782928	0.595989
TCGA-A8-A076-01	0.593254	0.585346	0.553639	0.553319	0.596873	0.600668	0.596083	0.585504	0.607135	0.57164	0.576106	0.586738	0.599376	0.598972	0.561989	0.568016	0.573741	0.556204	0.525931	0.565134	0.495869	0.578445	0.516648	0.586454	0.550147	0.600486	0.58345	0.582618	0.559479	0.513744	0.569107	0.544037	0.557673	0.631906	0.574016	0.572435	0.601806	0.580437	0.556016	0.587587	0.584556	0.545529	0.594546	0.567048	0.564877	0.602063	0.727427	0.745101	0.585393
TCGA-A8-A079-01	0.62117	0.594075	0.597234	0.596573	0.615293	0.627232	0.623654	0.621526	0.631787	0.607288	0.600267	0.612583	0.629556	0.626042	0.580174	0.596483	0.59324	0.600955	0.554552	0.585795	0.523165	0.61654	0.545696	0.610649	0.592554	0.630647	0.612466	0.619695	0.582549	0.550211	0.598778	0.587399	0.576123	0.626763	0.606308	0.602246	0.61538	0.60372	0.590981	0.617029	0.614524	0.574026	0.617139	0.59854	0.582126	0.634028	0.711725	0.746737	0.606861
TCGA-A8-A07B-01	0.579112	0.568065	0.555138	0.549337	0.588795	0.597558	0.591099	0.564554	0.583632	0.57467	0.567048	0.584511	0.589182	0.601012	0.559361	0.56656	0.561097	0.545919	0.508269	0.562414	0.471364	0.569596	0.49067	0.565245	0.555887	0.589113	0.567532	0.568215	0.54343	0.522763	0.550977	0.535477	0.53592	0.597111	0.57655	0.563796	0.57949	0.576259	0.555511	0.583365	0.587886	0.534089	0.586022	0.562332	0.543443	0.574353	0.690683	0.690414	0.575565
TCGA-A8-A07E-01	0.596227	0.576373	0.559802	0.562	0.612573	0.627404	0.620085	0.588776	0.61069	0.588226	0.584155	0.599362	0.618036	0.6134	0.586898	0.588992	0.588158	0.593507	0.525284	0.587225	0.464109	0.589209	0.496212	0.599329	0.549099	0.59597	0.579726	0.596184	0.546538	0.532844	0.556971	0.548018	0.549579	0.608337	0.603936	0.577521	0.617382	0.58565	0.56879	0.629702	0.635055	0.5593	0.637428	0.594617	0.58307	0.59092	0.706078	0.720363	0.607153
TCGA-A8-A07F-01	0.600002	0.574716	0.585232	0.576028	0.600439	0.609311	0.605416	0.581102	0.607003	0.601879	0.599002	0.599669	0.614239	0.613108	0.580618	0.576473	0.583619	0.557946	0.520954	0.575836	0.497725	0.591327	0.509803	0.582076	0.57771	0.599659	0.586973	0.607895	0.561898	0.536022	0.569098	0.548573	0.560529	0.611705	0.578948	0.580744	0.591235	0.589196	0.55906	0.588644	0.593654	0.541436	0.595139	0.578337	0.550542	0.589834	0.729587	0.722301	0.600274
TCGA-A8-A07G-01	0.579277	0.54078	0.556581	0.553362	0.594143	0.613613	0.610876	0.57	0.597197	0.579374	0.575893	0.597752	0.595865	0.613315	0.574295	0.573576	0.557963	0.561266	0.512736	0.564167	0.460412	0.584183	0.474449	0.594286	0.550562	0.570658	0.571927	0.589723	0.532119	0.52337	0.528103	0.524298	0.524982	0.608521	0.576294	0.586275	0.593355	0.581576	0.555854	0.607397	0.607142	0.536751	0.619872	0.586682	0.561719	0.573345	0.686241	0.718782	0.584198
TCGA-A8-A07I-01	0.585483	0.577196	0.590486	0.585894	0.635981	0.635493	0.624353	0.60486	0.627435	0.610298	0.606334	0.628008	0.632364	0.628183	0.585454	0.607589	0.591672	0.583466	0.535541	0.588447	0.508725	0.615242	0.531905	0.613149	0.579882	0.611337	0.616867	0.608034	0.582464	0.544039	0.593849	0.569682	0.572297	0.60694	0.609945	0.604774	0.620513	0.608533	0.582133	0.626206	0.612376	0.577435	0.616618	0.601208	0.574446	0.625618	0.731905	0.719267	0.611104
TCGA-A8-A07J-01	0.573993	0.518855	0.563437	0.553546	0.583616	0.580113	0.592537	0.563076	0.570373	0.56206	0.554265	0.589819	0.585573	0.606604	0.553647	0.575983	0.564336	0.524186	0.52488	0.559605	0.470524	0.584172	0.488708	0.576408	0.548479	0.558197	0.567182	0.580679	0.508448	0.507361	0.54648	0.533651	0.528932	0.548577	0.549669	0.582924	0.549687	0.565025	0.523518	0.563232	0.564696	0.504932	0.569154	0.542134	0.517656	0.547786	0.643198	0.678449	0.568787
TCGA-A8-A07L-01	0.631668	0.566124	0.599808	0.604776	0.630434	0.649014	0.650644	0.632338	0.647628	0.618384	0.608641	0.630212	0.635414	0.6365	0.589598	0.621765	0.616075	0.604202	0.582124	0.611255	0.498737	0.614738	0.528348	0.634272	0.578929	0.643707	0.62355	0.636376	0.567151	0.547881	0.573879	0.589676	0.557313	0.625524	0.61578	0.594687	0.619301	0.598189	0.573616	0.634014	0.648711	0.553203	0.635495	0.587145	0.581644	0.622348	0.725193	0.773916	0.631456
TCGA-A8-A07O-01	0.59925	0.571869	0.582903	0.588416	0.618962	0.668112	0.660292	0.624197	0.668287	0.614618	0.615783	0.629245	0.629965	0.642559	0.632691	0.599814	0.636989	0.635934	0.578793	0.626095	0.51941	0.621414	0.540794	0.634679	0.569879	0.635393	0.621502	0.622613	0.562527	0.559504	0.596553	0.578988	0.574142	0.642459	0.633059	0.611755	0.66678	0.629499	0.61225	0.673719	0.647908	0.621754	0.675416	0.629973	0.638948	0.630388	0.65103	0.695936	0.647061
TCGA-A8-A07P-01	0.588231	0.558302	0.560993	0.554521	0.590458	0.59045	0.59799	0.575318	0.597122	0.574332	0.572199	0.591935	0.596798	0.610383	0.562109	0.576286	0.566837	0.546388	0.523053	0.559402	0.480055	0.581685	0.502308	0.587568	0.549052	0.584475	0.576305	0.581216	0.538323	0.517336	0.55502	0.542453	0.538282	0.60554	0.570185	0.575591	0.577101	0.578315	0.541378	0.586762	0.582149	0.528753	0.585886	0.562882	0.542396	0.571142	0.697383	0.724448	0.577442
TCGA-A8-A07R-01	0.564395	0.556209	0.559143	0.564324	0.611711	0.660496	0.648966	0.596885	0.653684	0.587933	0.572023	0.604182	0.614652	0.630336	0.605681	0.592558	0.602721	0.640023	0.545206	0.605315	0.475864	0.595796	0.507808	0.6238	0.541725	0.610221	0.601301	0.602777	0.563934	0.549593	0.553344	0.567123	0.550705	0.65272	0.636366	0.580218	0.66631	0.594293	0.61944	0.689056	0.678858	0.618392	0.704601	0.639431	0.655626	0.640458	0.625356	0.662679	0.614308
TCGA-A8-A07S-01	0.546116	0.545804	0.555318	0.551793	0.578597	0.593288	0.579827	0.556183	0.572367	0.555591	0.55624	0.57667	0.583392	0.595218	0.546851	0.55937	0.555224	0.543247	0.509499	0.542805	0.475333	0.570557	0.500248	0.559855	0.540696	0.555674	0.562066	0.575193	0.533119	0.502245	0.564511	0.52469	0.536995	0.581017	0.556017	0.568727	0.572791	0.571196	0.542847	0.568278	0.567423	0.53297	0.584232	0.560749	0.542618	0.561552	0.653427	0.68948	0.565414
TCGA-A8-A07U-01	0.614154	0.610396	0.605035	0.604729	0.617037	0.667443	0.650181	0.621664	0.681751	0.618285	0.6158	0.624453	0.638281	0.645014	0.605694	0.609649	0.614962	0.629263	0.56014	0.5974	0.523516	0.633129	0.559603	0.631393	0.590664	0.651048	0.633329	0.628385	0.602088	0.549083	0.609267	0.590658	0.604429	0.678444	0.626446	0.611981	0.677905	0.636332	0.628094	0.664343	0.64253	0.635454	0.686795	0.650356	0.64504	0.67016	0.699811	0.72953	0.643034
TCGA-A8-A07W-01	0.613861	0.57642	0.573102	0.573009	0.620083	0.605354	0.622549	0.606066	0.617203	0.588399	0.58847	0.614689	0.612026	0.632672	0.587097	0.603581	0.603999	0.56687	0.552821	0.602657	0.514438	0.602004	0.539473	0.608512	0.557751	0.601418	0.600697	0.595435	0.554878	0.548051	0.574936	0.571392	0.548827	0.638187	0.58852	0.598752	0.602984	0.603661	0.560023	0.598923	0.59604	0.539993	0.608806	0.572061	0.560358	0.610002	0.700173	0.743627	0.602977
TCGA-A8-A07Z-01	0.546813	0.541336	0.555664	0.555734	0.568264	0.570007	0.584205	0.570295	0.596767	0.560947	0.541962	0.564826	0.572296	0.582024	0.54213	0.569531	0.550196	0.55377	0.51594	0.537788	0.461681	0.576005	0.4924	0.571777	0.533489	0.558555	0.573832	0.584464	0.527201	0.487864	0.559057	0.554314	0.547488	0.584622	0.567472	0.565741	0.5766	0.560142	0.545622	0.590883	0.560248	0.554026	0.598556	0.572871	0.564931	0.581459	0.64328	0.709579	0.563747
TCGA-A8-A081-01	0.580238	0.587779	0.520087	0.522403	0.532149	0.547508	0.528494	0.533949	0.572615	0.535753	0.539154	0.519795	0.550457	0.578129	0.523771	0.524403	0.530946	0.521907	0.491825	0.536959	0.494647	0.534184	0.53383	0.543174	0.525331	0.573556	0.546651	0.539037	0.544413	0.48871	0.555076	0.534915	0.54472	0.647209	0.5319	0.532972	0.567464	0.560087	0.539911	0.537846	0.537016	0.521985	0.548446	0.534861	0.534874	0.583729	0.688906	0.722764	0.52524
TCGA-A8-A082-01	0.58531	0.551052	0.582965	0.581716	0.606075	0.600478	0.60239	0.597883	0.595335	0.587903	0.570664	0.597207	0.59967	0.617027	0.570903	0.594668	0.575353	0.561316	0.533732	0.580779	0.482204	0.592239	0.505385	0.593263	0.554269	0.580166	0.593377	0.605502	0.533822	0.524337	0.567263	0.557503	0.545559	0.593548	0.582681	0.593069	0.582607	0.583193	0.539462	0.589182	0.589087	0.527094	0.582217	0.558842	0.538813	0.59363	0.688383	0.750854	0.59336
TCGA-A8-A083-01	0.535004	0.524189	0.526956	0.52142	0.548654	0.54238	0.545192	0.536571	0.548224	0.538244	0.529504	0.529018	0.547216	0.556769	0.508403	0.521002	0.520414	0.511515	0.477035	0.50719	0.473587	0.537796	0.487162	0.528321	0.530892	0.546011	0.54403	0.55318	0.509363	0.462982	0.540505	0.517051	0.520942	0.549431	0.5224	0.547084	0.54591	0.534031	0.512231	0.519128	0.509446	0.502211	0.538983	0.531864	0.503502	0.548224	0.64619	0.680692	0.531555
TCGA-A8-A084-01	0.554398	0.578717	0.560904	0.555789	0.605298	0.598785	0.581157	0.573757	0.600839	0.573078	0.574938	0.585273	0.595467	0.595999	0.56106	0.579271	0.567789	0.584005	0.508684	0.557478	0.475882	0.59041	0.512233	0.569312	0.554361	0.584509	0.58013	0.578124	0.562752	0.516202	0.572993	0.541892	0.570559	0.628853	0.579451	0.572742	0.610127	0.58686	0.575044	0.604988	0.581027	0.58282	0.608418	0.603359	0.580474	0.61804	0.703514	0.731645	0.580949
TCGA-A8-A085-01	0.577888	0.545358	0.554268	0.556106	0.607976	0.600797	0.597976	0.57853	0.58416	0.574846	0.576462	0.60523	0.600814	0.60179	0.555033	0.584358	0.575406	0.544235	0.533606	0.566562	0.493815	0.579666	0.514785	0.586926	0.553111	0.575914	0.593597	0.587505	0.546006	0.527677	0.571829	0.552646	0.547832	0.583896	0.567309	0.583911	0.578152	0.586015	0.552782	0.578602	0.575253	0.530004	0.581122	0.550655	0.54112	0.582225	0.674078	0.676469	0.597595
TCGA-A8-A086-01	0.572157	0.540568	0.557479	0.556603	0.598631	0.611459	0.611475	0.573964	0.596149	0.582753	0.579661	0.608305	0.604136	0.611862	0.567441	0.584202	0.56907	0.559564	0.532668	0.571363	0.476788	0.584153	0.496506	0.586099	0.549136	0.572232	0.597975	0.594395	0.53783	0.529034	0.560534	0.537162	0.534652	0.590591	0.579927	0.59339	0.595622	0.587688	0.563131	0.603853	0.600042	0.536924	0.60605	0.572739	0.559424	0.561273	0.679062	0.709088	0.598287
TCGA-A8-A08A-01	0.554457	0.537469	0.547084	0.540877	0.560458	0.558342	0.569106	0.548932	0.564911	0.551511	0.534249	0.555745	0.561468	0.579436	0.526193	0.554721	0.541926	0.522332	0.4951	0.524938	0.463765	0.560544	0.484941	0.549039	0.526527	0.550192	0.549274	0.571173	0.522628	0.476423	0.547453	0.530579	0.539726	0.571849	0.53749	0.561591	0.551812	0.556482	0.511444	0.546909	0.536592	0.508766	0.563263	0.537306	0.525803	0.557425	0.658682	0.705981	0.546445
TCGA-A8-A08B-01	0.561792	0.609999	0.559749	0.555335	0.56467	0.582138	0.565382	0.556437	0.590778	0.564104	0.551274	0.539881	0.566705	0.5751	0.539422	0.543883	0.545896	0.586854	0.498261	0.533485	0.47111	0.571671	0.502301	0.56683	0.562159	0.589751	0.571213	0.564392	0.572365	0.4895	0.561922	0.54731	0.578001	0.647368	0.581351	0.551981	0.615449	0.567736	0.57809	0.584858	0.567428	0.584785	0.612161	0.600656	0.593695	0.608289	0.707391	0.734885	0.552634
TCGA-A8-A08C-01	0.584949	0.565193	0.584592	0.574966	0.576506	0.584002	0.591297	0.576193	0.586871	0.586139	0.567892	0.582983	0.591254	0.605059	0.551768	0.562339	0.562507	0.532613	0.528868	0.55085	0.499714	0.593573	0.51704	0.573807	0.571794	0.57245	0.578788	0.60201	0.537678	0.512724	0.564145	0.544988	0.561223	0.5763	0.557293	0.584733	0.582266	0.599541	0.539592	0.561782	0.558329	0.534941	0.581104	0.558652	0.546655	0.578855	0.650259	0.683919	0.579251
TCGA-A8-A08F-01	0.609701	0.553173	0.565192	0.568976	0.611397	0.595388	0.611139	0.610899	0.597781	0.575298	0.574687	0.595376	0.601611	0.615223	0.574059	0.588469	0.581581	0.559171	0.561224	0.582288	0.503941	0.587861	0.524496	0.596565	0.554948	0.586398	0.599773	0.594328	0.53305	0.532848	0.578524	0.577732	0.540036	0.611307	0.572035	0.581177	0.586922	0.576496	0.541972	0.577956	0.581601	0.529553	0.580107	0.547467	0.542813	0.592484	0.705581	0.751298	0.602879
TCGA-A8-A08G-01	0.598043	0.568756	0.58521	0.584728	0.596729	0.604817	0.608301	0.590498	0.608885	0.591007	0.581817	0.595065	0.599074	0.632589	0.571652	0.582333	0.580789	0.557772	0.547061	0.579419	0.513462	0.600055	0.535623	0.593619	0.569864	0.58917	0.590315	0.607047	0.550346	0.526122	0.584724	0.559784	0.555797	0.613026	0.569036	0.598513	0.593175	0.606578	0.565594	0.587803	0.587651	0.550047	0.599465	0.580127	0.561712	0.588897	0.681528	0.7531	0.596586
TCGA-A8-A08H-01	0.58317	0.561103	0.599531	0.596838	0.651073	0.657854	0.667355	0.620479	0.63408	0.621069	0.620882	0.657872	0.656036	0.659705	0.628053	0.627602	0.621379	0.60395	0.560414	0.621435	0.497682	0.631226	0.523968	0.631399	0.583783	0.596793	0.626224	0.636519	0.556435	0.58758	0.61487	0.568296	0.572473	0.606746	0.626223	0.641646	0.642337	0.633774	0.60258	0.65778	0.643917	0.590823	0.661423	0.618609	0.607779	0.599247	0.655476	0.684505	0.638874
TCGA-A8-A08I-01	0.611723	0.541826	0.553576	0.554674	0.564031	0.57138	0.577441	0.585231	0.580369	0.553942	0.555425	0.565876	0.577517	0.596343	0.539358	0.534478	0.54838	0.527647	0.52727	0.547842	0.508507	0.558078	0.516596	0.564871	0.548412	0.568997	0.577531	0.582426	0.535068	0.48518	0.564267	0.551543	0.530575	0.57805	0.538344	0.561722	0.5584	0.558661	0.521504	0.549178	0.543917	0.508916	0.548289	0.534118	0.519307	0.573204	0.691588	0.714541	0.572202
TCGA-A8-A08J-01	0.605062	0.565119	0.562194	0.567199	0.613057	0.613831	0.602102	0.59745	0.621126	0.57481	0.577735	0.602261	0.6029	0.616239	0.576578	0.59934	0.578159	0.579402	0.542548	0.585637	0.480635	0.593866	0.524562	0.6026	0.54847	0.591958	0.598413	0.590435	0.54297	0.531375	0.555764	0.549277	0.545106	0.639108	0.590071	0.594341	0.599208	0.588408	0.568648	0.610908	0.606696	0.556724	0.614491	0.580681	0.573856	0.612787	0.698463	0.753661	0.588039
TCGA-A8-A08L-01	0.619439	0.571386	0.571583	0.572779	0.605297	0.616502	0.607529	0.597595	0.605072	0.581018	0.569029	0.576201	0.59356	0.600406	0.565047	0.597495	0.583594	0.59898	0.549022	0.583891	0.47835	0.595097	0.509617	0.601281	0.557098	0.609955	0.592898	0.597062	0.544238	0.520161	0.562511	0.577769	0.550372	0.624659	0.595215	0.568277	0.60696	0.563245	0.553811	0.614909	0.627885	0.552001	0.611808	0.580191	0.574418	0.61564	0.736047	0.75547	0.600339
TCGA-A8-A08O-01	0.583221	0.55274	0.574794	0.571292	0.603573	0.631878	0.628143	0.582818	0.618023	0.593834	0.589365	0.618023	0.620665	0.630248	0.585971	0.583851	0.584458	0.568784	0.532143	0.582709	0.490171	0.58957	0.499287	0.599343	0.565766	0.589948	0.595217	0.610348	0.554325	0.538623	0.563901	0.540821	0.552618	0.591123	0.589897	0.601281	0.61234	0.599292	0.58018	0.625516	0.62148	0.557717	0.633312	0.598385	0.580663	0.588154	0.683102	0.725006	0.60643
TCGA-A8-A08R-01	0.613144	0.583866	0.593477	0.594531	0.641394	0.653439	0.656669	0.629088	0.661466	0.618878	0.609915	0.633993	0.637754	0.646291	0.6443	0.614139	0.647612	0.628564	0.574814	0.641975	0.538278	0.618375	0.561058	0.625237	0.581167	0.643954	0.633053	0.619268	0.583623	0.56037	0.601637	0.602333	0.574835	0.648924	0.639436	0.61551	0.658767	0.622209	0.622594	0.662355	0.655804	0.610785	0.664564	0.623644	0.621848	0.650749	0.674821	0.688712	0.651231
TCGA-A8-A08T-01	0.606981	0.574212	0.573193	0.564135	0.591746	0.594155	0.598382	0.574325	0.587696	0.587835	0.572279	0.586202	0.597291	0.591335	0.548122	0.572437	0.570305	0.550606	0.525691	0.559734	0.479749	0.586335	0.494891	0.581025	0.569038	0.595429	0.572686	0.590014	0.542702	0.510606	0.566778	0.54936	0.562438	0.605179	0.572673	0.571322	0.587146	0.587277	0.541561	0.581866	0.585495	0.531841	0.590366	0.562394	0.547743	0.582085	0.720734	0.735286	0.592195
TCGA-A8-A08X-01	0.602473	0.607683	0.601006	0.595122	0.646055	0.643204	0.643761	0.630516	0.65954	0.607612	0.600646	0.630752	0.638562	0.628353	0.593757	0.620456	0.609027	0.646831	0.56049	0.593563	0.51003	0.625246	0.545586	0.624998	0.584421	0.644172	0.62873	0.618134	0.591569	0.548089	0.605964	0.602952	0.593281	0.681348	0.64679	0.605487	0.659048	0.613656	0.614129	0.672227	0.651306	0.621433	0.673235	0.640074	0.643599	0.671367	0.724258	0.733992	0.642223
TCGA-A8-A08Z-01	0.584918	0.549492	0.581868	0.577786	0.62409	0.615799	0.624815	0.598601	0.598107	0.587292	0.597342	0.613441	0.615317	0.627516	0.582949	0.605386	0.59127	0.561736	0.538884	0.59005	0.503563	0.607651	0.509648	0.598284	0.58068	0.589172	0.601069	0.61542	0.544222	0.541067	0.57943	0.561325	0.54808	0.575604	0.577458	0.610075	0.591269	0.596353	0.547331	0.584187	0.5862	0.531194	0.591098	0.565664	0.547491	0.57892	0.670898	0.713689	0.618842
TCGA-A8-A090-01	0.589681	0.564414	0.595328	0.596046	0.616677	0.626371	0.621637	0.614227	0.630439	0.601467	0.60175	0.617969	0.622682	0.626857	0.587681	0.60952	0.599029	0.584772	0.55012	0.582464	0.504352	0.619433	0.531559	0.611526	0.580174	0.603354	0.611575	0.619805	0.558933	0.539066	0.597343	0.575686	0.570684	0.599803	0.602675	0.6071	0.61892	0.60565	0.582381	0.61612	0.602211	0.573709	0.617223	0.599929	0.579541	0.605387	0.670666	0.73038	0.607731
TCGA-A8-A091-01	0.600384	0.5393	0.55396	0.551855	0.568037	0.5618	0.569472	0.56074	0.5512	0.565351	0.552991	0.571036	0.578105	0.584853	0.534257	0.563059	0.548079	0.513404	0.532615	0.55172	0.47862	0.558525	0.503901	0.56677	0.54704	0.557585	0.566288	0.568712	0.517841	0.509728	0.550802	0.539484	0.527124	0.574951	0.544895	0.569488	0.535024	0.560303	0.512304	0.549393	0.564167	0.489304	0.541462	0.519321	0.496032	0.556045	0.683276	0.704151	0.561215
TCGA-A8-A092-01	0.611743	0.586452	0.569629	0.572198	0.606258	0.623983	0.619702	0.598745	0.631359	0.59291	0.590955	0.601784	0.618952	0.624793	0.577348	0.578956	0.583521	0.580469	0.540225	0.584712	0.491685	0.585943	0.519973	0.61271	0.563315	0.60609	0.600066	0.600805	0.569114	0.539204	0.575699	0.559834	0.559099	0.664513	0.599585	0.583486	0.623465	0.600355	0.57365	0.617523	0.609024	0.564077	0.624281	0.590825	0.59153	0.603018	0.736152	0.763292	0.600787
TCGA-A8-A093-01	0.55934	0.532792	0.558971	0.551468	0.58946	0.575581	0.587373	0.56802	0.575386	0.561429	0.559506	0.576385	0.585456	0.595026	0.549963	0.575789	0.559685	0.538991	0.521445	0.554287	0.473106	0.579442	0.489123	0.56795	0.544175	0.564821	0.57068	0.580441	0.52623	0.503816	0.554138	0.546237	0.534302	0.573268	0.553741	0.58088	0.565536	0.562521	0.527853	0.56555	0.568373	0.520115	0.572819	0.54938	0.530031	0.564376	0.660587	0.711671	0.577317
TCGA-A8-A094-01	0.58596	0.612223	0.558232	0.557923	0.602652	0.617739	0.603476	0.588918	0.631684	0.586597	0.587409	0.609075	0.615365	0.599228	0.567605	0.564878	0.572764	0.594887	0.509384	0.561983	0.488947	0.583687	0.523232	0.587185	0.555466	0.61062	0.595569	0.585569	0.570269	0.531857	0.566393	0.542743	0.577993	0.66337	0.607039	0.583408	0.63738	0.591619	0.598503	0.633019	0.608861	0.593707	0.638636	0.610742	0.609703	0.62124	0.718069	0.710612	0.58936
TCGA-A8-A095-01	0.588808	0.578307	0.573399	0.574205	0.592619	0.617402	0.601768	0.577404	0.606482	0.595148	0.585133	0.591072	0.607307	0.611569	0.578916	0.574064	0.580505	0.568143	0.517044	0.568455	0.484351	0.596708	0.50585	0.591276	0.568283	0.587397	0.581172	0.604682	0.562187	0.523468	0.566658	0.539885	0.558139	0.612945	0.584269	0.578547	0.602459	0.588786	0.560212	0.599638	0.594792	0.546488	0.610522	0.581442	0.564111	0.587851	0.704214	0.72593	0.591317
TCGA-A8-A096-01	0.571618	0.550933	0.56714	0.565157	0.607164	0.6045	0.609025	0.584699	0.600949	0.580319	0.587035	0.612325	0.606465	0.621731	0.568248	0.582314	0.571672	0.541448	0.519141	0.566221	0.48908	0.58963	0.509131	0.584662	0.559349	0.573907	0.584668	0.60379	0.537005	0.53051	0.572951	0.538948	0.540121	0.569812	0.570258	0.594278	0.576604	0.589903	0.544727	0.575131	0.572966	0.528544	0.580196	0.560019	0.543082	0.559977	0.661012	0.689367	0.587465
TCGA-A8-A097-01	0.598634	0.564274	0.567548	0.568464	0.615716	0.623531	0.618509	0.602483	0.622351	0.584365	0.591659	0.62823	0.622689	0.643887	0.597668	0.595555	0.600666	0.57189	0.55126	0.602229	0.50919	0.595268	0.533767	0.599571	0.56169	0.589442	0.59106	0.597143	0.550693	0.555026	0.57528	0.552035	0.543974	0.630779	0.589229	0.617834	0.604248	0.601357	0.586603	0.616915	0.606976	0.558104	0.623037	0.584536	0.569357	0.600435	0.679223	0.719363	0.60388
TCGA-A8-A099-01	0.558551	0.547092	0.533883	0.533162	0.568641	0.566897	0.570111	0.553707	0.568861	0.542269	0.544785	0.552925	0.561599	0.57682	0.527911	0.549363	0.538317	0.520605	0.491684	0.530577	0.454919	0.552672	0.484765	0.555447	0.535516	0.555043	0.542456	0.564758	0.525179	0.483046	0.53732	0.527737	0.535038	0.569306	0.542412	0.544294	0.553002	0.544471	0.514647	0.545888	0.54774	0.511323	0.563711	0.537017	0.522935	0.552308	0.65917	0.680351	0.547864
TCGA-A8-A09A-01	0.604419	0.562244	0.564346	0.559658	0.602617	0.625484	0.622422	0.592051	0.622072	0.589294	0.585779	0.611228	0.615383	0.619052	0.585742	0.587097	0.590305	0.563095	0.548995	0.593097	0.494778	0.58516	0.509033	0.602537	0.562552	0.611099	0.583661	0.597584	0.553488	0.545733	0.551972	0.546529	0.541239	0.617186	0.587584	0.592099	0.604223	0.588753	0.566292	0.614012	0.6249	0.547904	0.620893	0.584608	0.572064	0.59437	0.710229	0.745371	0.601835
TCGA-A8-A09B-01	0.57971	0.556345	0.585811	0.580074	0.59708	0.587414	0.596355	0.584171	0.593559	0.585888	0.572065	0.586799	0.598728	0.605726	0.569236	0.581896	0.571448	0.560109	0.530826	0.566642	0.488664	0.595088	0.504916	0.585836	0.569252	0.582297	0.588929	0.596733	0.540101	0.517304	0.572706	0.563237	0.551977	0.602633	0.576751	0.589517	0.58544	0.586992	0.551929	0.590221	0.585554	0.538967	0.593422	0.579251	0.550875	0.595799	0.694823	0.743599	0.588708
TCGA-A8-A09D-01	0.607913	0.551282	0.575524	0.571927	0.613649	0.610338	0.630045	0.607687	0.607657	0.590369	0.580977	0.606721	0.613944	0.62237	0.579573	0.607605	0.591828	0.577176	0.560915	0.594266	0.48805	0.604569	0.517969	0.613747	0.557735	0.603715	0.603537	0.604834	0.539525	0.531309	0.567905	0.576385	0.554375	0.613336	0.597328	0.592277	0.602435	0.587572	0.55859	0.609392	0.621056	0.541484	0.613078	0.566617	0.562734	0.607935	0.706629	0.745971	0.610491
TCGA-A8-A09E-01	0.574281	0.573932	0.571079	0.564452	0.576663	0.587137	0.57946	0.578367	0.592917	0.57498	0.55461	0.563048	0.582945	0.590083	0.549323	0.580647	0.561273	0.570316	0.529731	0.545988	0.468053	0.594502	0.505826	0.585842	0.556695	0.58589	0.573637	0.589492	0.550544	0.501388	0.559741	0.564096	0.555815	0.614405	0.580152	0.557408	0.59085	0.572145	0.550861	0.587779	0.583833	0.558473	0.600759	0.573762	0.56685	0.603556	0.683567	0.732433	0.560422
TCGA-A8-A09G-01	0.622607	0.608413	0.574726	0.570909	0.596668	0.599946	0.594503	0.587193	0.597149	0.583033	0.577989	0.579093	0.600178	0.594759	0.566994	0.569157	0.578482	0.570605	0.540064	0.573693	0.503067	0.585418	0.530837	0.589056	0.571066	0.603564	0.59379	0.594676	0.566071	0.520237	0.578231	0.563473	0.570811	0.651861	0.579073	0.571092	0.598067	0.581549	0.554158	0.586812	0.603329	0.549596	0.597771	0.571857	0.564884	0.613863	0.730279	0.732616	0.592416
TCGA-A8-A09I-01	0.602625	0.606288	0.589736	0.589285	0.610128	0.623372	0.610408	0.603558	0.633166	0.597613	0.600381	0.599352	0.608847	0.624173	0.582378	0.595099	0.59403	0.58584	0.539103	0.58726	0.506138	0.611982	0.543503	0.607858	0.578304	0.609064	0.603796	0.606938	0.576293	0.537792	0.600066	0.565352	0.585696	0.63918	0.595242	0.593311	0.629233	0.61154	0.593155	0.610932	0.60498	0.58447	0.630074	0.60696	0.593351	0.626871	0.715589	0.745856	0.60009
TCGA-A8-A09M-01	0.598292	0.569498	0.572001	0.569594	0.590058	0.58476	0.604386	0.59095	0.599484	0.564305	0.572549	0.580542	0.592479	0.619892	0.566648	0.571675	0.579135	0.54693	0.535849	0.568819	0.518464	0.592205	0.543528	0.58956	0.569361	0.584235	0.587483	0.586593	0.544331	0.519699	0.578264	0.570986	0.553993	0.620059	0.569377	0.588034	0.58571	0.590062	0.560549	0.567122	0.571956	0.546054	0.59315	0.568738	0.552616	0.591889	0.692498	0.73965	0.582143
TCGA-A8-A09N-01	0.599749	0.577426	0.563733	0.562275	0.592641	0.598736	0.601848	0.581086	0.606354	0.577148	0.579796	0.584175	0.600993	0.605792	0.564771	0.568623	0.573173	0.562955	0.525193	0.565187	0.49156	0.579526	0.519088	0.57972	0.562706	0.595989	0.579146	0.59181	0.554541	0.526888	0.566515	0.548829	0.55494	0.622896	0.575053	0.569463	0.595275	0.575064	0.55337	0.588893	0.595321	0.541591	0.604604	0.574402	0.566549	0.598828	0.71308	0.728949	0.582509
TCGA-A8-A09Q-01	0.633117	0.570872	0.580714	0.578501	0.602311	0.585145	0.600456	0.610425	0.597159	0.587054	0.582288	0.592147	0.613621	0.608284	0.562044	0.586827	0.584348	0.552945	0.551792	0.574908	0.512411	0.589093	0.534212	0.596883	0.570827	0.599373	0.598255	0.595899	0.556601	0.524187	0.587609	0.575702	0.559001	0.603977	0.576506	0.57291	0.573004	0.58045	0.538454	0.579436	0.578905	0.527177	0.572722	0.551293	0.539383	0.598043	0.718558	0.739237	0.596952
TCGA-A8-A09R-01	0.603551	0.544034	0.580342	0.584262	0.601738	0.620662	0.60035	0.593675	0.598659	0.583325	0.577361	0.606054	0.598782	0.613211	0.575095	0.587921	0.57415	0.563565	0.54412	0.573385	0.475691	0.598205	0.501919	0.605292	0.547485	0.58191	0.587446	0.59704	0.536224	0.520701	0.554406	0.548265	0.528636	0.597673	0.573463	0.591432	0.58851	0.583357	0.549766	0.596031	0.597056	0.534239	0.591444	0.56764	0.545777	0.58636	0.679432	0.747342	0.586555
TCGA-A8-A09T-01	0.563692	0.547466	0.551811	0.551838	0.583357	0.592138	0.589218	0.564419	0.584724	0.562867	0.558861	0.58819	0.590438	0.597681	0.555575	0.561782	0.554109	0.547046	0.503829	0.550862	0.465536	0.572565	0.479662	0.567706	0.545729	0.569573	0.571082	0.583079	0.52976	0.508492	0.549041	0.524711	0.534203	0.585282	0.564609	0.571524	0.575329	0.568557	0.54028	0.572543	0.564836	0.523476	0.58426	0.558072	0.545017	0.565881	0.679141	0.71099	0.580093
TCGA-A8-A09V-01	0.580333	0.558435	0.559757	0.556569	0.580033	0.589431	0.588355	0.560824	0.572409	0.568984	0.571592	0.582038	0.591922	0.603422	0.555838	0.563843	0.55904	0.535305	0.513093	0.56147	0.494847	0.576107	0.511337	0.568536	0.563941	0.56581	0.572609	0.587817	0.545548	0.519924	0.565464	0.537098	0.545413	0.577491	0.560564	0.585446	0.571733	0.577669	0.54631	0.562591	0.576399	0.516575	0.577407	0.547387	0.52681	0.559871	0.680551	0.691551	0.573801
TCGA-A8-A09W-01	0.590275	0.546203	0.536197	0.532707	0.575267	0.592079	0.592302	0.562425	0.588544	0.554038	0.567848	0.578347	0.588931	0.592734	0.545294	0.554573	0.557728	0.537125	0.515036	0.555107	0.462478	0.564689	0.490053	0.573667	0.53594	0.582158	0.563479	0.574824	0.526885	0.512929	0.538159	0.512348	0.52535	0.602064	0.557237	0.546587	0.571513	0.54713	0.530077	0.57131	0.574734	0.515294	0.577989	0.542078	0.536402	0.565705	0.690793	0.683108	0.577986
TCGA-A8-A09X-01	0.612166	0.606688	0.575354	0.578127	0.604163	0.602893	0.597143	0.599581	0.616778	0.602434	0.587953	0.590974	0.614863	0.598294	0.567821	0.584704	0.586597	0.578469	0.532243	0.564344	0.488711	0.60292	0.53496	0.599358	0.581112	0.630385	0.596019	0.601469	0.57657	0.525607	0.594763	0.577995	0.582056	0.67057	0.602984	0.567875	0.599746	0.599196	0.568698	0.605738	0.602445	0.567301	0.606661	0.586931	0.576124	0.632533	0.737154	0.736856	0.590921
TCGA-A8-A09Z-01	0.585907	0.60305	0.588814	0.582116	0.596699	0.582258	0.605541	0.601798	0.606907	0.583409	0.576715	0.580742	0.59467	0.602061	0.555533	0.574521	0.57751	0.566315	0.534342	0.562769	0.5176	0.612474	0.546047	0.591117	0.588987	0.608314	0.612095	0.598531	0.573657	0.519235	0.592267	0.589939	0.58764	0.60497	0.574988	0.592846	0.599119	0.587172	0.580489	0.577966	0.570933	0.581852	0.597871	0.588688	0.570999	0.608903	0.655376	0.683942	0.576082
TCGA-A8-A0A1-01	0.576149	0.557413	0.563241	0.558748	0.584964	0.593184	0.591749	0.566436	0.579537	0.577032	0.575263	0.585037	0.592872	0.606556	0.562247	0.570008	0.561357	0.542129	0.514127	0.559147	0.483929	0.578595	0.502249	0.573019	0.559564	0.570209	0.574684	0.587836	0.541862	0.520715	0.5668	0.534844	0.546568	0.58034	0.561402	0.583565	0.575344	0.579089	0.541637	0.572295	0.569778	0.526116	0.583067	0.556488	0.53256	0.571808	0.677574	0.700513	0.579871
TCGA-A8-A0A2-01	0.598731	0.561997	0.57012	0.562953	0.602866	0.593635	0.601119	0.58419	0.579696	0.582085	0.580211	0.593172	0.603082	0.609277	0.56463	0.577644	0.57071	0.549292	0.534144	0.566978	0.501125	0.575232	0.515992	0.579987	0.58029	0.590112	0.584124	0.594976	0.54618	0.52985	0.576612	0.556988	0.546366	0.586872	0.574266	0.591315	0.575494	0.579677	0.54807	0.569125	0.584678	0.526104	0.580787	0.555103	0.53069	0.5838	0.697865	0.707055	0.586743
TCGA-A8-A0A4-01	0.5946	0.555871	0.56372	0.56102	0.588012	0.595353	0.604906	0.569736	0.589022	0.578383	0.565463	0.581215	0.600295	0.612121	0.56269	0.57361	0.573695	0.562403	0.534314	0.571951	0.482533	0.576461	0.505612	0.577686	0.562719	0.5826	0.575506	0.587798	0.538985	0.521109	0.557042	0.552139	0.53761	0.594832	0.578995	0.582489	0.585445	0.575959	0.557886	0.600338	0.607162	0.537519	0.605225	0.567429	0.554444	0.586453	0.701155	0.718844	0.585313
TCGA-A8-A0A6-01	0.605094	0.589505	0.591061	0.580254	0.582531	0.612504	0.597778	0.581366	0.611215	0.595787	0.585493	0.586981	0.606218	0.613852	0.581502	0.570795	0.572628	0.566557	0.52703	0.572714	0.491732	0.594073	0.505135	0.594701	0.577764	0.592977	0.57861	0.60793	0.561181	0.52593	0.565811	0.546791	0.563973	0.620587	0.58234	0.597306	0.603787	0.597489	0.567841	0.595385	0.605785	0.55365	0.613833	0.595553	0.565462	0.597862	0.713695	0.746562	0.578231
TCGA-A8-A0A7-01	0.627874	0.60722	0.598668	0.597518	0.628361	0.63428	0.640084	0.631716	0.654863	0.605074	0.600861	0.620181	0.640201	0.634998	0.594761	0.614964	0.610072	0.615636	0.570514	0.599069	0.530436	0.617717	0.558426	0.631131	0.590056	0.643379	0.633154	0.623732	0.584312	0.549315	0.601436	0.600265	0.588595	0.678843	0.620014	0.603815	0.636631	0.602996	0.602788	0.64237	0.638885	0.58752	0.649623	0.614751	0.614842	0.661743	0.744557	0.77889	0.620256
TCGA-A8-A0A9-01	0.603241	0.57669	0.589384	0.58338	0.626881	0.615705	0.627535	0.617821	0.613402	0.610751	0.595075	0.612894	0.621269	0.6319	0.576303	0.601439	0.591906	0.575642	0.550145	0.588119	0.508419	0.608361	0.532387	0.608162	0.585749	0.601778	0.614944	0.61679	0.566208	0.532697	0.593335	0.575587	0.569857	0.60548	0.591761	0.611188	0.602382	0.610012	0.57244	0.601186	0.590864	0.561626	0.60595	0.584124	0.565508	0.607195	0.697655	0.735329	0.61265
TCGA-A8-A0AB-01	0.595278	0.576548	0.587027	0.579974	0.59353	0.613145	0.602181	0.576778	0.597807	0.605061	0.587517	0.595891	0.606132	0.612122	0.574184	0.576731	0.577245	0.553952	0.523603	0.576434	0.486858	0.58978	0.497622	0.588083	0.576521	0.593568	0.585101	0.607189	0.561069	0.531044	0.568292	0.546263	0.552234	0.623331	0.576096	0.581143	0.601588	0.596283	0.558925	0.593161	0.599265	0.539629	0.604141	0.580459	0.550509	0.596193	0.708971	0.731476	0.594157
TCGA-A8-A0AD-01	0.577906	0.52908	0.549503	0.547915	0.592507	0.579081	0.592257	0.562947	0.565319	0.557435	0.566474	0.594078	0.582729	0.604429	0.553029	0.568565	0.559514	0.52066	0.519994	0.557198	0.482627	0.574114	0.498143	0.56489	0.54031	0.554214	0.568105	0.577351	0.516669	0.517031	0.561589	0.527106	0.511257	0.562511	0.544281	0.571535	0.543184	0.563605	0.517704	0.555043	0.5631	0.495036	0.56214	0.525969	0.508257	0.542025	0.664666	0.668252	0.575792
TCGA-AC-A23C-01	0.599673	0.578678	0.571826	0.565	0.589783	0.608525	0.584934	0.573687	0.600362	0.580188	0.580504	0.583804	0.5915	0.602462	0.566017	0.570212	0.563778	0.561606	0.514631	0.563553	0.504902	0.587988	0.522827	0.583179	0.567047	0.596241	0.587319	0.587754	0.545899	0.52486	0.562061	0.54411	0.549383	0.62563	0.574191	0.578395	0.600369	0.584102	0.563176	0.594379	0.596771	0.553719	0.60375	0.587426	0.560523	0.603755	0.728258	0.74312	0.580697
TCGA-AC-A23E-01	0.572042	0.536561	0.55536	0.551795	0.610881	0.605511	0.611304	0.574996	0.588562	0.579128	0.582018	0.608325	0.602076	0.616578	0.576049	0.587436	0.573213	0.549696	0.518714	0.573968	0.468075	0.583258	0.482063	0.584172	0.544816	0.567692	0.583014	0.593381	0.526206	0.528216	0.551579	0.534806	0.52758	0.5755	0.576545	0.5873	0.584641	0.582878	0.541185	0.595639	0.590928	0.524976	0.595573	0.566902	0.546493	0.556713	0.670188	0.699026	0.590243
TCGA-AC-A23G-01	0.55337	0.523949	0.561802	0.558523	0.610599	0.623767	0.614885	0.590158	0.607453	0.578024	0.567955	0.605721	0.605019	0.611548	0.570074	0.597355	0.57914	0.586193	0.530088	0.573804	0.459803	0.588945	0.479561	0.583461	0.540912	0.577366	0.585425	0.59949	0.529784	0.516864	0.554889	0.549712	0.536671	0.570569	0.591943	0.599271	0.610421	0.576996	0.562435	0.628833	0.610732	0.560555	0.634011	0.593901	0.576811	0.57494	0.651638	0.71382	0.596486
TCGA-AC-A23H-01	0.560136	0.573886	0.562245	0.565604	0.613752	0.611375	0.587225	0.582767	0.616547	0.5853	0.573906	0.595499	0.604327	0.587368	0.556709	0.591123	0.565794	0.595599	0.519395	0.559971	0.467188	0.597716	0.500907	0.591483	0.551592	0.613744	0.59279	0.577624	0.553085	0.5255	0.557021	0.547816	0.560372	0.636828	0.596316	0.560827	0.613547	0.573124	0.573466	0.632783	0.608753	0.576054	0.616977	0.605325	0.587915	0.629646	0.722389	0.729329	0.578083
TCGA-AC-A2B8-01	0.578573	0.555156	0.565266	0.56039	0.597235	0.604594	0.605016	0.570836	0.593576	0.584628	0.577045	0.594057	0.601847	0.614542	0.565384	0.580724	0.571224	0.545438	0.522886	0.569742	0.470309	0.589222	0.492218	0.583883	0.563232	0.577724	0.581163	0.592326	0.539095	0.522654	0.561202	0.539815	0.550267	0.595913	0.571983	0.583838	0.583896	0.585851	0.547637	0.583199	0.585557	0.532949	0.59663	0.567992	0.546276	0.576363	0.694241	0.726073	0.592959
TCGA-AC-A2BK-01	0.611414	0.535915	0.572081	0.57382	0.617294	0.66032	0.66711	0.651746	0.650471	0.594276	0.584281	0.619897	0.616358	0.639274	0.615405	0.603756	0.643067	0.610521	0.597977	0.645046	0.512291	0.590438	0.521036	0.621125	0.559696	0.622597	0.611806	0.626083	0.55327	0.535151	0.554583	0.599422	0.540948	0.57288	0.612461	0.599373	0.649692	0.577388	0.570472	0.62734	0.647338	0.548381	0.639857	0.557386	0.578397	0.59822	0.614251	0.628841	0.658809
TCGA-AC-A2BM-01	0.596663	0.541939	0.57542	0.575114	0.57742	0.566452	0.584132	0.597848	0.578543	0.563821	0.562812	0.573218	0.583934	0.601776	0.556862	0.581053	0.568609	0.533534	0.551665	0.557997	0.519395	0.579195	0.529479	0.571985	0.569253	0.578507	0.588909	0.592279	0.531397	0.507852	0.578218	0.572945	0.535758	0.562015	0.549355	0.579117	0.553572	0.56898	0.524696	0.54143	0.548433	0.511056	0.552541	0.531678	0.513243	0.571229	0.659738	0.725378	0.581169
TCGA-AC-A2FB-01	0.593941	0.568712	0.565697	0.561693	0.560921	0.59217	0.57864	0.557354	0.587429	0.574525	0.566432	0.562813	0.585626	0.600395	0.550957	0.542346	0.554356	0.546324	0.512506	0.55445	0.487282	0.567177	0.504304	0.568023	0.552673	0.589981	0.562403	0.590036	0.533671	0.510005	0.557399	0.53107	0.54818	0.612528	0.553318	0.576661	0.5931	0.576553	0.550252	0.578104	0.581289	0.540353	0.59288	0.580531	0.546552	0.583201	0.700152	0.735801	0.566955
TCGA-AC-A2FE-01	0.593603	0.568051	0.582872	0.577138	0.592372	0.592602	0.604417	0.588764	0.600689	0.589905	0.569303	0.581423	0.595579	0.612425	0.559906	0.580178	0.570482	0.554445	0.535875	0.56109	0.484623	0.598013	0.507722	0.588027	0.566454	0.585099	0.582942	0.599281	0.543277	0.513845	0.581446	0.563126	0.557534	0.608218	0.569998	0.584423	0.591304	0.590743	0.544793	0.584873	0.578029	0.540293	0.595652	0.575968	0.551365	0.596412	0.694311	0.745458	0.579473
TCGA-AC-A2FF-01	0.567172	0.534833	0.556836	0.550056	0.58916	0.603776	0.614544	0.555751	0.582575	0.581725	0.571863	0.599652	0.604919	0.622082	0.579488	0.565352	0.570917	0.542034	0.521515	0.572388	0.460727	0.575358	0.482185	0.576135	0.548891	0.566486	0.568944	0.587239	0.523935	0.528538	0.548617	0.519189	0.530588	0.577404	0.569261	0.592158	0.586724	0.589226	0.552346	0.605488	0.61102	0.529481	0.614931	0.570241	0.550977	0.554556	0.658108	0.65898	0.586171
TCGA-AC-A2FG-01	0.560627	0.55145	0.547545	0.536987	0.552563	0.579612	0.572066	0.53232	0.576117	0.562312	0.549198	0.555726	0.572644	0.578769	0.545291	0.53323	0.543833	0.537029	0.491428	0.536837	0.459731	0.562624	0.473809	0.548807	0.542189	0.558786	0.544441	0.575012	0.521697	0.49953	0.541329	0.50813	0.538548	0.589815	0.548922	0.569938	0.584738	0.564505	0.545078	0.579677	0.579085	0.53755	0.602598	0.575684	0.555762	0.56183	0.662005	0.683183	0.550883
TCGA-AC-A2FK-01	0.530492	0.523256	0.527945	0.518729	0.536748	0.581074	0.562135	0.504947	0.565612	0.554684	0.528789	0.552106	0.563919	0.576848	0.547137	0.511257	0.532464	0.527975	0.466059	0.537104	0.429916	0.535693	0.436383	0.536868	0.521599	0.540706	0.521711	0.557039	0.496507	0.496937	0.51213	0.470961	0.520277	0.570662	0.545302	0.564582	0.581144	0.559372	0.544827	0.598164	0.600472	0.535248	0.610038	0.58752	0.552387	0.536443	0.628547	0.636898	0.538332
TCGA-AC-A2FM-01	0.585085	0.54554	0.560218	0.555306	0.584488	0.572538	0.584333	0.577485	0.569833	0.563855	0.554492	0.566933	0.585271	0.576045	0.549106	0.567638	0.559209	0.551752	0.532261	0.562413	0.471572	0.573604	0.49472	0.574371	0.538573	0.574429	0.579741	0.570828	0.529871	0.504916	0.557543	0.560382	0.538915	0.581195	0.566607	0.569134	0.569858	0.559554	0.531105	0.570582	0.580421	0.523523	0.582843	0.550094	0.536446	0.579098	0.70045	0.718995	0.572055
TCGA-AC-A2FO-01	0.606009	0.566253	0.568569	0.560236	0.591197	0.590972	0.61257	0.580611	0.594025	0.57486	0.567011	0.580838	0.595978	0.61061	0.564209	0.569811	0.577397	0.564885	0.538905	0.566292	0.495648	0.581914	0.514774	0.5859	0.560489	0.588886	0.580556	0.593773	0.534079	0.514599	0.566461	0.562901	0.554914	0.603921	0.569317	0.587503	0.595857	0.581072	0.559434	0.596154	0.60085	0.541809	0.608297	0.572331	0.556521	0.589222	0.699905	0.735401	0.586214
TCGA-AC-A2QH-01	0.589231	0.429905	0.585503	0.579257	0.66669	0.613634	0.692809	0.641984	0.567135	0.585285	0.575935	0.647537	0.611855	0.666398	0.615464	0.651061	0.648089	0.562013	0.655518	0.658176	0.478488	0.608416	0.491424	0.609229	0.538876	0.558179	0.588406	0.601773	0.459692	0.588417	0.530425	0.610684	0.452194	0.455672	0.594697	0.605992	0.5405	0.54482	0.485764	0.595032	0.655416	0.451889	0.562838	0.479412	0.474025	0.505317	0.562943	0.551595	0.664616
TCGA-AC-A2QI-01	0.571844	0.549208	0.561129	0.555085	0.605313	0.600574	0.606854	0.583486	0.592165	0.575781	0.562258	0.591437	0.599524	0.607188	0.557752	0.58523	0.56929	0.560574	0.529197	0.565412	0.482966	0.582711	0.498887	0.579178	0.549772	0.570995	0.582839	0.592593	0.533196	0.510631	0.565873	0.554659	0.551551	0.584337	0.576538	0.588901	0.588347	0.579436	0.554007	0.592982	0.591433	0.548553	0.606551	0.575791	0.55532	0.582027	0.678725	0.713768	0.592175
TCGA-AC-A2QJ-01	0.492168	0.503462	0.538886	0.531616	0.641916	0.61604	0.618711	0.592015	0.610601	0.552013	0.550839	0.604727	0.592003	0.609199	0.5772	0.603732	0.586151	0.639058	0.523032	0.573083	0.451114	0.593764	0.482369	0.571566	0.511552	0.554048	0.601338	0.571283	0.516388	0.519245	0.570538	0.567567	0.531461	0.566681	0.608545	0.592128	0.631271	0.577263	0.604177	0.672063	0.601477	0.621896	0.670958	0.629557	0.635586	0.5914	0.573139	0.62199	0.59724
TCGA-AC-A3BB-01	0.575022	0.545389	0.563427	0.555743	0.582223	0.575451	0.588822	0.577541	0.583881	0.560446	0.546945	0.570464	0.583825	0.589681	0.545436	0.570341	0.558675	0.543394	0.531289	0.553171	0.479267	0.581016	0.501053	0.569366	0.552639	0.568801	0.574695	0.58141	0.527395	0.499324	0.559944	0.557337	0.55343	0.583499	0.562015	0.57831	0.574625	0.568991	0.531011	0.570291	0.569041	0.5301	0.587793	0.553632	0.545507	0.58547	0.686941	0.737169	0.575294
TCGA-AC-A3EH-01	0.560826	0.548957	0.561925	0.555031	0.60214	0.594957	0.594538	0.577922	0.596982	0.570569	0.556989	0.579508	0.589033	0.594978	0.546014	0.572173	0.562071	0.566875	0.520883	0.555267	0.467198	0.583289	0.489983	0.57141	0.545367	0.585842	0.575861	0.5871	0.533771	0.501301	0.54871	0.545998	0.549193	0.612227	0.565173	0.578329	0.601183	0.570541	0.556291	0.594673	0.57432	0.554363	0.608053	0.583702	0.566397	0.597978	0.67971	0.732962	0.584126
TCGA-AC-A3HN-01	0.58279	0.559366	0.58005	0.572287	0.610155	0.611188	0.615405	0.591694	0.601135	0.596797	0.58634	0.602242	0.611982	0.622121	0.578917	0.591651	0.585168	0.571561	0.534204	0.577585	0.49096	0.600949	0.504476	0.586561	0.573779	0.591272	0.590881	0.610057	0.546328	0.525449	0.585313	0.560509	0.553937	0.597039	0.587029	0.599167	0.600868	0.587258	0.563824	0.604827	0.604175	0.553294	0.616216	0.585645	0.562942	0.591914	0.687149	0.723321	0.598969
TCGA-AC-A3OD-01	0.619554	0.589469	0.587033	0.579757	0.578878	0.606154	0.597849	0.575361	0.600982	0.59849	0.581148	0.583953	0.600598	0.61595	0.57833	0.566652	0.576871	0.551684	0.525384	0.571638	0.498561	0.593692	0.514896	0.585235	0.584663	0.590919	0.582793	0.601067	0.564434	0.529762	0.577893	0.55636	0.567171	0.615037	0.570791	0.584724	0.596424	0.592318	0.562346	0.58113	0.59886	0.54361	0.596569	0.581598	0.549795	0.592842	0.717494	0.736049	0.581329
TCGA-AC-A3QP-01	0.547226	0.54505	0.551141	0.541039	0.579607	0.579208	0.589284	0.567107	0.580463	0.559029	0.543994	0.566565	0.57761	0.579725	0.547745	0.55281	0.553645	0.558952	0.505637	0.546184	0.4615	0.570735	0.480724	0.562642	0.542642	0.55969	0.568222	0.580035	0.525767	0.492483	0.560443	0.541932	0.553689	0.589877	0.568426	0.580992	0.591458	0.568584	0.551039	0.592687	0.571005	0.55757	0.612485	0.582435	0.572861	0.579254	0.664405	0.709347	0.563108
TCGA-AC-A3QQ-01	0.531003	0.548347	0.531001	0.520997	0.556904	0.549563	0.557134	0.546607	0.569063	0.535017	0.513066	0.527812	0.544598	0.551106	0.506102	0.536881	0.524218	0.554254	0.491202	0.508861	0.446103	0.549553	0.473102	0.545851	0.515687	0.54302	0.555664	0.552692	0.519463	0.463249	0.556877	0.53673	0.546341	0.583355	0.5467	0.540212	0.571633	0.543223	0.527626	0.567946	0.536746	0.544487	0.581417	0.556231	0.555965	0.568692	0.66267	0.708452	0.54007
TCGA-AC-A3TM-01	0.541871	0.54153	0.549824	0.543459	0.572733	0.566712	0.56688	0.572444	0.590417	0.548696	0.52033	0.541239	0.560027	0.562518	0.515914	0.555708	0.537289	0.570109	0.515495	0.523717	0.453431	0.563373	0.476624	0.559014	0.533927	0.560873	0.570946	0.571257	0.523199	0.471017	0.552887	0.558088	0.545398	0.593282	0.564895	0.552402	0.582364	0.547925	0.539436	0.585099	0.560863	0.554495	0.600068	0.568919	0.575345	0.591255	0.671445	0.748179	0.549633
TCGA-AC-A3TN-01	0.526202	0.531318	0.533424	0.521407	0.566183	0.553355	0.56052	0.546937	0.562081	0.536482	0.526797	0.542256	0.553055	0.559188	0.516845	0.540816	0.530604	0.53554	0.490762	0.514826	0.452577	0.55588	0.473597	0.537284	0.522956	0.549583	0.554996	0.555713	0.511237	0.463354	0.553522	0.536514	0.537238	0.570452	0.543569	0.55323	0.562681	0.542851	0.528961	0.560821	0.542518	0.533163	0.578562	0.549078	0.543076	0.567632	0.654575	0.699005	0.544399
TCGA-AC-A3W5-01	0.593044	0.583543	0.576476	0.570232	0.617593	0.609113	0.616103	0.599294	0.604103	0.589932	0.575425	0.595867	0.605617	0.607075	0.573252	0.594294	0.588188	0.60265	0.54981	0.572743	0.473955	0.604802	0.508942	0.603159	0.56744	0.606669	0.594135	0.5993	0.553393	0.513103	0.583704	0.570697	0.566413	0.66914	0.60242	0.586019	0.615723	0.594021	0.570884	0.621819	0.609986	0.567915	0.632071	0.594985	0.587557	0.625506	0.726236	0.754949	0.603997
TCGA-AC-A3W6-01	0.605593	0.556552	0.572574	0.567894	0.610601	0.580138	0.61084	0.595849	0.579147	0.578703	0.566623	0.586223	0.598856	0.606477	0.560404	0.595741	0.578105	0.561272	0.550699	0.569844	0.491328	0.591759	0.513208	0.58023	0.56319	0.581982	0.586724	0.598577	0.540356	0.520372	0.575317	0.580766	0.561725	0.581346	0.573819	0.580869	0.573891	0.574257	0.539157	0.574281	0.576483	0.526308	0.580649	0.541866	0.537993	0.582688	0.699528	0.722813	0.595115
TCGA-AC-A3W7-01	0.573164	0.583892	0.574975	0.56214	0.597184	0.599741	0.596958	0.573993	0.599211	0.57713	0.563105	0.575436	0.595683	0.591754	0.562902	0.571909	0.563949	0.591418	0.518277	0.559143	0.476565	0.586684	0.497498	0.570197	0.562881	0.593732	0.581997	0.590139	0.558826	0.509512	0.57617	0.556148	0.580788	0.615096	0.593468	0.587284	0.617329	0.584357	0.57872	0.613568	0.604615	0.582472	0.63624	0.608156	0.593116	0.617192	0.703828	0.738233	0.584051
TCGA-AC-A3YI-01	0.540066	0.55143	0.573333	0.566129	0.616255	0.63418	0.620114	0.575788	0.610289	0.596329	0.578177	0.611014	0.618741	0.614109	0.582622	0.585439	0.574282	0.593838	0.515795	0.57414	0.45094	0.594136	0.47482	0.587248	0.556327	0.582335	0.590106	0.598736	0.541092	0.53209	0.567132	0.537232	0.560598	0.596895	0.607004	0.617073	0.635687	0.605415	0.602871	0.653812	0.627513	0.597426	0.659825	0.632905	0.612368	0.594062	0.654862	0.692909	0.598712
TCGA-AC-A3YJ-01	0.53303	0.506109	0.513305	0.506837	0.518818	0.519218	0.533183	0.513695	0.531962	0.519274	0.50643	0.522317	0.522549	0.545162	0.515392	0.516324	0.513182	0.485673	0.462878	0.502433	0.448308	0.525634	0.458567	0.511634	0.501086	0.512129	0.513173	0.537702	0.48019	0.455636	0.522314	0.498042	0.503037	0.536396	0.49983	0.521775	0.519388	0.520806	0.481731	0.503653	0.500606	0.479422	0.527472	0.510936	0.492433	0.521768	0.630554	0.659968	0.512398
TCGA-AC-A4ZE-01	0.560432	0.553964	0.545067	0.536878	0.553979	0.557292	0.559143	0.556522	0.561609	0.542864	0.531797	0.537041	0.56337	0.565305	0.51344	0.542337	0.538368	0.539025	0.511921	0.523101	0.477834	0.561007	0.506053	0.548706	0.542578	0.578164	0.553735	0.562316	0.529994	0.477812	0.565441	0.551759	0.55032	0.584013	0.546015	0.553559	0.57062	0.556964	0.541065	0.545035	0.542529	0.529253	0.567718	0.543281	0.53925	0.587452	0.67754	0.719843	0.551642
TCGA-AC-A5EH-01	0.5947	0.569748	0.573182	0.570438	0.622934	0.609625	0.613313	0.601663	0.609391	0.583078	0.576574	0.60977	0.606596	0.621048	0.579848	0.607829	0.587233	0.601534	0.53806	0.583958	0.490826	0.607842	0.515165	0.601621	0.5522	0.591312	0.602932	0.597487	0.541609	0.527521	0.567889	0.571388	0.548164	0.632503	0.609758	0.597021	0.598562	0.589118	0.578011	0.630022	0.615509	0.560319	0.626425	0.588856	0.577466	0.618175	0.691576	0.725838	0.60107
TCGA-AC-A5XS-01	0.572216	0.574315	0.554414	0.541916	0.569169	0.564754	0.575599	0.5701	0.590276	0.552216	0.537819	0.546821	0.567508	0.583292	0.540841	0.553432	0.556195	0.556691	0.519839	0.54612	0.485554	0.573456	0.515026	0.56841	0.540584	0.581523	0.576162	0.571467	0.534299	0.494718	0.56346	0.558061	0.56269	0.615057	0.562537	0.560784	0.594464	0.563685	0.557803	0.578469	0.56732	0.55643	0.604372	0.565865	0.57316	0.599416	0.683956	0.731498	0.563239
TCGA-AC-A5XU-01	0.592592	0.52815	0.565037	0.565877	0.602592	0.588237	0.589818	0.592496	0.580132	0.565307	0.560098	0.588962	0.582848	0.58312	0.548367	0.592398	0.563825	0.55585	0.540887	0.56163	0.469798	0.581913	0.501088	0.578011	0.54028	0.558288	0.580757	0.59107	0.511332	0.509404	0.552497	0.557437	0.531765	0.546182	0.574204	0.570926	0.558722	0.56329	0.517895	0.57781	0.585593	0.515635	0.57632	0.536299	0.529631	0.556314	0.665922	0.706883	0.586275
TCGA-AC-A62V-01	0.570409	0.540211	0.542474	0.541421	0.602953	0.560204	0.588535	0.593664	0.577319	0.555792	0.549022	0.581411	0.57739	0.592484	0.541712	0.581013	0.56948	0.552464	0.538563	0.565857	0.473203	0.574569	0.511802	0.571776	0.534471	0.56084	0.580031	0.568736	0.525819	0.508783	0.565679	0.572977	0.539467	0.582233	0.565023	0.574708	0.55979	0.565089	0.534817	0.569234	0.555773	0.52433	0.576388	0.531289	0.537268	0.585487	0.646989	0.693988	0.574475
TCGA-AC-A62X-01	0.524175	0.539253	0.550646	0.547702	0.570505	0.606418	0.583502	0.560775	0.621904	0.572	0.533962	0.552142	0.565858	0.581655	0.545689	0.560427	0.572276	0.592876	0.518899	0.548281	0.423704	0.565828	0.472714	0.554987	0.525995	0.587324	0.559555	0.562434	0.533296	0.491311	0.548924	0.544975	0.538719	0.605921	0.586672	0.542474	0.623281	0.549866	0.579295	0.630254	0.602288	0.598491	0.638911	0.613147	0.615002	0.609328	0.62527	0.650158	0.583976
TCGA-AC-A62Y-01	0.544539	0.534878	0.539931	0.533384	0.557711	0.557552	0.556666	0.547138	0.559185	0.542144	0.541605	0.546682	0.556769	0.561572	0.527285	0.539823	0.528775	0.519924	0.485678	0.516953	0.458605	0.565707	0.481634	0.549175	0.529558	0.547785	0.554083	0.559016	0.512885	0.465847	0.552541	0.524959	0.54505	0.566369	0.534524	0.545819	0.55096	0.549855	0.516612	0.544245	0.529478	0.513435	0.557075	0.53096	0.526706	0.56341	0.654101	0.688179	0.548346
TCGA-AC-A6IV-01	0.599739	0.558091	0.589362	0.58163	0.601488	0.593688	0.615051	0.599595	0.590341	0.592333	0.576056	0.598879	0.605167	0.619998	0.576312	0.601629	0.591516	0.567509	0.555774	0.581544	0.504416	0.607565	0.526686	0.607847	0.57541	0.583468	0.597634	0.605115	0.54908	0.524789	0.588485	0.581016	0.563996	0.58602	0.582418	0.605708	0.59382	0.604884	0.558167	0.586662	0.588515	0.541916	0.594819	0.566531	0.552926	0.582149	0.677229	0.732664	0.592695
TCGA-AC-A6IW-01	0.593843	0.580309	0.581505	0.580265	0.604321	0.649922	0.633884	0.626788	0.66645	0.588547	0.57431	0.598007	0.616973	0.616953	0.6032	0.572765	0.606961	0.628198	0.559814	0.597021	0.515721	0.602242	0.549925	0.612725	0.564821	0.626456	0.607848	0.609805	0.569625	0.53164	0.60466	0.575025	0.581434	0.617652	0.625628	0.595284	0.65859	0.607731	0.605555	0.650239	0.62803	0.621993	0.663612	0.627847	0.629548	0.62133	0.646759	0.671466	0.619852
TCGA-AC-A6IX-01	0.59179	0.568608	0.582972	0.574693	0.590839	0.600438	0.607287	0.571822	0.598518	0.58864	0.57084	0.580525	0.597296	0.608582	0.558834	0.582615	0.565851	0.560918	0.535154	0.564925	0.471504	0.599315	0.50262	0.594486	0.570258	0.592643	0.576448	0.601352	0.542528	0.520901	0.562442	0.554609	0.559108	0.621654	0.578731	0.582324	0.595406	0.580844	0.556738	0.594965	0.609583	0.547061	0.614134	0.58398	0.559111	0.599802	0.709074	0.74471	0.577059
TCGA-AC-A6NO-01	0.567181	0.568197	0.570049	0.560832	0.591292	0.592949	0.590065	0.575613	0.591228	0.574579	0.562419	0.569924	0.5907	0.594043	0.558962	0.571783	0.571542	0.574885	0.518586	0.558299	0.488278	0.583388	0.506996	0.568931	0.560901	0.584159	0.57932	0.588396	0.545757	0.515175	0.570466	0.557639	0.563858	0.610212	0.575182	0.584758	0.606326	0.583403	0.565927	0.588862	0.57737	0.559067	0.610804	0.588527	0.572809	0.599435	0.685476	0.73639	0.583497
TCGA-AC-A7VB-01	0.576255	0.57854	0.581602	0.574689	0.589565	0.572329	0.575536	0.589591	0.590356	0.575976	0.565897	0.556193	0.583393	0.579671	0.538797	0.571824	0.56618	0.565512	0.53642	0.550655	0.503476	0.600805	0.529537	0.573566	0.579038	0.593117	0.594821	0.57947	0.563921	0.508242	0.582471	0.587274	0.567573	0.614163	0.568976	0.571239	0.583433	0.561493	0.562373	0.569771	0.5586	0.564883	0.578544	0.574731	0.558925	0.623743	0.687016	0.732024	0.569544
TCGA-AC-A7VC-01	0.532076	0.450432	0.548233	0.546692	0.682388	0.615614	0.668078	0.624818	0.569387	0.57847	0.585656	0.649604	0.612065	0.65496	0.614046	0.62386	0.632214	0.582657	0.578987	0.621986	0.476517	0.607027	0.489072	0.59829	0.525678	0.53303	0.606982	0.592847	0.476163	0.567691	0.554133	0.588539	0.487829	0.485472	0.599983	0.610547	0.579289	0.574963	0.538978	0.606542	0.605462	0.512684	0.588053	0.52415	0.529523	0.52859	0.549644	0.558246	0.652133
TCGA-AC-A8OP-01	0.618755	0.594435	0.607853	0.598109	0.61117	0.609351	0.62017	0.618494	0.616235	0.594307	0.601064	0.598459	0.616633	0.627902	0.592312	0.597723	0.602061	0.577287	0.564238	0.590221	0.525087	0.619107	0.549269	0.607214	0.603686	0.610755	0.600078	0.618646	0.578274	0.537641	0.590602	0.595228	0.583317	0.615183	0.596753	0.613352	0.608157	0.604715	0.576776	0.592001	0.604171	0.560666	0.610271	0.590306	0.564714	0.617539	0.689551	0.737322	0.602644
TCGA-AC-A8OQ-01	0.617789	0.604091	0.606997	0.602582	0.645954	0.661235	0.673676	0.659552	0.672281	0.622341	0.605678	0.638148	0.647838	0.674794	0.660052	0.642846	0.664398	0.638066	0.596611	0.67129	0.560295	0.633727	0.588548	0.635417	0.596394	0.636144	0.651799	0.631469	0.597045	0.58369	0.614573	0.627126	0.598344	0.664198	0.654919	0.643366	0.664526	0.632552	0.633444	0.660414	0.665706	0.621175	0.687724	0.627381	0.643336	0.665368	0.675769	0.723066	0.645496
TCGA-AC-A8OR-01	0.57629	0.568068	0.569292	0.563666	0.579978	0.606408	0.601519	0.588233	0.622003	0.588835	0.570477	0.588293	0.607767	0.594487	0.557563	0.570167	0.566262	0.565444	0.519815	0.55972	0.495186	0.585392	0.50808	0.586863	0.570428	0.582482	0.598102	0.611684	0.551747	0.50736	0.56938	0.547044	0.575707	0.592359	0.578621	0.590571	0.603943	0.599828	0.566421	0.595523	0.577757	0.564867	0.609633	0.589168	0.582867	0.591342	0.663989	0.714887	0.578387
TCGA-AC-A8OS-01	0.588034	0.571742	0.571363	0.557639	0.585632	0.577637	0.593995	0.575977	0.577887	0.574566	0.565251	0.567025	0.585816	0.596347	0.555667	0.561811	0.568471	0.560243	0.525548	0.563196	0.497344	0.586188	0.517108	0.562912	0.566799	0.581366	0.573766	0.583454	0.545944	0.509418	0.573823	0.559704	0.565391	0.610029	0.570302	0.580473	0.590819	0.578832	0.555992	0.57731	0.584436	0.54441	0.596308	0.57093	0.556257	0.597407	0.699596	0.724873	0.575255
TCGA-AN-A03X-01	0.537611	0.50096	0.52987	0.52368	0.574353	0.545044	0.564437	0.532656	0.544175	0.532385	0.526143	0.553043	0.549273	0.57496	0.522022	0.560435	0.531043	0.522387	0.499651	0.522461	0.420248	0.561686	0.452932	0.551349	0.504892	0.540357	0.540276	0.551847	0.487034	0.479434	0.506405	0.507098	0.490598	0.569234	0.537914	0.542985	0.533748	0.532219	0.495035	0.552109	0.546844	0.484066	0.553929	0.520235	0.503607	0.536319	0.632308	0.689018	0.544264
TCGA-AN-A03Y-01	0.594818	0.564147	0.57624	0.573221	0.593017	0.590223	0.59678	0.585616	0.582322	0.593603	0.577353	0.579529	0.602053	0.611547	0.562263	0.573623	0.565205	0.550341	0.530998	0.567182	0.490775	0.584147	0.514565	0.584016	0.568051	0.586925	0.579146	0.592518	0.545741	0.520348	0.574378	0.564445	0.55157	0.606997	0.569359	0.577805	0.57392	0.587558	0.549173	0.572322	0.571802	0.52753	0.578021	0.555895	0.530367	0.58905	0.686503	0.734113	0.58496
TCGA-AN-A041-01	0.585984	0.547451	0.553052	0.561126	0.597322	0.610496	0.600436	0.583579	0.595616	0.580494	0.578692	0.606677	0.595047	0.614542	0.568004	0.581601	0.574225	0.54046	0.532796	0.578507	0.486172	0.580073	0.50929	0.588362	0.54999	0.575222	0.579885	0.590665	0.551013	0.530044	0.554283	0.540077	0.544165	0.593169	0.575402	0.588407	0.586054	0.599943	0.55305	0.586703	0.595114	0.538821	0.594505	0.566895	0.5507	0.572075	0.680219	0.707548	0.581206
TCGA-AN-A046-01	0.581024	0.560807	0.568142	0.564485	0.600598	0.578429	0.58692	0.587857	0.582436	0.579705	0.574411	0.578618	0.59489	0.596453	0.558701	0.572057	0.567653	0.546933	0.51895	0.548554	0.502096	0.588406	0.515098	0.577875	0.563234	0.581289	0.581334	0.580306	0.540251	0.514561	0.572726	0.571351	0.547164	0.593242	0.559374	0.572442	0.575823	0.573093	0.541088	0.561451	0.564349	0.52836	0.569307	0.553604	0.534372	0.584225	0.697917	0.724018	0.585276
TCGA-AN-A049-01	0.578089	0.571281	0.581843	0.577054	0.607424	0.612363	0.615793	0.590069	0.608742	0.5922	0.587176	0.601424	0.614027	0.619068	0.57669	0.58639	0.583033	0.56845	0.528413	0.576403	0.499098	0.606017	0.519103	0.597706	0.567465	0.587475	0.595354	0.600925	0.55659	0.534328	0.584193	0.556867	0.565784	0.609013	0.591436	0.598259	0.607033	0.601092	0.578027	0.605208	0.601841	0.564318	0.62131	0.597256	0.573233	0.598683	0.688427	0.717721	0.597019
TCGA-AN-A04A-01	0.577413	0.552166	0.558798	0.563048	0.614799	0.637072	0.616978	0.588345	0.616183	0.573729	0.567776	0.614181	0.607463	0.609727	0.577707	0.600113	0.57124	0.587172	0.536205	0.583401	0.452065	0.586886	0.48198	0.605365	0.532074	0.575528	0.590762	0.593244	0.534338	0.534937	0.537069	0.539171	0.534845	0.595414	0.602085	0.587546	0.61681	0.578403	0.566212	0.643108	0.633719	0.566214	0.64065	0.599932	0.596674	0.57937	0.681989	0.724818	0.594469
TCGA-AN-A04C-01	0.566677	0.604852	0.555382	0.549897	0.585641	0.612464	0.586086	0.573768	0.615825	0.571208	0.554111	0.573888	0.593681	0.572598	0.550966	0.558685	0.567323	0.602269	0.50934	0.557759	0.469347	0.573143	0.50714	0.584871	0.546325	0.621805	0.577011	0.571361	0.569577	0.512277	0.572195	0.555932	0.578002	0.67749	0.597028	0.56187	0.641675	0.574233	0.592275	0.63801	0.613952	0.604114	0.646445	0.624703	0.626546	0.637645	0.724533	0.72303	0.578353
TCGA-AN-A04D-01	0.56572	0.539851	0.55269	0.55159	0.59012	0.615512	0.604921	0.594522	0.611764	0.570733	0.544398	0.561348	0.581729	0.586	0.565638	0.569572	0.591185	0.607855	0.534488	0.578456	0.46437	0.568607	0.480591	0.580603	0.539411	0.611647	0.567157	0.575483	0.541218	0.500927	0.545168	0.584916	0.535399	0.599931	0.598581	0.54973	0.620439	0.542227	0.571175	0.62694	0.62887	0.564899	0.625799	0.587663	0.58686	0.611412	0.645723	0.660716	0.606333
TCGA-AN-A0AJ-01	0.611298	0.583223	0.580394	0.578054	0.608424	0.608189	0.61199	0.613568	0.61929	0.599954	0.593838	0.598058	0.607904	0.619109	0.56694	0.591147	0.58686	0.58479	0.550112	0.575734	0.509091	0.604781	0.531631	0.608182	0.571803	0.616752	0.607	0.604201	0.562555	0.53336	0.577458	0.571533	0.557336	0.625731	0.593798	0.580188	0.610748	0.587165	0.568993	0.607016	0.594645	0.55773	0.603458	0.580955	0.575047	0.609216	0.721118	0.73929	0.603647
TCGA-AN-A0AK-01	0.623236	0.594153	0.572616	0.574763	0.594752	0.593441	0.604962	0.598829	0.617749	0.592851	0.576842	0.577005	0.600798	0.601299	0.562243	0.593857	0.588792	0.58348	0.562561	0.580505	0.486691	0.596205	0.534729	0.604105	0.554887	0.613672	0.588818	0.593104	0.561385	0.535832	0.575274	0.586569	0.558396	0.631513	0.59633	0.562575	0.598657	0.583341	0.560544	0.604588	0.611554	0.560034	0.613793	0.585369	0.569585	0.618339	0.710282	0.749751	0.582028
TCGA-AN-A0AL-01	0.560985	0.583016	0.549451	0.554663	0.619926	0.656137	0.640056	0.591423	0.6476	0.59375	0.586727	0.627287	0.621911	0.633605	0.626038	0.590944	0.635646	0.602925	0.523684	0.613847	0.4651	0.590744	0.502605	0.596154	0.545548	0.614427	0.59422	0.599013	0.576039	0.534571	0.564583	0.546368	0.570004	0.600776	0.619602	0.598001	0.655506	0.596336	0.602561	0.656892	0.646545	0.599435	0.669184	0.612226	0.625852	0.605072	0.630668	0.628096	0.614117
TCGA-AN-A0AM-01	0.609516	0.589708	0.595811	0.594685	0.630712	0.63429	0.639787	0.632923	0.652703	0.611118	0.596931	0.609311	0.623264	0.632832	0.594364	0.61317	0.609393	0.633693	0.561351	0.598495	0.49287	0.624228	0.530497	0.64351	0.572378	0.622574	0.622433	0.61799	0.565014	0.531016	0.584281	0.599356	0.573626	0.656892	0.634399	0.600474	0.649798	0.608756	0.598708	0.656718	0.640302	0.60347	0.658516	0.62598	0.625541	0.650339	0.718508	0.762754	0.617545
TCGA-AN-A0AR-01	0.576949	0.54627	0.55214	0.548285	0.585401	0.607343	0.617279	0.58092	0.625889	0.572615	0.554417	0.585872	0.590735	0.613164	0.587398	0.556605	0.598448	0.58744	0.523053	0.601221	0.500785	0.567106	0.519792	0.577972	0.53689	0.596517	0.571761	0.573216	0.546023	0.531164	0.542081	0.559612	0.528416	0.611394	0.594082	0.570933	0.619566	0.572297	0.581407	0.634986	0.632409	0.564028	0.641854	0.585502	0.584426	0.604038	0.622589	0.622333	0.592555
TCGA-AN-A0AS-01	0.578738	0.57785	0.57817	0.574243	0.629432	0.618425	0.625826	0.602907	0.615025	0.593287	0.586012	0.621306	0.614968	0.618665	0.574155	0.597571	0.596111	0.589206	0.542798	0.577519	0.472733	0.608032	0.504931	0.611446	0.567639	0.600643	0.608264	0.607429	0.555057	0.524683	0.575038	0.57089	0.575724	0.614903	0.605299	0.596368	0.616887	0.609248	0.568193	0.622336	0.604509	0.569601	0.630948	0.590389	0.592729	0.599591	0.674617	0.714935	0.611357
TCGA-AN-A0AT-01	0.604274	0.583855	0.587465	0.591058	0.630532	0.693755	0.688812	0.637273	0.700252	0.626404	0.616951	0.655274	0.654126	0.668923	0.661335	0.609802	0.658707	0.640993	0.573043	0.652592	0.528734	0.613156	0.544047	0.639192	0.575188	0.631843	0.63034	0.63716	0.579742	0.566626	0.592779	0.587651	0.570058	0.625223	0.64848	0.624056	0.68639	0.62886	0.637286	0.692622	0.673152	0.62341	0.711173	0.64293	0.652919	0.625652	0.631057	0.658041	0.659667
TCGA-AN-A0FD-01	0.560118	0.52244	0.546589	0.547679	0.604008	0.610318	0.61145	0.581456	0.596491	0.56355	0.559602	0.595687	0.592879	0.607331	0.559768	0.5854	0.561275	0.560215	0.523065	0.562071	0.46134	0.578157	0.491491	0.590041	0.532974	0.560894	0.589709	0.587878	0.520207	0.51232	0.535429	0.540092	0.525312	0.561479	0.577024	0.580325	0.591996	0.575647	0.538313	0.605726	0.601009	0.532498	0.603857	0.56295	0.561581	0.56618	0.664573	0.704857	0.596857
TCGA-AN-A0FF-01	0.573787	0.562831	0.572058	0.567414	0.574389	0.58066	0.585635	0.56719	0.581726	0.567727	0.559194	0.580636	0.586313	0.598061	0.556629	0.56666	0.564523	0.536651	0.516466	0.557121	0.489224	0.587959	0.518098	0.577333	0.556164	0.578702	0.571975	0.585943	0.541031	0.508476	0.566955	0.542123	0.557282	0.585505	0.557706	0.570313	0.572962	0.571937	0.538147	0.56675	0.556638	0.535428	0.570459	0.558393	0.537552	0.575533	0.681991	0.729126	0.566957
TCGA-AN-A0FJ-01	0.576358	0.551765	0.55101	0.557225	0.620051	0.649084	0.635216	0.610191	0.642445	0.58474	0.581682	0.617049	0.608179	0.61243	0.61031	0.595936	0.622968	0.612081	0.564387	0.602641	0.481602	0.592651	0.510623	0.59577	0.552765	0.611284	0.598758	0.597912	0.55529	0.531031	0.554312	0.563506	0.54061	0.572867	0.60202	0.579918	0.633367	0.590508	0.58855	0.64742	0.641031	0.586965	0.646964	0.587772	0.628318	0.581635	0.599236	0.611268	0.628507
TCGA-AN-A0FK-01	0.561752	0.539904	0.541292	0.535293	0.562492	0.564064	0.568866	0.546576	0.564768	0.558224	0.546898	0.562105	0.569534	0.574934	0.527568	0.545302	0.533552	0.526008	0.503428	0.527697	0.459488	0.560193	0.488767	0.558867	0.527639	0.555555	0.554929	0.566099	0.514417	0.485796	0.535625	0.525136	0.533864	0.585439	0.54747	0.545096	0.555141	0.557265	0.518842	0.560447	0.550922	0.513823	0.567337	0.539277	0.53317	0.554169	0.667152	0.696321	0.554065
TCGA-AN-A0FL-01	0.535638	0.546947	0.526497	0.520995	0.554081	0.588251	0.58298	0.552131	0.593623	0.549813	0.522803	0.557791	0.56297	0.57229	0.561918	0.530031	0.586014	0.558225	0.49884	0.563185	0.438045	0.552279	0.475295	0.536887	0.5226	0.58698	0.546302	0.552612	0.536794	0.471137	0.528103	0.525517	0.546073	0.589773	0.562276	0.543859	0.607388	0.537109	0.557403	0.596473	0.583085	0.562309	0.617638	0.575889	0.584689	0.580095	0.613204	0.618195	0.569616
TCGA-AN-A0FN-01	0.5914	0.529605	0.568255	0.565398	0.610041	0.60294	0.616884	0.589055	0.581271	0.582874	0.582427	0.61024	0.607748	0.620603	0.572566	0.592794	0.578545	0.530727	0.53821	0.577839	0.485185	0.59008	0.497293	0.592295	0.558594	0.56896	0.587751	0.602604	0.525469	0.531187	0.558744	0.546556	0.532018	0.553708	0.56147	0.589499	0.566292	0.579702	0.530381	0.570171	0.579401	0.499472	0.571824	0.534169	0.518649	0.550534	0.669554	0.693491	0.600035
TCGA-AN-A0FS-01	0.564891	0.529406	0.545377	0.536317	0.565427	0.585879	0.586029	0.535342	0.565355	0.557827	0.549518	0.57105	0.576859	0.595196	0.550568	0.545513	0.548179	0.533166	0.499321	0.549929	0.453229	0.560672	0.469597	0.560464	0.53247	0.549702	0.546899	0.573312	0.509391	0.505749	0.5332	0.507884	0.520798	0.569374	0.547687	0.561117	0.567312	0.556524	0.532225	0.575245	0.590717	0.511019	0.589302	0.553376	0.526614	0.546141	0.674064	0.680762	0.561594
TCGA-AN-A0FT-01	0.533958	0.539791	0.531574	0.523292	0.560107	0.549161	0.55329	0.549156	0.561253	0.52567	0.519056	0.533846	0.550595	0.552876	0.505063	0.546225	0.53141	0.546836	0.503874	0.522356	0.444817	0.553186	0.482643	0.545638	0.514473	0.567514	0.549735	0.552951	0.519818	0.469953	0.541221	0.531036	0.54555	0.600082	0.55004	0.540499	0.566426	0.550728	0.523424	0.560681	0.540023	0.532706	0.574396	0.54245	0.545867	0.586099	0.679668	0.729746	0.545236
TCGA-AN-A0FV-01	0.595964	0.567818	0.547323	0.550182	0.589715	0.58935	0.589659	0.565807	0.586651	0.563286	0.552297	0.579654	0.580565	0.590888	0.553346	0.57782	0.563025	0.574772	0.523032	0.564889	0.469632	0.580903	0.491191	0.586201	0.531355	0.571878	0.571697	0.567964	0.534607	0.515852	0.532679	0.542076	0.542496	0.637119	0.586069	0.56821	0.588581	0.575188	0.564217	0.604997	0.60818	0.551377	0.615083	0.579099	0.562742	0.609436	0.695657	0.709283	0.569533
TCGA-AN-A0FW-01	0.61399	0.570928	0.575616	0.573815	0.597186	0.599304	0.605422	0.590596	0.604613	0.585152	0.568007	0.602135	0.612925	0.616067	0.579145	0.590134	0.591383	0.555095	0.546004	0.586552	0.507841	0.593029	0.532065	0.593462	0.55587	0.591933	0.582506	0.59256	0.54413	0.540905	0.564739	0.557645	0.552226	0.601693	0.578954	0.583337	0.585115	0.585997	0.546847	0.598937	0.609342	0.540701	0.602382	0.563146	0.551888	0.591025	0.686803	0.71556	0.59396
TCGA-AN-A0FX-01	0.593984	0.549729	0.599692	0.599513	0.650594	0.683315	0.66085	0.624623	0.656713	0.618516	0.599576	0.633445	0.640743	0.645115	0.63342	0.633118	0.643628	0.645093	0.573684	0.639472	0.474263	0.624375	0.501053	0.640102	0.569485	0.63236	0.603731	0.62839	0.553555	0.560529	0.567708	0.594493	0.558928	0.602899	0.641601	0.603926	0.653386	0.593783	0.608476	0.686788	0.690735	0.598099	0.680916	0.631115	0.615207	0.618567	0.659433	0.686929	0.646984
TCGA-AN-A0FY-01	0.595294	0.547122	0.56387	0.560136	0.626895	0.625224	0.627589	0.604922	0.603473	0.586281	0.586601	0.613392	0.613577	0.621625	0.574742	0.588109	0.587599	0.583611	0.538629	0.586674	0.496644	0.588565	0.513184	0.595967	0.558634	0.605289	0.607324	0.600664	0.550397	0.530121	0.570771	0.564333	0.552144	0.605697	0.596695	0.597901	0.608112	0.593679	0.567215	0.613123	0.606256	0.543488	0.612745	0.569188	0.572321	0.595193	0.705223	0.73012	0.625103
TCGA-AN-A0FZ-01	0.569067	0.564392	0.554064	0.556862	0.600416	0.598208	0.597962	0.570858	0.589471	0.574982	0.568984	0.583885	0.590923	0.60353	0.567071	0.578013	0.575914	0.56978	0.520264	0.577573	0.48831	0.588674	0.515097	0.586853	0.54234	0.57107	0.587731	0.577285	0.544903	0.527095	0.561495	0.551238	0.558738	0.630922	0.579314	0.586539	0.600439	0.598752	0.581901	0.59858	0.599886	0.555892	0.619105	0.583932	0.569189	0.613699	0.669346	0.714999	0.584139
TCGA-AN-A0XL-01	0.59269	0.556211	0.565866	0.558129	0.598915	0.592265	0.613789	0.584197	0.589102	0.576214	0.573687	0.59642	0.610817	0.624143	0.575226	0.584081	0.591637	0.545995	0.533446	0.58584	0.495525	0.591806	0.513661	0.582352	0.563107	0.583316	0.573285	0.590768	0.529809	0.534147	0.563056	0.549608	0.549543	0.597818	0.57357	0.594604	0.588822	0.585476	0.554327	0.584622	0.594928	0.527444	0.597592	0.55855	0.544909	0.578675	0.677876	0.695314	0.593189
TCGA-AN-A0XN-01	0.581527	0.534193	0.586667	0.584352	0.64936	0.632564	0.642471	0.61014	0.614193	0.602426	0.603743	0.642987	0.626472	0.641818	0.591688	0.619851	0.599414	0.580216	0.544585	0.595706	0.4891	0.620976	0.501742	0.611208	0.569406	0.594408	0.616803	0.615876	0.534838	0.549001	0.566533	0.561294	0.539464	0.586209	0.601071	0.60855	0.598886	0.602688	0.561051	0.62347	0.616447	0.545063	0.615671	0.577914	0.560862	0.591222	0.676464	0.711484	0.633716
TCGA-AN-A0XO-01	0.572464	0.549375	0.567531	0.557622	0.619129	0.623482	0.61781	0.577905	0.618386	0.591157	0.574938	0.605851	0.610651	0.610355	0.566494	0.592626	0.578996	0.592823	0.515037	0.572204	0.46167	0.592388	0.482701	0.588834	0.552233	0.590204	0.590853	0.599503	0.539268	0.525719	0.546145	0.544326	0.543433	0.613748	0.602481	0.591227	0.617605	0.578939	0.573606	0.636251	0.623884	0.568104	0.638215	0.606348	0.594169	0.600605	0.703604	0.738117	0.596001
TCGA-AN-A0XP-01	0.549915	0.553321	0.542692	0.538236	0.586024	0.582878	0.580038	0.568411	0.581393	0.553173	0.557362	0.577264	0.587318	0.591571	0.553274	0.559563	0.551432	0.534084	0.502897	0.547075	0.478631	0.56515	0.49933	0.557821	0.539346	0.564415	0.574825	0.575216	0.539616	0.496606	0.556557	0.534212	0.542517	0.585787	0.5565	0.573163	0.578797	0.574246	0.546113	0.563851	0.555298	0.539688	0.581007	0.561136	0.546851	0.571643	0.666723	0.698657	0.570571
TCGA-AN-A0XR-01	0.556965	0.55671	0.55947	0.55642	0.583152	0.589811	0.579236	0.561757	0.58782	0.562007	0.558902	0.579822	0.585044	0.59702	0.539731	0.558629	0.548844	0.546963	0.520191	0.541996	0.488451	0.579478	0.513758	0.558523	0.552736	0.572905	0.571774	0.580981	0.5443	0.508943	0.565742	0.53368	0.541469	0.596442	0.554805	0.575798	0.58194	0.568863	0.549337	0.571371	0.563914	0.542149	0.587023	0.567002	0.548726	0.583863	0.678371	0.7146	0.570308
TCGA-AN-A0XS-01	0.575643	0.543509	0.568487	0.557689	0.604828	0.582621	0.604458	0.591091	0.586029	0.575537	0.563677	0.593601	0.599428	0.603948	0.556014	0.582012	0.570313	0.555358	0.532316	0.56898	0.492921	0.585984	0.512244	0.579478	0.556209	0.58065	0.588554	0.590351	0.535299	0.524245	0.574074	0.559144	0.55121	0.585987	0.575974	0.586788	0.583646	0.577082	0.547924	0.57933	0.581591	0.534189	0.58994	0.565725	0.548141	0.58673	0.685915	0.727192	0.592967
TCGA-AN-A0XT-01	0.552269	0.541124	0.529086	0.520352	0.561303	0.569226	0.57663	0.54147	0.553983	0.547442	0.544413	0.560133	0.571649	0.571672	0.534493	0.544369	0.544867	0.513594	0.493024	0.538293	0.47131	0.550889	0.485873	0.550053	0.536874	0.550807	0.557698	0.549532	0.532276	0.495208	0.536033	0.52203	0.539576	0.561574	0.543593	0.55518	0.564987	0.562363	0.532365	0.556167	0.560019	0.515877	0.570219	0.540846	0.531194	0.548239	0.650814	0.661834	0.557329
TCGA-AN-A0XU-01	0.609056	0.594974	0.603171	0.601895	0.656508	0.688497	0.682018	0.649348	0.684493	0.619451	0.617207	0.635462	0.642037	0.672535	0.63697	0.624997	0.639985	0.669817	0.582248	0.633411	0.511481	0.643046	0.542919	0.654673	0.596111	0.642981	0.634544	0.648311	0.596822	0.570074	0.594718	0.609842	0.588833	0.639181	0.65655	0.632002	0.693319	0.624195	0.636725	0.696302	0.682071	0.634845	0.712513	0.65375	0.65912	0.661982	0.661035	0.683627	0.657078
TCGA-AN-A0XV-01	0.596657	0.577568	0.57333	0.569277	0.600038	0.600148	0.612525	0.588849	0.608055	0.585754	0.585075	0.603604	0.615566	0.614053	0.573334	0.577422	0.576114	0.564532	0.527649	0.569952	0.501351	0.595033	0.516139	0.588097	0.577834	0.597722	0.590275	0.601223	0.553367	0.53059	0.568093	0.548411	0.56747	0.604517	0.584774	0.587808	0.600709	0.591331	0.565435	0.600124	0.601536	0.554896	0.607988	0.580759	0.563417	0.593879	0.698569	0.714017	0.592502
TCGA-AN-A0XW-01	0.599904	0.559869	0.571639	0.572175	0.61286	0.631185	0.618515	0.585359	0.607675	0.590751	0.583093	0.61594	0.612169	0.630497	0.57558	0.599376	0.578987	0.569686	0.539239	0.580231	0.477982	0.594987	0.500409	0.607368	0.555648	0.579873	0.598171	0.605998	0.542825	0.540732	0.563711	0.545858	0.534103	0.592886	0.592059	0.591626	0.595282	0.589074	0.55515	0.610212	0.615436	0.531522	0.603817	0.570202	0.55639	0.576802	0.711569	0.720908	0.604888
TCGA-AO-A03L-01	0.592764	0.596075	0.576505	0.579299	0.616189	0.627487	0.612804	0.597819	0.6283	0.599154	0.590322	0.605258	0.615872	0.615403	0.57934	0.590315	0.585926	0.592424	0.54377	0.581226	0.492947	0.601432	0.525453	0.606724	0.568409	0.610726	0.605809	0.604601	0.579988	0.538537	0.57882	0.567041	0.570932	0.628148	0.60637	0.590077	0.625043	0.593037	0.585021	0.624753	0.616822	0.579159	0.626026	0.602597	0.595411	0.606743	0.730562	0.736752	0.600127
TCGA-AO-A03M-01	0.602358	0.572605	0.581527	0.578147	0.611692	0.628742	0.625506	0.60948	0.63198	0.603713	0.584876	0.611317	0.62409	0.625891	0.590694	0.592836	0.59788	0.601512	0.555278	0.590678	0.50788	0.600934	0.526481	0.607499	0.567074	0.625745	0.617854	0.607071	0.563585	0.536391	0.57632	0.573243	0.561381	0.648737	0.61111	0.597945	0.621929	0.597988	0.58036	0.634748	0.629821	0.56815	0.635705	0.59982	0.596397	0.621789	0.742423	0.785375	0.620037
TCGA-AO-A03N-01	0.537879	0.530476	0.516381	0.510581	0.549095	0.545185	0.543553	0.53098	0.557914	0.533945	0.529895	0.535537	0.54366	0.553334	0.514602	0.525614	0.522151	0.514551	0.465676	0.511982	0.429088	0.537423	0.454773	0.535344	0.514389	0.539419	0.533508	0.548042	0.504203	0.472718	0.506743	0.489107	0.517395	0.577371	0.530479	0.525588	0.553205	0.532838	0.504176	0.547431	0.525365	0.502447	0.559382	0.526911	0.534304	0.539294	0.651062	0.670931	0.541246
TCGA-AO-A03O-01	0.604192	0.578809	0.57987	0.578297	0.604506	0.603782	0.614246	0.603943	0.608815	0.583164	0.578721	0.582139	0.599182	0.617226	0.575402	0.581609	0.588722	0.580304	0.554429	0.58224	0.506169	0.593477	0.530642	0.598346	0.569758	0.602279	0.604914	0.597094	0.562136	0.524105	0.584448	0.581216	0.560465	0.625364	0.59313	0.57844	0.61852	0.583385	0.569088	0.598363	0.603948	0.561275	0.604515	0.578833	0.573562	0.610389	0.715004	0.745801	0.595411
TCGA-AO-A03P-01	0.588977	0.54488	0.581177	0.578573	0.619445	0.6098	0.620078	0.604014	0.606275	0.589039	0.583227	0.614954	0.607482	0.614977	0.573658	0.592547	0.581992	0.571219	0.554352	0.584478	0.502543	0.602921	0.519768	0.595834	0.569239	0.589847	0.610872	0.601664	0.54556	0.528957	0.577704	0.569124	0.534498	0.592538	0.58655	0.60011	0.59831	0.590364	0.555611	0.609231	0.59677	0.546877	0.600333	0.566763	0.559722	0.597207	0.690064	0.725621	0.602281
TCGA-AO-A03R-01	0.579257	0.558152	0.565446	0.557411	0.580767	0.6021	0.592485	0.580931	0.602388	0.575517	0.563828	0.590445	0.601394	0.593185	0.558524	0.556407	0.57309	0.562697	0.539543	0.556932	0.485294	0.575688	0.511383	0.57853	0.554446	0.591108	0.579111	0.589381	0.54604	0.507506	0.575573	0.547186	0.552741	0.606694	0.579861	0.578794	0.601879	0.574096	0.558477	0.599826	0.590644	0.554613	0.607929	0.568184	0.57522	0.592641	0.688561	0.703858	0.586745
TCGA-AO-A03T-01	0.576274	0.551906	0.549206	0.546881	0.571219	0.586259	0.572185	0.573018	0.585492	0.546846	0.541568	0.560385	0.576268	0.577782	0.544412	0.555268	0.541523	0.565621	0.514384	0.542276	0.466995	0.563363	0.483175	0.576046	0.527401	0.560127	0.573242	0.573152	0.522847	0.491035	0.538006	0.549157	0.542091	0.609353	0.565789	0.56494	0.58339	0.553183	0.551107	0.597158	0.582604	0.553772	0.60273	0.574413	0.563639	0.584449	0.672928	0.736188	0.562576
TCGA-AO-A03U-01	0.554465	0.569384	0.57572	0.571285	0.598075	0.648727	0.609122	0.578965	0.635598	0.601617	0.590455	0.613985	0.623764	0.624025	0.592856	0.574839	0.594681	0.574903	0.512099	0.583571	0.471944	0.598339	0.495179	0.581799	0.57152	0.600712	0.583952	0.610994	0.565663	0.527593	0.582225	0.533107	0.572945	0.602683	0.596723	0.623536	0.628569	0.600885	0.600482	0.630834	0.610695	0.589698	0.645035	0.61725	0.597088	0.61001	0.646531	0.66793	0.595776
TCGA-AO-A03V-01	0.582451	0.551043	0.554491	0.550103	0.589017	0.597476	0.604752	0.574589	0.587479	0.567774	0.556841	0.578932	0.583944	0.590018	0.559419	0.562871	0.556472	0.563849	0.51978	0.560617	0.486013	0.579963	0.499055	0.581373	0.537052	0.578134	0.591144	0.57853	0.536917	0.501282	0.55027	0.540142	0.550098	0.607935	0.578793	0.576412	0.602624	0.58353	0.553188	0.605156	0.605016	0.53866	0.614485	0.573707	0.565921	0.599872	0.700913	0.734879	0.585332
TCGA-AO-A0J2-01	0.586745	0.589867	0.571103	0.57027	0.596415	0.627746	0.616148	0.597801	0.633538	0.588319	0.575802	0.598831	0.609161	0.600166	0.570229	0.563476	0.580682	0.613183	0.530877	0.570046	0.47582	0.595329	0.514401	0.601134	0.564096	0.612221	0.600119	0.594602	0.562311	0.506508	0.571751	0.562664	0.563402	0.667304	0.603342	0.579405	0.636275	0.589788	0.584445	0.638903	0.612428	0.592665	0.646701	0.6111	0.613479	0.650351	0.713433	0.715298	0.617883
TCGA-AO-A0J3-01	0.597272	0.537489	0.550362	0.54992	0.573255	0.570652	0.584448	0.568482	0.578094	0.559976	0.56098	0.579729	0.583081	0.598454	0.562084	0.562022	0.569593	0.523087	0.516959	0.562494	0.506343	0.569148	0.512804	0.555593	0.540939	0.567614	0.568914	0.566505	0.509219	0.511995	0.55158	0.540555	0.513809	0.576761	0.543498	0.567727	0.540752	0.553786	0.521933	0.548043	0.558085	0.504853	0.551558	0.531504	0.505974	0.560033	0.669938	0.694815	0.574628
TCGA-AO-A0J4-01	0.60103	0.586458	0.594893	0.599115	0.644788	0.686381	0.673258	0.632928	0.683487	0.626043	0.615519	0.651533	0.647454	0.657315	0.647313	0.621577	0.645728	0.648499	0.571897	0.650066	0.522671	0.622664	0.549472	0.63698	0.580887	0.642352	0.638161	0.632941	0.592477	0.571768	0.597613	0.594151	0.592211	0.632121	0.647848	0.627535	0.683372	0.624778	0.634784	0.697871	0.671606	0.640659	0.69778	0.653906	0.664763	0.641793	0.655088	0.686373	0.656666
TCGA-AO-A0J5-01	0.612108	0.543072	0.575213	0.56892	0.618377	0.594054	0.619032	0.599356	0.594938	0.58002	0.578337	0.610591	0.608848	0.624379	0.572809	0.599542	0.590671	0.552839	0.556462	0.585959	0.488224	0.596405	0.516309	0.595637	0.566261	0.594857	0.583296	0.601871	0.538898	0.530866	0.559599	0.561751	0.538272	0.571316	0.578261	0.584214	0.571502	0.576574	0.535047	0.593428	0.60742	0.523506	0.591377	0.549883	0.536721	0.574638	0.677809	0.693793	0.599037
TCGA-AO-A0J6-01	0.570618	0.587061	0.609862	0.607492	0.603604	0.673499	0.638477	0.614973	0.686592	0.623032	0.606844	0.619509	0.628854	0.629299	0.610637	0.597499	0.605561	0.651366	0.538018	0.595251	0.494573	0.633639	0.5194	0.626075	0.587439	0.648603	0.626373	0.625731	0.582061	0.539593	0.577789	0.578805	0.584217	0.652348	0.635688	0.613963	0.696158	0.622897	0.657764	0.70302	0.65829	0.659406	0.712763	0.685383	0.670699	0.665232	0.641224	0.690816	0.619051
TCGA-AO-A0J7-01	0.584161	0.556308	0.569189	0.567264	0.603193	0.597622	0.580504	0.597842	0.593398	0.573336	0.57168	0.58346	0.594161	0.589397	0.553776	0.584603	0.560953	0.562088	0.534743	0.558281	0.478016	0.581204	0.505235	0.58689	0.544492	0.584411	0.590118	0.591908	0.553211	0.512665	0.568838	0.572016	0.55165	0.583879	0.583595	0.577769	0.582137	0.574659	0.551155	0.595018	0.576566	0.538128	0.584822	0.557447	0.556269	0.592795	0.673558	0.718533	0.585864
TCGA-AO-A0J8-01	0.550123	0.53856	0.548357	0.543602	0.570675	0.57391	0.578088	0.557655	0.573369	0.554516	0.546668	0.569225	0.572144	0.589631	0.542634	0.558856	0.541294	0.533023	0.505606	0.540041	0.463115	0.576847	0.485479	0.560083	0.537984	0.555654	0.560407	0.571856	0.528087	0.490901	0.551731	0.527963	0.534378	0.586605	0.542364	0.565444	0.563021	0.556839	0.522235	0.565167	0.552123	0.52467	0.577883	0.557577	0.534035	0.568883	0.664568	0.725764	0.564961
TCGA-AO-A0J9-01	0.590685	0.557433	0.574736	0.567265	0.593135	0.596366	0.612073	0.587945	0.596476	0.585372	0.574565	0.582651	0.597322	0.607229	0.566792	0.584577	0.57799	0.560882	0.533212	0.568943	0.481845	0.603333	0.499948	0.595402	0.573652	0.586702	0.590029	0.603991	0.543142	0.513653	0.570003	0.565657	0.558431	0.580893	0.576404	0.585455	0.587149	0.584181	0.544203	0.582866	0.584247	0.537702	0.595355	0.562083	0.556014	0.584853	0.671096	0.713416	0.594849
TCGA-AO-A0JA-01	0.59033	0.565672	0.573788	0.567631	0.610449	0.61345	0.614973	0.579863	0.610658	0.588007	0.583444	0.605504	0.609459	0.622909	0.582901	0.59044	0.584634	0.57162	0.542469	0.582107	0.478816	0.593663	0.516546	0.584367	0.56514	0.599456	0.579833	0.596436	0.552229	0.54018	0.567488	0.545997	0.542051	0.618974	0.588286	0.580222	0.603061	0.587352	0.55768	0.615875	0.621818	0.549375	0.620822	0.585334	0.573287	0.5953	0.70633	0.737491	0.592964
TCGA-AO-A0JB-01	0.554745	0.583212	0.554287	0.542324	0.579653	0.584532	0.582936	0.568755	0.599028	0.555719	0.535797	0.560965	0.582238	0.571769	0.550652	0.553153	0.559406	0.594122	0.516776	0.544072	0.475359	0.576817	0.499729	0.568252	0.550197	0.583846	0.571239	0.575328	0.560805	0.494254	0.567398	0.555031	0.579484	0.629147	0.590403	0.570829	0.624686	0.576885	0.574436	0.623926	0.592792	0.602131	0.641896	0.612286	0.626525	0.615225	0.672306	0.706498	0.566034
TCGA-AO-A0JD-01	0.591557	0.599196	0.568826	0.568096	0.583045	0.63442	0.607315	0.587108	0.638944	0.593797	0.587586	0.599976	0.619862	0.617811	0.594601	0.556235	0.58611	0.612543	0.504685	0.584496	0.504139	0.584708	0.526534	0.602345	0.5602	0.612947	0.575995	0.589884	0.571104	0.548317	0.560708	0.528668	0.563125	0.660871	0.618582	0.586542	0.659536	0.606332	0.61308	0.658244	0.645549	0.603421	0.670026	0.633511	0.622853	0.614216	0.690896	0.716619	0.591364
TCGA-AO-A0JE-01	0.569093	0.58381	0.565268	0.561711	0.60085	0.611088	0.592115	0.577813	0.605696	0.583743	0.575846	0.592867	0.596002	0.60027	0.556501	0.55889	0.559971	0.589547	0.507967	0.556216	0.487159	0.589204	0.518181	0.586552	0.559539	0.5887	0.585851	0.578843	0.562102	0.517316	0.5678	0.540533	0.556141	0.645447	0.602796	0.579594	0.620137	0.590357	0.595335	0.629537	0.608875	0.58631	0.631145	0.611266	0.592965	0.609114	0.702275	0.704338	0.585551
TCGA-AO-A0JF-01	0.561769	0.544504	0.554978	0.549644	0.590985	0.60547	0.601837	0.562831	0.586875	0.574185	0.573616	0.596802	0.598458	0.603129	0.562692	0.567993	0.562035	0.562243	0.508577	0.557929	0.466499	0.580317	0.486853	0.583955	0.545189	0.572215	0.567138	0.585868	0.526658	0.518958	0.551558	0.518251	0.533947	0.583339	0.585835	0.581834	0.597876	0.576851	0.555223	0.604306	0.61101	0.544302	0.6129	0.578848	0.561967	0.564249	0.669533	0.695527	0.585236
TCGA-AO-A0JG-01	0.600423	0.558183	0.570146	0.563448	0.584202	0.59839	0.592085	0.574782	0.592694	0.572921	0.567608	0.586061	0.596176	0.604582	0.559636	0.573989	0.566887	0.543373	0.53342	0.560268	0.485904	0.58414	0.507039	0.577272	0.565201	0.586253	0.571336	0.595745	0.539038	0.514058	0.559075	0.546409	0.546875	0.582365	0.56665	0.585134	0.573999	0.575209	0.544322	0.58582	0.601764	0.533753	0.59703	0.56628	0.54174	0.583319	0.687868	0.711169	0.575542
TCGA-AO-A0JI-01	0.604808	0.539891	0.560715	0.556899	0.562781	0.553095	0.571044	0.568296	0.560354	0.552563	0.541497	0.552104	0.574823	0.569912	0.531113	0.563405	0.552852	0.533944	0.525703	0.539561	0.48238	0.565327	0.501773	0.565522	0.542171	0.57535	0.561061	0.568224	0.519693	0.495248	0.546488	0.5557	0.528123	0.565411	0.547593	0.54637	0.543135	0.544222	0.505392	0.552792	0.569879	0.495468	0.555258	0.528362	0.509559	0.56188	0.683267	0.716783	0.553502
TCGA-AO-A0JJ-01	0.587022	0.562187	0.556488	0.552738	0.567695	0.591063	0.597278	0.555219	0.589395	0.563295	0.563542	0.578064	0.586486	0.60703	0.561115	0.555064	0.564923	0.546177	0.518731	0.556785	0.476354	0.569562	0.500992	0.57254	0.54309	0.567852	0.564699	0.584605	0.532474	0.515481	0.56204	0.527281	0.548689	0.584894	0.56368	0.573029	0.584277	0.576407	0.544017	0.583721	0.591026	0.530041	0.596006	0.563763	0.548465	0.559083	0.666956	0.687174	0.566634
TCGA-AO-A0JL-01	0.576128	0.532137	0.566696	0.557219	0.585444	0.583086	0.602167	0.589951	0.600048	0.579405	0.55343	0.576184	0.585254	0.583804	0.576802	0.574405	0.607971	0.574712	0.550536	0.592156	0.468375	0.587078	0.495025	0.574834	0.55513	0.59368	0.580426	0.57926	0.526095	0.509	0.556345	0.575272	0.536003	0.605953	0.584539	0.565665	0.598965	0.558843	0.554533	0.605657	0.605016	0.545426	0.61151	0.567709	0.572366	0.611661	0.657167	0.679183	0.608715
TCGA-AO-A0JM-01	0.566146	0.54995	0.549174	0.547847	0.601017	0.586383	0.597172	0.57777	0.597177	0.567658	0.566277	0.589992	0.589993	0.602778	0.555651	0.580285	0.567007	0.544559	0.51971	0.559851	0.472118	0.580243	0.503762	0.57802	0.539398	0.575777	0.582077	0.576566	0.542951	0.511125	0.5574	0.548065	0.53242	0.586198	0.576607	0.563349	0.582609	0.571231	0.538488	0.589275	0.570176	0.535914	0.589594	0.551734	0.553295	0.570319	0.693462	0.693275	0.581012
TCGA-AO-A124-01	0.539019	0.560189	0.535265	0.539834	0.591365	0.635577	0.614321	0.575334	0.647935	0.575436	0.556712	0.585955	0.591133	0.620374	0.608921	0.561305	0.609007	0.617781	0.517191	0.600595	0.483183	0.567584	0.515292	0.580659	0.526142	0.593647	0.571345	0.577584	0.549836	0.527564	0.547222	0.555089	0.546315	0.636717	0.607744	0.573649	0.656271	0.576453	0.61745	0.667952	0.634345	0.618428	0.681902	0.627907	0.645545	0.618059	0.607485	0.633939	0.596708
TCGA-AO-A125-01	0.542886	0.572853	0.54823	0.539605	0.540986	0.541478	0.534197	0.540278	0.564895	0.543242	0.536935	0.515209	0.547483	0.54943	0.515284	0.522037	0.529624	0.527488	0.467695	0.50813	0.469175	0.557175	0.491501	0.531432	0.558361	0.55012	0.543564	0.561564	0.537871	0.465646	0.558076	0.524458	0.552412	0.591246	0.529292	0.541104	0.563854	0.552433	0.534685	0.527231	0.515979	0.530774	0.559516	0.556415	0.536192	0.587186	0.659811	0.714333	0.533146
TCGA-AO-A126-01	0.565238	0.522669	0.544978	0.533962	0.583016	0.559214	0.591868	0.565154	0.555941	0.551528	0.539838	0.576594	0.574492	0.587848	0.533014	0.563249	0.544362	0.523438	0.513093	0.536771	0.472468	0.56516	0.485022	0.553764	0.537435	0.553184	0.563351	0.569973	0.505313	0.495098	0.54047	0.544476	0.524071	0.549493	0.543788	0.56978	0.544299	0.553345	0.517558	0.557466	0.555908	0.504308	0.560981	0.528374	0.513669	0.554023	0.659822	0.682419	0.574656
TCGA-AO-A128-01	0.610348	0.619015	0.610217	0.600766	0.612069	0.607973	0.611854	0.61873	0.634573	0.589288	0.589347	0.589211	0.605333	0.627585	0.595738	0.600966	0.614908	0.605906	0.566201	0.598543	0.552751	0.626005	0.585934	0.608732	0.591611	0.617291	0.638417	0.603798	0.597402	0.537799	0.635761	0.620783	0.61223	0.638738	0.604801	0.606593	0.621328	0.612904	0.599174	0.604361	0.591877	0.606425	0.621155	0.604386	0.592682	0.652204	0.660779	0.703268	0.615592
TCGA-AO-A129-01	0.577519	0.57325	0.572532	0.57624	0.614669	0.664929	0.64858	0.607281	0.664919	0.615004	0.595347	0.627715	0.628997	0.640648	0.615967	0.5872	0.62364	0.620861	0.549972	0.609369	0.509589	0.605559	0.527988	0.601725	0.569672	0.633918	0.616926	0.607215	0.568194	0.540969	0.587787	0.567594	0.569985	0.640791	0.620087	0.613932	0.671835	0.616179	0.619699	0.668193	0.642928	0.620302	0.680118	0.639349	0.654907	0.639728	0.658733	0.681786	0.639798
TCGA-AO-A12A-01	0.583173	0.559799	0.572504	0.56483	0.587591	0.612107	0.599134	0.574895	0.60089	0.591239	0.576505	0.591058	0.606464	0.609712	0.572454	0.566608	0.575034	0.562464	0.518539	0.571767	0.484901	0.585738	0.49411	0.586683	0.56667	0.582711	0.578779	0.60035	0.5466	0.524748	0.551656	0.536852	0.554003	0.599723	0.581221	0.590489	0.604442	0.588516	0.566881	0.601246	0.599881	0.547789	0.61404	0.590669	0.568816	0.583416	0.688359	0.724891	0.589432
TCGA-AO-A12B-01	0.545493	0.512766	0.518925	0.514848	0.528577	0.5311	0.54064	0.52143	0.534905	0.52068	0.514864	0.526489	0.531228	0.557273	0.503859	0.508013	0.517991	0.501266	0.478984	0.502361	0.44843	0.532181	0.473352	0.520498	0.50845	0.524175	0.527903	0.544534	0.48184	0.448857	0.526896	0.498075	0.516439	0.542867	0.505197	0.526099	0.525788	0.535491	0.489704	0.505814	0.509306	0.477874	0.529412	0.501969	0.492231	0.5203	0.628724	0.658957	0.519326
TCGA-AO-A12D-01	0.602403	0.611779	0.57418	0.571964	0.600995	0.618018	0.602867	0.587135	0.620185	0.592281	0.585239	0.59576	0.608718	0.604378	0.56872	0.574844	0.573412	0.602947	0.523753	0.567686	0.499105	0.596036	0.529217	0.599545	0.572538	0.616227	0.598588	0.595153	0.572997	0.520336	0.578361	0.55336	0.571927	0.681243	0.599488	0.582979	0.625441	0.600534	0.589674	0.633515	0.61393	0.592806	0.637829	0.623497	0.603758	0.636351	0.732921	0.741007	0.598459
TCGA-AO-A12E-01	0.586862	0.593878	0.577388	0.564307	0.577608	0.596312	0.5906	0.567953	0.602275	0.576916	0.569541	0.568716	0.594039	0.602006	0.569303	0.557217	0.567881	0.579954	0.520179	0.564562	0.488297	0.591154	0.518297	0.577478	0.571387	0.596437	0.572692	0.591876	0.55554	0.521153	0.579234	0.543126	0.569755	0.632338	0.586922	0.583195	0.615303	0.584156	0.57848	0.60773	0.601806	0.57275	0.624236	0.604193	0.586575	0.600428	0.699731	0.726578	0.573289
TCGA-AO-A12F-01	0.576737	0.546817	0.578232	0.570864	0.631018	0.646677	0.64313	0.628628	0.643436	0.60283	0.586602	0.624093	0.638199	0.624406	0.620186	0.602482	0.634572	0.60501	0.573208	0.637733	0.495377	0.593577	0.517834	0.611353	0.569834	0.616686	0.607674	0.614624	0.557532	0.555111	0.583965	0.582102	0.550206	0.589586	0.616901	0.603857	0.64192	0.589541	0.587728	0.65718	0.656998	0.580356	0.647533	0.595322	0.60214	0.614384	0.642481	0.657396	0.642718
TCGA-AO-A12G-01	0.561188	0.532431	0.541368	0.533856	0.582712	0.582127	0.59096	0.553962	0.569178	0.558685	0.540637	0.56685	0.578873	0.588157	0.543089	0.55762	0.545973	0.544883	0.511332	0.544393	0.442621	0.563189	0.467962	0.562462	0.524749	0.558267	0.559829	0.566238	0.51194	0.49567	0.530431	0.528077	0.520434	0.58538	0.565797	0.55837	0.567919	0.552007	0.529789	0.586064	0.58489	0.516848	0.59644	0.555987	0.535404	0.570089	0.677608	0.69733	0.57156
TCGA-AO-A12H-01	0.581064	0.523005	0.54257	0.53756	0.55792	0.557818	0.567029	0.563122	0.552587	0.541611	0.535584	0.556072	0.562267	0.569418	0.523566	0.549391	0.539143	0.512044	0.515981	0.526483	0.471759	0.552385	0.484062	0.555589	0.531118	0.547928	0.561665	0.567226	0.494812	0.485998	0.54115	0.546386	0.518252	0.540272	0.531166	0.552833	0.537133	0.537396	0.504068	0.53084	0.546731	0.488555	0.539688	0.517165	0.50219	0.549799	0.659921	0.692928	0.554685
TCGA-AO-A1KP-01	0.577037	0.54218	0.562963	0.551469	0.576176	0.58262	0.58016	0.561991	0.577139	0.566447	0.556814	0.56786	0.582128	0.581927	0.541841	0.55952	0.552806	0.53585	0.516586	0.546745	0.475733	0.56325	0.491394	0.563926	0.562415	0.589331	0.570929	0.57633	0.545279	0.51132	0.546194	0.536847	0.535397	0.583579	0.551095	0.56363	0.582377	0.557774	0.538504	0.562652	0.571457	0.52008	0.57882	0.551906	0.533816	0.569023	0.69435	0.721087	0.57025
TCGA-AO-A1KR-01	0.585401	0.586495	0.59033	0.58541	0.603396	0.633225	0.614364	0.610554	0.655414	0.595536	0.585653	0.582591	0.602958	0.60789	0.575589	0.568891	0.601518	0.621812	0.549626	0.591822	0.512284	0.598879	0.537184	0.60088	0.571931	0.622935	0.602627	0.602432	0.580554	0.525266	0.594636	0.596321	0.578314	0.639162	0.607359	0.586839	0.656341	0.597314	0.616633	0.646228	0.628849	0.624607	0.657466	0.632367	0.634561	0.652302	0.666801	0.703516	0.60953
TCGA-AO-A1KS-01	0.628256	0.553693	0.569604	0.570467	0.590865	0.609881	0.599333	0.58776	0.592709	0.59349	0.589425	0.598127	0.614098	0.615457	0.575765	0.570728	0.586098	0.541507	0.539652	0.584247	0.483144	0.570787	0.506027	0.587682	0.564982	0.594585	0.579278	0.594778	0.535188	0.53922	0.552456	0.542727	0.526053	0.600228	0.568392	0.57154	0.581596	0.57798	0.537727	0.580892	0.603724	0.503655	0.578168	0.548839	0.522896	0.574822	0.719988	0.736302	0.610235
TCGA-AO-A1KT-01	0.58452	0.564171	0.554476	0.555281	0.604785	0.611994	0.614287	0.58939	0.604635	0.58008	0.572178	0.596271	0.601111	0.610798	0.564847	0.584759	0.572117	0.561057	0.524434	0.564932	0.472897	0.581441	0.493121	0.591987	0.550451	0.583215	0.590231	0.593736	0.55129	0.521292	0.560668	0.542363	0.548408	0.608815	0.578142	0.579736	0.605173	0.583652	0.562225	0.603793	0.586498	0.552393	0.615729	0.573082	0.581654	0.579547	0.683501	0.708267	0.597146
TCGA-AQ-A04H-01	0.609084	0.583058	0.575288	0.578657	0.615143	0.615898	0.624829	0.62014	0.624726	0.600823	0.602395	0.611917	0.626556	0.626457	0.582561	0.601941	0.604144	0.575446	0.551132	0.59219	0.525616	0.598063	0.546263	0.605257	0.582097	0.606903	0.614214	0.608156	0.570035	0.54436	0.589097	0.575919	0.577713	0.604433	0.59762	0.611298	0.608838	0.61155	0.577202	0.607584	0.596309	0.562706	0.606934	0.582618	0.568067	0.610896	0.694396	0.721717	0.6138
TCGA-AQ-A04J-01	0.584283	0.56894	0.573041	0.575651	0.614206	0.662947	0.632294	0.596255	0.651797	0.607021	0.592873	0.61934	0.628941	0.643949	0.617847	0.591303	0.619241	0.617106	0.547037	0.613342	0.483046	0.596982	0.521601	0.607151	0.566412	0.621557	0.592974	0.60633	0.571459	0.550709	0.572458	0.562098	0.56217	0.633036	0.618979	0.598698	0.65564	0.597477	0.611469	0.670482	0.657708	0.604363	0.677508	0.636581	0.634958	0.624191	0.670306	0.690014	0.627424
TCGA-AQ-A04L-01	0.562695	0.553257	0.553939	0.549663	0.600995	0.593216	0.598854	0.581536	0.590421	0.56689	0.565878	0.582455	0.585925	0.59011	0.557112	0.560158	0.566848	0.570028	0.510188	0.55252	0.467914	0.5847	0.490437	0.57682	0.550245	0.567394	0.574843	0.589198	0.52909	0.496982	0.558918	0.547493	0.553638	0.612934	0.569207	0.58263	0.597652	0.578836	0.56008	0.602129	0.57632	0.559506	0.608636	0.577259	0.568275	0.601181	0.67146	0.677229	0.591821
TCGA-AQ-A0Y5-01	0.592807	0.565257	0.572334	0.567956	0.614487	0.612872	0.610094	0.57923	0.606324	0.589284	0.577053	0.607542	0.609273	0.61915	0.570534	0.594384	0.561832	0.584513	0.527041	0.569892	0.471949	0.59483	0.49102	0.597284	0.554957	0.597133	0.591231	0.59455	0.537596	0.53371	0.547177	0.5424	0.539287	0.647096	0.592921	0.588647	0.606868	0.587088	0.567204	0.619874	0.614787	0.554279	0.621992	0.59906	0.57674	0.607126	0.711295	0.736785	0.591411
TCGA-AQ-A1H2-01	0.556276	0.527647	0.534689	0.529786	0.574665	0.558758	0.588149	0.573813	0.573771	0.532639	0.531504	0.54722	0.55759	0.587896	0.531724	0.558183	0.541743	0.540953	0.517555	0.531478	0.472085	0.561415	0.493299	0.558841	0.522415	0.550542	0.559503	0.56531	0.513529	0.481724	0.549674	0.544527	0.530482	0.575188	0.542072	0.567657	0.567769	0.54561	0.532689	0.55755	0.549591	0.532759	0.580719	0.553678	0.542223	0.56441	0.638724	0.698742	0.558974
TCGA-AQ-A1H3-01	0.589332	0.570712	0.5754	0.569233	0.596901	0.607311	0.607557	0.574976	0.596568	0.588745	0.581328	0.591978	0.608495	0.617026	0.57817	0.585392	0.581378	0.561533	0.525842	0.576977	0.482307	0.596436	0.504577	0.592559	0.567447	0.583993	0.585169	0.604272	0.542296	0.530293	0.562146	0.540837	0.556896	0.602897	0.579847	0.58911	0.603575	0.593596	0.557623	0.59388	0.596502	0.545637	0.606677	0.583026	0.555193	0.583603	0.680681	0.726065	0.59209
TCGA-AQ-A54N-01	0.508094	0.517319	0.531371	0.519063	0.536106	0.554983	0.565972	0.539857	0.583987	0.531839	0.507214	0.510578	0.527486	0.552047	0.534716	0.517559	0.53842	0.570696	0.502205	0.522855	0.459648	0.549067	0.466934	0.529194	0.52611	0.55842	0.531225	0.541365	0.518463	0.459499	0.528504	0.544743	0.52313	0.579826	0.540528	0.53908	0.592652	0.537006	0.555603	0.575996	0.553883	0.577765	0.607135	0.587295	0.590737	0.591099	0.57208	0.621136	0.547228
TCGA-AQ-A54O-01	0.54528	0.509456	0.539038	0.532221	0.528091	0.528481	0.537413	0.540513	0.543864	0.527339	0.51009	0.532714	0.534251	0.553476	0.509553	0.526835	0.513975	0.505524	0.497521	0.501422	0.466914	0.5505	0.483232	0.532459	0.532179	0.53352	0.542383	0.554796	0.499379	0.459242	0.536916	0.520355	0.518908	0.55271	0.5158	0.541356	0.524455	0.53692	0.501023	0.521918	0.509899	0.503041	0.542143	0.518208	0.521779	0.55167	0.62475	0.695534	0.527059
TCGA-AQ-A7U7-01	0.597313	0.568842	0.586112	0.582965	0.60442	0.59438	0.60572	0.604534	0.598311	0.587182	0.580058	0.590183	0.603037	0.619832	0.566038	0.591387	0.57924	0.561867	0.547938	0.575404	0.527701	0.597261	0.544989	0.588809	0.582415	0.592872	0.602131	0.606196	0.559152	0.524587	0.589084	0.578605	0.560483	0.590897	0.575529	0.595996	0.586545	0.594544	0.55871	0.573065	0.576389	0.544063	0.584427	0.567708	0.546114	0.59184	0.701913	0.754009	0.588142
TCGA-AR-A0TP-01	0.57502	0.524182	0.579483	0.579364	0.633505	0.643311	0.645947	0.616276	0.625293	0.603108	0.583394	0.622062	0.622328	0.620264	0.647538	0.607395	0.653617	0.606911	0.554994	0.638426	0.462485	0.607039	0.488956	0.614187	0.563398	0.602944	0.592655	0.613636	0.531528	0.54146	0.556016	0.58663	0.536873	0.580951	0.611647	0.582218	0.630792	0.572333	0.582304	0.655311	0.649574	0.563742	0.635009	0.593746	0.581348	0.596922	0.621517	0.627296	0.644402
TCGA-AR-A0TQ-01	0.625915	0.58927	0.594337	0.596089	0.630058	0.636494	0.640547	0.643685	0.64741	0.607823	0.604035	0.617762	0.636427	0.627231	0.589608	0.611433	0.614601	0.609426	0.58014	0.604659	0.513427	0.610712	0.550031	0.626642	0.581132	0.641471	0.631136	0.630213	0.582559	0.537868	0.596802	0.602632	0.581094	0.637937	0.618176	0.602329	0.635205	0.604779	0.589054	0.632291	0.632019	0.578061	0.632266	0.599815	0.592105	0.640508	0.743451	0.779274	0.62971
TCGA-AR-A0TR-01	0.566682	0.548124	0.536957	0.52841	0.527036	0.53143	0.536084	0.54168	0.54713	0.53481	0.527016	0.524457	0.542276	0.549712	0.517396	0.517623	0.524939	0.494623	0.486909	0.518491	0.500566	0.535974	0.512291	0.524947	0.542227	0.557692	0.538936	0.553832	0.523165	0.467105	0.54962	0.529771	0.53444	0.5632	0.509096	0.537223	0.535909	0.535798	0.501586	0.505229	0.508429	0.499404	0.526595	0.513669	0.495416	0.567055	0.667531	0.71665	0.527206
TCGA-AR-A0TS-01	0.622474	0.582317	0.6035	0.604684	0.64905	0.671147	0.659586	0.644512	0.679367	0.625869	0.604896	0.630119	0.647575	0.648295	0.622871	0.634201	0.64323	0.638311	0.588609	0.635632	0.516972	0.622436	0.54758	0.640525	0.591169	0.654121	0.637347	0.634541	0.588449	0.560275	0.607502	0.61386	0.582619	0.637071	0.645199	0.608151	0.652722	0.607608	0.609644	0.674864	0.666617	0.605406	0.669258	0.627977	0.626635	0.665767	0.686534	0.730828	0.657057
TCGA-AR-A0TT-01	0.625689	0.575482	0.595096	0.595586	0.618373	0.613585	0.62774	0.620557	0.617027	0.600922	0.604085	0.601907	0.619537	0.631491	0.585477	0.603991	0.605647	0.576132	0.557546	0.59845	0.532342	0.610018	0.557851	0.615248	0.586265	0.61495	0.611628	0.620052	0.561529	0.541538	0.609744	0.589784	0.577648	0.616462	0.58936	0.605943	0.603859	0.610822	0.569316	0.588688	0.601802	0.545939	0.598047	0.570768	0.554318	0.623409	0.728955	0.762542	0.613701
TCGA-AR-A0TV-01	0.579289	0.543769	0.545707	0.546553	0.567944	0.551182	0.573527	0.58594	0.570726	0.540447	0.547661	0.547073	0.560941	0.581458	0.529897	0.548814	0.545765	0.532064	0.529456	0.534331	0.51556	0.560003	0.533116	0.557133	0.536654	0.558625	0.575852	0.56866	0.523285	0.487919	0.571401	0.563914	0.526819	0.575376	0.541748	0.564371	0.564182	0.559989	0.531893	0.537921	0.532525	0.528796	0.561093	0.534962	0.534667	0.569703	0.627806	0.69318	0.554113
TCGA-AR-A0TW-01	0.611561	0.569048	0.593453	0.591156	0.616295	0.604158	0.620352	0.621413	0.633051	0.597313	0.591815	0.612757	0.61728	0.626504	0.579136	0.606451	0.599759	0.574808	0.566998	0.591794	0.520457	0.61344	0.548306	0.617063	0.574412	0.616654	0.60533	0.612336	0.554851	0.540172	0.586688	0.584869	0.558569	0.618733	0.589558	0.594907	0.594432	0.595381	0.552962	0.602007	0.602146	0.550413	0.603922	0.574072	0.563295	0.619667	0.705635	0.766943	0.601158
TCGA-AR-A0TX-01	0.626513	0.588079	0.581344	0.580424	0.609417	0.603787	0.609528	0.602341	0.600072	0.597065	0.580153	0.591578	0.606184	0.609753	0.568212	0.587051	0.585743	0.578384	0.547843	0.578503	0.503025	0.604324	0.529128	0.598934	0.574133	0.615507	0.596361	0.599778	0.554852	0.520991	0.579014	0.583974	0.563647	0.652199	0.587597	0.579692	0.599493	0.585768	0.555385	0.600815	0.606316	0.543318	0.604231	0.571857	0.560536	0.61492	0.75953	0.761122	0.606503
TCGA-AR-A0TY-01	0.607639	0.596558	0.568219	0.569414	0.613481	0.610867	0.612099	0.613768	0.628732	0.581236	0.581925	0.603015	0.619868	0.611971	0.582895	0.589393	0.594535	0.58246	0.56059	0.597756	0.517474	0.599776	0.551009	0.612738	0.555559	0.609543	0.616686	0.58834	0.579448	0.552678	0.581446	0.584849	0.570772	0.662296	0.603088	0.593183	0.620996	0.601763	0.587808	0.619967	0.623648	0.574558	0.633608	0.581512	0.593563	0.64274	0.692752	0.729464	0.600679
TCGA-AR-A0TZ-01	0.62008	0.572792	0.588776	0.587579	0.624409	0.62466	0.631805	0.611307	0.615565	0.607179	0.597832	0.616067	0.623876	0.62063	0.580651	0.611902	0.59198	0.583958	0.551028	0.587528	0.506794	0.606412	0.52569	0.613072	0.57493	0.619975	0.615465	0.614254	0.563224	0.546824	0.579952	0.579578	0.57055	0.598622	0.600328	0.603886	0.610386	0.593859	0.570263	0.611062	0.617118	0.555824	0.609974	0.580998	0.566449	0.609037	0.738701	0.742824	0.614977
TCGA-AR-A0U0-01	0.584349	0.620439	0.608329	0.609132	0.631679	0.659961	0.628103	0.626546	0.679031	0.610909	0.605023	0.61839	0.626611	0.635305	0.594237	0.600582	0.604399	0.659467	0.547624	0.594891	0.520642	0.629366	0.555205	0.61653	0.586488	0.647045	0.632242	0.614013	0.600363	0.542153	0.611133	0.593726	0.603925	0.660439	0.646176	0.606978	0.688306	0.617601	0.648641	0.688109	0.65196	0.671045	0.691734	0.681821	0.660351	0.675272	0.671526	0.695752	0.628849
TCGA-AR-A0U2-01	0.670607	0.597269	0.579338	0.584506	0.590314	0.61047	0.608547	0.602977	0.605204	0.58351	0.580711	0.590251	0.602685	0.617809	0.57473	0.584142	0.588439	0.567651	0.564754	0.600763	0.524044	0.589425	0.55921	0.604264	0.562038	0.609862	0.589855	0.596703	0.550074	0.543625	0.565786	0.563313	0.54347	0.641386	0.587841	0.572777	0.589932	0.596863	0.557766	0.592119	0.636848	0.522087	0.591363	0.54839	0.537116	0.602994	0.726921	0.743051	0.593337
TCGA-AR-A0U3-01	0.615195	0.602602	0.587155	0.58811	0.596113	0.620002	0.60363	0.601053	0.628196	0.593781	0.592955	0.595594	0.613206	0.621966	0.588126	0.589083	0.595083	0.578955	0.547031	0.585876	0.500892	0.598471	0.530988	0.605591	0.5707	0.612489	0.598952	0.60769	0.574842	0.534156	0.580381	0.560856	0.580629	0.634939	0.594713	0.585328	0.619063	0.601428	0.578384	0.614677	0.615595	0.571704	0.618837	0.599784	0.579592	0.618345	0.725184	0.763252	0.602978
TCGA-AR-A0U4-01	0.586009	0.560275	0.591331	0.598446	0.620164	0.661185	0.650661	0.618618	0.644555	0.611903	0.605755	0.63105	0.622199	0.63616	0.615877	0.585662	0.628558	0.590305	0.550248	0.616624	0.513577	0.610322	0.528014	0.614101	0.573261	0.610152	0.612385	0.612768	0.555012	0.552826	0.600475	0.571286	0.557828	0.59051	0.59739	0.619656	0.635924	0.617503	0.586354	0.628832	0.613987	0.58338	0.632018	0.592388	0.594491	0.594204	0.644879	0.660814	0.638278
TCGA-AR-A1AH-01	0.582162	0.551205	0.576953	0.572575	0.615611	0.645955	0.627461	0.607211	0.657132	0.596333	0.589677	0.616465	0.618962	0.626617	0.600465	0.582312	0.596391	0.595674	0.537476	0.605537	0.506436	0.592367	0.51214	0.58799	0.576979	0.62317	0.587299	0.596956	0.559861	0.546543	0.565309	0.55874	0.545637	0.610236	0.598261	0.593296	0.641295	0.589415	0.606052	0.642086	0.637168	0.588305	0.645795	0.608921	0.604723	0.617928	0.641563	0.643973	0.632838
TCGA-AR-A1AI-01	0.568338	0.588478	0.576395	0.578696	0.605387	0.660753	0.622205	0.61269	0.67156	0.603728	0.593749	0.598591	0.609838	0.623054	0.605847	0.578203	0.603117	0.618982	0.543216	0.587229	0.516115	0.599168	0.538503	0.60117	0.575315	0.637715	0.60455	0.607156	0.596206	0.533281	0.598039	0.585337	0.576145	0.646516	0.605443	0.600829	0.667433	0.604106	0.623123	0.649574	0.625329	0.625827	0.667171	0.642227	0.635966	0.645428	0.65722	0.684126	0.611592
TCGA-AR-A1AJ-01	0.608597	0.59989	0.610577	0.612086	0.62657	0.657882	0.638995	0.626338	0.659955	0.621139	0.611028	0.622211	0.629715	0.642518	0.609351	0.611814	0.620513	0.62367	0.57244	0.606785	0.527816	0.628217	0.562334	0.625588	0.59097	0.636121	0.635784	0.62767	0.593434	0.554874	0.621506	0.603435	0.590662	0.649302	0.626694	0.615132	0.655644	0.628252	0.616438	0.661157	0.644334	0.624797	0.667825	0.636286	0.629142	0.658189	0.689614	0.730744	0.640872
TCGA-AR-A1AK-01	0.5783	0.567923	0.572592	0.56887	0.575055	0.600787	0.596207	0.576499	0.599203	0.571611	0.570035	0.572306	0.591631	0.60719	0.564746	0.565074	0.563046	0.562809	0.524434	0.557633	0.492076	0.583667	0.513995	0.579129	0.556964	0.577316	0.581969	0.59505	0.545397	0.51982	0.571321	0.546967	0.5491	0.606981	0.574238	0.586769	0.601416	0.580943	0.561603	0.589806	0.587423	0.551944	0.605574	0.589073	0.56645	0.583069	0.684522	0.733394	0.579834
TCGA-AR-A1AL-01	0.598232	0.566469	0.577793	0.567994	0.590136	0.604473	0.604018	0.569626	0.591432	0.587726	0.576839	0.591962	0.605669	0.616031	0.576864	0.570133	0.578317	0.54894	0.529338	0.577885	0.486728	0.585866	0.499963	0.582927	0.569194	0.578165	0.571301	0.601635	0.542004	0.53383	0.560011	0.538199	0.548567	0.589979	0.567091	0.598919	0.594123	0.587182	0.555586	0.586412	0.602792	0.531793	0.602441	0.574143	0.547309	0.574326	0.68429	0.713241	0.592786
TCGA-AR-A1AM-01	0.579392	0.569793	0.570978	0.561411	0.584244	0.591607	0.600716	0.566902	0.593242	0.577076	0.559383	0.576915	0.587762	0.606671	0.557299	0.560972	0.56159	0.558445	0.515698	0.55847	0.492207	0.5795	0.506218	0.575551	0.562454	0.576168	0.570323	0.59275	0.542712	0.511968	0.561679	0.546027	0.561679	0.607287	0.571531	0.59259	0.601302	0.58584	0.559362	0.58751	0.589178	0.554556	0.608753	0.584504	0.561741	0.583546	0.695487	0.72986	0.575826
TCGA-AR-A1AN-01	0.57764	0.552208	0.566369	0.561089	0.607461	0.597481	0.612646	0.579478	0.588295	0.579886	0.576254	0.601872	0.602263	0.614226	0.577039	0.578691	0.580638	0.538894	0.52882	0.574691	0.474231	0.597619	0.499529	0.583831	0.54674	0.567815	0.576482	0.593708	0.529241	0.529074	0.560793	0.547919	0.550753	0.583581	0.567845	0.586093	0.579722	0.59258	0.535483	0.583235	0.580866	0.523932	0.586049	0.550212	0.547209	0.569077	0.668158	0.693282	0.601101
TCGA-AR-A1AO-01	0.599743	0.592465	0.582865	0.579867	0.61873	0.652921	0.636453	0.595824	0.643526	0.606849	0.599397	0.629631	0.63855	0.652008	0.617969	0.592425	0.609892	0.622917	0.540615	0.610499	0.502922	0.61103	0.534753	0.61516	0.567963	0.618706	0.610397	0.608775	0.568086	0.558033	0.598716	0.556964	0.571464	0.674727	0.626727	0.61698	0.657986	0.622578	0.624515	0.680407	0.664961	0.61279	0.69195	0.649141	0.637168	0.635136	0.698652	0.720713	0.621561
TCGA-AR-A1AP-01	0.581488	0.581443	0.593241	0.583041	0.613145	0.619626	0.622422	0.590444	0.61574	0.598754	0.58774	0.600892	0.615827	0.62992	0.590974	0.591818	0.57957	0.591363	0.529885	0.579181	0.487315	0.613984	0.510919	0.601639	0.582066	0.595995	0.600805	0.612642	0.558297	0.538035	0.575408	0.552737	0.574277	0.629727	0.591723	0.611871	0.622333	0.608193	0.589532	0.620637	0.612012	0.580468	0.636284	0.622955	0.591141	0.619832	0.680308	0.746462	0.598219
TCGA-AR-A1AQ-01	0.577514	0.571896	0.581071	0.580753	0.620499	0.668223	0.638421	0.616207	0.66679	0.600433	0.590957	0.617032	0.62123	0.637701	0.598497	0.588336	0.602554	0.625056	0.553532	0.600483	0.498054	0.609554	0.532853	0.605084	0.562789	0.625899	0.611675	0.605414	0.572949	0.536701	0.590276	0.568776	0.563428	0.63259	0.617593	0.59954	0.662393	0.607559	0.619259	0.668133	0.649998	0.616884	0.66716	0.635251	0.63208	0.636952	0.659221	0.68703	0.636552
TCGA-AR-A1AR-01	0.602223	0.573412	0.607967	0.608496	0.637526	0.671386	0.656217	0.631248	0.662271	0.631084	0.636802	0.654299	0.653113	0.661067	0.620312	0.614251	0.625872	0.596468	0.563972	0.622738	0.52668	0.629895	0.553466	0.624687	0.607082	0.62383	0.632051	0.634142	0.576311	0.5791	0.612653	0.573705	0.567474	0.604308	0.614704	0.628767	0.642115	0.637552	0.609028	0.648216	0.641413	0.602093	0.656807	0.618028	0.608814	0.617352	0.648478	0.656391	0.652759
TCGA-AR-A1AS-01	0.551027	0.56169	0.558189	0.560461	0.599634	0.606355	0.587084	0.568897	0.606099	0.576105	0.562469	0.589926	0.594198	0.591106	0.557614	0.57428	0.563981	0.583209	0.508858	0.554216	0.46869	0.594185	0.494581	0.577938	0.542648	0.574148	0.591228	0.585294	0.551512	0.506969	0.567866	0.541742	0.55894	0.619263	0.587888	0.574816	0.616604	0.58259	0.574984	0.620558	0.581291	0.577137	0.622649	0.603275	0.594658	0.613917	0.673244	0.722587	0.582192
TCGA-AR-A1AU-01	0.599055	0.566154	0.583772	0.582001	0.605406	0.621907	0.620499	0.592331	0.608802	0.596968	0.582962	0.602515	0.618847	0.625006	0.589585	0.593887	0.584226	0.583952	0.54217	0.58655	0.486235	0.604724	0.503038	0.605869	0.566077	0.588079	0.594414	0.612793	0.547068	0.537873	0.567614	0.560105	0.559715	0.618217	0.59547	0.601524	0.617515	0.599491	0.575207	0.629005	0.628776	0.563325	0.633237	0.602514	0.58075	0.604651	0.697611	0.744153	0.607634
TCGA-AR-A1AV-01	0.585046	0.570398	0.565952	0.567037	0.58236	0.577855	0.585205	0.566781	0.57775	0.576164	0.581425	0.582517	0.589665	0.605415	0.566449	0.565956	0.568313	0.521642	0.511751	0.562111	0.499848	0.586316	0.519568	0.572852	0.566596	0.568491	0.568166	0.590909	0.543481	0.524535	0.567338	0.537225	0.553696	0.584194	0.552146	0.57407	0.57003	0.592407	0.537506	0.556025	0.5578	0.523913	0.568723	0.554003	0.527604	0.570985	0.682786	0.697141	0.568644
TCGA-AR-A1AW-01	0.631617	0.586746	0.60371	0.597965	0.611024	0.602937	0.611371	0.626206	0.603782	0.60041	0.597	0.588217	0.608072	0.62655	0.579474	0.589046	0.594815	0.563703	0.564895	0.592676	0.546023	0.601198	0.568858	0.604829	0.596515	0.603797	0.614906	0.612116	0.572331	0.534955	0.61072	0.599027	0.57296	0.605705	0.5813	0.590584	0.593481	0.600883	0.560658	0.572984	0.58657	0.542304	0.577717	0.565431	0.543896	0.60506	0.732811	0.76905	0.604804
TCGA-AR-A1AX-01	0.627154	0.59792	0.595087	0.593829	0.603223	0.6171	0.611189	0.602405	0.620409	0.596979	0.595811	0.599034	0.616668	0.630724	0.583424	0.582652	0.588555	0.574383	0.552813	0.591804	0.524504	0.59701	0.547779	0.599195	0.58835	0.615098	0.602573	0.612497	0.575067	0.546966	0.593115	0.57706	0.568003	0.647973	0.588818	0.597512	0.610333	0.601859	0.57698	0.589964	0.605294	0.559476	0.609241	0.588585	0.5652	0.618695	0.728715	0.766485	0.599945
TCGA-AR-A1AY-01	0.596531	0.57237	0.600071	0.598458	0.649472	0.683805	0.655702	0.621444	0.662018	0.633032	0.620749	0.651138	0.651042	0.65541	0.65039	0.621444	0.649203	0.633735	0.579871	0.644421	0.498091	0.628469	0.525659	0.632073	0.583096	0.636843	0.623268	0.62727	0.568889	0.57469	0.584829	0.572018	0.563784	0.618667	0.643442	0.617396	0.653881	0.619218	0.616202	0.69131	0.67749	0.605709	0.675677	0.634278	0.622853	0.621255	0.655568	0.670841	0.668667
TCGA-AR-A24H-01	0.610846	0.572381	0.592321	0.592847	0.608973	0.621039	0.61731	0.623833	0.626663	0.600782	0.600923	0.59518	0.618734	0.617496	0.57791	0.58058	0.591824	0.589298	0.549443	0.587259	0.524518	0.601788	0.536649	0.605021	0.587931	0.61911	0.610803	0.61777	0.552797	0.536615	0.597461	0.57381	0.564824	0.625382	0.592554	0.588001	0.618155	0.591137	0.568992	0.598477	0.597406	0.559986	0.604442	0.580026	0.562514	0.623472	0.716054	0.766071	0.618227
TCGA-AR-A24K-01	0.604526	0.577684	0.591381	0.586863	0.615763	0.615062	0.61711	0.605043	0.610453	0.600375	0.599696	0.613916	0.625975	0.616082	0.583295	0.584131	0.589357	0.569868	0.536608	0.58104	0.517902	0.600602	0.525575	0.594242	0.593386	0.602103	0.600492	0.614104	0.560189	0.537856	0.583365	0.561622	0.565463	0.614366	0.581196	0.596443	0.609833	0.607953	0.571624	0.597653	0.59384	0.553089	0.604191	0.586976	0.562165	0.604694	0.697189	0.727843	0.61222
TCGA-AR-A24L-01	0.58577	0.524134	0.558118	0.559851	0.59367	0.617556	0.608969	0.567272	0.587805	0.581351	0.580654	0.611284	0.600669	0.619732	0.583178	0.585195	0.57142	0.540275	0.524625	0.575976	0.475742	0.58074	0.487086	0.604284	0.537379	0.560469	0.576814	0.595214	0.520505	0.532061	0.535072	0.516932	0.510044	0.568252	0.565677	0.586773	0.568404	0.569876	0.541314	0.589337	0.599342	0.503007	0.587708	0.553048	0.521793	0.543026	0.660016	0.690771	0.58623
TCGA-AR-A24M-01	0.556968	0.539338	0.535832	0.53601	0.572491	0.612656	0.59006	0.544803	0.588725	0.566837	0.567181	0.594085	0.589396	0.601404	0.564515	0.549476	0.549267	0.536048	0.490461	0.557819	0.452028	0.563648	0.468757	0.571403	0.533857	0.551509	0.553556	0.579116	0.525026	0.517115	0.52732	0.48493	0.515194	0.567966	0.563408	0.571936	0.584476	0.569394	0.54126	0.59444	0.595693	0.523528	0.605045	0.570934	0.545226	0.543482	0.656363	0.66798	0.563034
TCGA-AR-A24N-01	0.583783	0.578666	0.582496	0.577813	0.606688	0.598364	0.610687	0.598527	0.605435	0.590682	0.590664	0.595333	0.60405	0.616371	0.565994	0.595251	0.581996	0.573879	0.541837	0.569156	0.506118	0.608093	0.527519	0.598174	0.587424	0.590166	0.599718	0.612409	0.560263	0.528125	0.570968	0.565109	0.563692	0.598853	0.587958	0.592432	0.603967	0.5984	0.561643	0.586282	0.581553	0.561433	0.604481	0.581489	0.567518	0.59196	0.666748	0.706809	0.597625
TCGA-AR-A24O-01	0.593293	0.570169	0.572876	0.572502	0.599887	0.612382	0.610968	0.578906	0.597516	0.588596	0.5894	0.602465	0.61345	0.625537	0.589956	0.575793	0.589582	0.544619	0.532608	0.587253	0.494899	0.589197	0.509903	0.590922	0.570924	0.587892	0.581051	0.599042	0.547439	0.53815	0.56289	0.537619	0.5529	0.587932	0.578635	0.59436	0.596447	0.589529	0.556354	0.593274	0.610336	0.533122	0.60463	0.571292	0.55155	0.577432	0.686307	0.695365	0.600359
TCGA-AR-A24P-01	0.586965	0.565715	0.57855	0.578835	0.607688	0.633186	0.618802	0.588755	0.61376	0.598883	0.594179	0.615592	0.622489	0.633199	0.589615	0.590588	0.585435	0.576525	0.532594	0.586758	0.486563	0.598666	0.505413	0.603901	0.571365	0.596065	0.589248	0.616464	0.552758	0.544264	0.562494	0.537184	0.551178	0.605326	0.591331	0.602461	0.618278	0.602887	0.573031	0.613895	0.612434	0.558118	0.620716	0.601411	0.573135	0.584236	0.679918	0.721193	0.607544
TCGA-AR-A24Q-01	0.61324	0.546428	0.584004	0.583233	0.651352	0.670843	0.678437	0.643457	0.656034	0.615414	0.602896	0.654055	0.648431	0.663769	0.646185	0.633441	0.65336	0.622683	0.584891	0.651361	0.503325	0.615359	0.528478	0.639211	0.568378	0.6254	0.62244	0.631715	0.552223	0.570786	0.569623	0.595612	0.542405	0.590984	0.641063	0.60983	0.637949	0.595702	0.585049	0.670464	0.679129	0.566407	0.660053	0.598562	0.596532	0.597882	0.66557	0.676139	0.664389
TCGA-AR-A24R-01	0.593801	0.56108	0.589703	0.588345	0.594785	0.613565	0.601562	0.603615	0.612929	0.586988	0.585844	0.594008	0.604277	0.615733	0.575587	0.583774	0.573899	0.562563	0.545719	0.574925	0.509134	0.603206	0.524089	0.595536	0.570221	0.600812	0.593982	0.611184	0.550837	0.522894	0.575971	0.559019	0.555828	0.613994	0.570648	0.59289	0.591921	0.593756	0.560713	0.58568	0.58776	0.545884	0.597122	0.573597	0.559114	0.604352	0.690627	0.772076	0.593627
TCGA-AR-A24S-01	0.613857	0.581857	0.57073	0.57094	0.618229	0.610398	0.624548	0.595238	0.604096	0.5917	0.60145	0.611426	0.620604	0.637719	0.598171	0.580907	0.600583	0.561256	0.528403	0.595642	0.517854	0.594632	0.536285	0.598635	0.572548	0.586412	0.59629	0.601033	0.557891	0.553175	0.585629	0.568529	0.556351	0.622226	0.585766	0.598501	0.601449	0.607411	0.574267	0.593958	0.599804	0.543702	0.601786	0.573537	0.560332	0.592142	0.696234	0.719082	0.604247
TCGA-AR-A24U-01	0.623649	0.623082	0.604339	0.603744	0.621029	0.634841	0.630037	0.606043	0.638009	0.629056	0.624552	0.629716	0.644882	0.638451	0.610115	0.599734	0.610482	0.582791	0.541175	0.597302	0.517131	0.63357	0.5485	0.633986	0.606612	0.638638	0.614496	0.622519	0.592395	0.555693	0.605674	0.56458	0.590369	0.693053	0.609692	0.609797	0.624481	0.635472	0.593109	0.621371	0.614829	0.577728	0.63211	0.618181	0.591962	0.647968	0.72823	0.734219	0.618723
TCGA-AR-A24V-01	0.57482	0.528612	0.56729	0.567338	0.623255	0.617931	0.627683	0.600897	0.601142	0.580673	0.590316	0.617889	0.610123	0.630728	0.57872	0.603231	0.581922	0.566703	0.540569	0.577614	0.494627	0.598541	0.505702	0.595944	0.558389	0.576704	0.612504	0.602099	0.534203	0.535661	0.56602	0.550178	0.532525	0.579163	0.581854	0.603894	0.591353	0.590838	0.559985	0.597283	0.591121	0.53224	0.598339	0.569959	0.548509	0.570252	0.665384	0.702625	0.614488
TCGA-AR-A24W-01	0.595278	0.556775	0.567322	0.558599	0.567754	0.599921	0.591364	0.562613	0.591244	0.582058	0.571347	0.576732	0.594102	0.59419	0.568123	0.549941	0.56336	0.540312	0.507954	0.562928	0.47556	0.57133	0.477692	0.579755	0.561185	0.579064	0.555955	0.595845	0.534264	0.509913	0.529002	0.523759	0.538361	0.591467	0.566936	0.574641	0.588712	0.567506	0.541689	0.587547	0.603921	0.52477	0.599909	0.569765	0.54421	0.570606	0.689895	0.70357	0.575445
TCGA-AR-A24X-01	0.583701	0.563994	0.568084	0.564756	0.6001	0.619815	0.613642	0.581288	0.601679	0.588951	0.585504	0.605557	0.616299	0.618362	0.578016	0.576168	0.577778	0.558933	0.51807	0.579009	0.484884	0.587774	0.500839	0.58921	0.560582	0.577932	0.572902	0.598872	0.539153	0.534312	0.560437	0.525271	0.551054	0.595162	0.579518	0.597221	0.602247	0.597883	0.562238	0.602452	0.600688	0.548863	0.610934	0.582763	0.559895	0.577821	0.685136	0.708204	0.5948
TCGA-AR-A24Z-01	0.58593	0.542717	0.550392	0.5479	0.579965	0.586858	0.588353	0.563893	0.586064	0.564201	0.573762	0.570242	0.580416	0.618666	0.572021	0.548927	0.566279	0.52453	0.512527	0.566228	0.490281	0.572767	0.511534	0.575209	0.542851	0.557321	0.563169	0.579257	0.521443	0.516612	0.552917	0.522889	0.521063	0.593603	0.543138	0.580099	0.574723	0.580338	0.527273	0.55817	0.57144	0.504145	0.568205	0.544768	0.514102	0.567397	0.676849	0.703102	0.578323
TCGA-AR-A250-01	0.615956	0.575796	0.576832	0.580422	0.635688	0.636603	0.634368	0.623412	0.626662	0.602263	0.60309	0.634241	0.630219	0.632205	0.585661	0.619633	0.604218	0.590719	0.565155	0.600644	0.512196	0.601293	0.535045	0.614857	0.570382	0.614158	0.613766	0.615005	0.578488	0.547098	0.586124	0.575921	0.565469	0.605105	0.607297	0.599212	0.615105	0.598843	0.575577	0.624884	0.62195	0.565443	0.619387	0.588553	0.575155	0.610782	0.728781	0.733745	0.61976
TCGA-AR-A251-01	0.585802	0.582248	0.590835	0.587446	0.621333	0.670072	0.666396	0.616003	0.669807	0.614146	0.59991	0.627819	0.632018	0.651359	0.635765	0.606157	0.626006	0.642041	0.553057	0.62179	0.506847	0.623323	0.527123	0.635913	0.57149	0.637544	0.627508	0.624104	0.573148	0.552462	0.56626	0.581146	0.562492	0.659265	0.643406	0.605777	0.663274	0.608612	0.623616	0.691402	0.674254	0.613638	0.697559	0.645519	0.643216	0.636267	0.645205	0.681607	0.643227
TCGA-AR-A252-01	0.638601	0.576526	0.581832	0.584053	0.575446	0.595476	0.599884	0.585893	0.598849	0.582579	0.579171	0.589874	0.601945	0.618291	0.575252	0.561421	0.583481	0.533364	0.549858	0.586571	0.510276	0.580553	0.531366	0.593166	0.569753	0.58593	0.573403	0.597947	0.541233	0.534125	0.563495	0.553879	0.542319	0.59858	0.562969	0.577205	0.578795	0.584312	0.54229	0.567354	0.599644	0.517547	0.578518	0.552597	0.532465	0.570365	0.69347	0.725916	0.579035
TCGA-AR-A254-01	0.624689	0.59761	0.589922	0.593726	0.619713	0.641829	0.631421	0.621072	0.635147	0.614658	0.603333	0.619707	0.635777	0.632237	0.595866	0.597265	0.606942	0.603663	0.551924	0.604797	0.510742	0.605506	0.5257	0.616503	0.587055	0.624857	0.61593	0.621212	0.571484	0.548367	0.598241	0.568848	0.573446	0.644872	0.609603	0.606959	0.639829	0.622812	0.590891	0.634399	0.624391	0.584885	0.637167	0.617897	0.592727	0.628188	0.732472	0.757694	0.625006
TCGA-AR-A255-01	0.599342	0.571423	0.580219	0.576772	0.608228	0.619336	0.615624	0.592738	0.613227	0.596016	0.598536	0.603603	0.61629	0.630882	0.58582	0.588995	0.591499	0.562535	0.538401	0.586942	0.494255	0.598197	0.516395	0.603593	0.573949	0.59334	0.600139	0.607439	0.557843	0.540318	0.571346	0.555684	0.554387	0.617844	0.590202	0.596589	0.6035	0.595875	0.56678	0.601441	0.603915	0.548619	0.611675	0.582785	0.566339	0.597025	0.704755	0.735238	0.598668
TCGA-AR-A256-01	0.569583	0.579299	0.564442	0.568358	0.607798	0.660512	0.637885	0.591958	0.652427	0.608001	0.600388	0.62443	0.62148	0.628465	0.623426	0.57401	0.619763	0.613391	0.527678	0.613442	0.495803	0.602556	0.521485	0.599689	0.566539	0.62301	0.607207	0.595855	0.568835	0.546591	0.572369	0.540875	0.567073	0.62545	0.612661	0.604515	0.659242	0.61777	0.62514	0.659237	0.642194	0.618273	0.67247	0.626817	0.631933	0.618207	0.619058	0.629592	0.629209
TCGA-AR-A2LE-01	0.585965	0.579589	0.569302	0.565485	0.590767	0.615726	0.599763	0.575444	0.59613	0.583663	0.588773	0.600439	0.604307	0.614408	0.571367	0.572196	0.577255	0.550224	0.525764	0.570647	0.498702	0.588963	0.519699	0.586953	0.575686	0.587541	0.589032	0.602125	0.565747	0.525098	0.576702	0.538522	0.579833	0.58808	0.568807	0.597879	0.60573	0.603787	0.565427	0.582873	0.593371	0.552041	0.608172	0.580527	0.560435	0.579667	0.669946	0.683073	0.584387
TCGA-AR-A2LH-01	0.595436	0.621148	0.588966	0.581662	0.601002	0.6438	0.607064	0.594432	0.643799	0.609058	0.592272	0.601257	0.628071	0.615087	0.584004	0.57836	0.583874	0.615161	0.527434	0.573521	0.486052	0.600923	0.516574	0.603675	0.578455	0.630884	0.599257	0.610957	0.585206	0.532281	0.590378	0.563738	0.599186	0.680974	0.615624	0.598321	0.655149	0.60556	0.607396	0.654503	0.634076	0.621258	0.667301	0.649763	0.630727	0.643223	0.725756	0.751519	0.600614
TCGA-AR-A2LJ-01	0.567896	0.554122	0.568069	0.55567	0.58201	0.57989	0.592296	0.569626	0.584646	0.567821	0.543946	0.568849	0.579292	0.588794	0.544258	0.567153	0.554868	0.561571	0.523192	0.542525	0.461816	0.582413	0.485505	0.57391	0.544839	0.567629	0.578221	0.585847	0.528032	0.494297	0.568301	0.562199	0.548892	0.595165	0.569045	0.578897	0.585985	0.566705	0.546805	0.589009	0.579743	0.551068	0.602945	0.573449	0.567441	0.583351	0.686186	0.722329	0.569331
TCGA-AR-A2LK-01	0.593131	0.555058	0.570844	0.574925	0.608878	0.607994	0.619291	0.593277	0.602744	0.599923	0.593228	0.60715	0.617116	0.628963	0.579815	0.583528	0.583067	0.558094	0.536839	0.582581	0.498441	0.590048	0.511553	0.593881	0.568969	0.588918	0.595446	0.601999	0.549976	0.541558	0.576187	0.559119	0.540159	0.60597	0.578781	0.592971	0.589934	0.597919	0.554727	0.591394	0.589521	0.530966	0.596049	0.564324	0.551281	0.579709	0.694481	0.725121	0.600439
TCGA-AR-A2LL-01	0.600512	0.576487	0.587172	0.583977	0.601305	0.599403	0.61707	0.604812	0.606886	0.600541	0.58722	0.600071	0.616637	0.62431	0.578328	0.581089	0.587434	0.560817	0.546292	0.579873	0.522951	0.605289	0.531127	0.5954	0.589784	0.597536	0.611376	0.606159	0.561112	0.529777	0.604058	0.572116	0.565344	0.617414	0.578724	0.598028	0.59114	0.600366	0.563086	0.583953	0.586102	0.54912	0.597023	0.577708	0.554624	0.604257	0.700517	0.739561	0.601456
TCGA-AR-A2LM-01	0.586818	0.547427	0.576326	0.568867	0.593927	0.608225	0.609578	0.571556	0.588513	0.589917	0.574406	0.598605	0.603897	0.621616	0.569915	0.583004	0.572058	0.548887	0.526048	0.573625	0.482195	0.588363	0.488185	0.580516	0.565471	0.581638	0.578707	0.604967	0.532741	0.527587	0.551755	0.538783	0.541032	0.579233	0.571475	0.599043	0.587939	0.586832	0.549843	0.5909	0.604402	0.527277	0.59741	0.573716	0.540056	0.567419	0.689967	0.71442	0.591704
TCGA-AR-A2LN-01	0.56523	0.552308	0.561148	0.544077	0.567631	0.572177	0.582392	0.549018	0.566471	0.556983	0.549886	0.561016	0.57692	0.588513	0.548149	0.543854	0.550042	0.532384	0.503864	0.545043	0.485661	0.573799	0.491618	0.556177	0.553037	0.562027	0.55753	0.573038	0.5227	0.501138	0.543551	0.534348	0.546279	0.570347	0.549077	0.582325	0.578739	0.568969	0.541486	0.568196	0.575261	0.528829	0.586629	0.569959	0.538758	0.560191	0.671923	0.68913	0.556098
TCGA-AR-A2LO-01	0.605894	0.585402	0.590792	0.585447	0.602747	0.626594	0.616936	0.597066	0.62691	0.601251	0.584826	0.601239	0.620001	0.622304	0.579441	0.586479	0.591133	0.586194	0.547826	0.584216	0.507659	0.603362	0.530551	0.601759	0.58556	0.611009	0.59757	0.615499	0.568602	0.542738	0.588307	0.569087	0.576429	0.62561	0.59957	0.604471	0.626566	0.602601	0.589668	0.623932	0.628162	0.579122	0.638422	0.607362	0.589896	0.608597	0.709767	0.751597	0.599486
TCGA-AR-A2LQ-01	0.610462	0.576571	0.595133	0.582587	0.615692	0.619876	0.627007	0.594011	0.607633	0.599298	0.591446	0.610055	0.616901	0.633125	0.594002	0.590942	0.593902	0.585205	0.553331	0.594575	0.486932	0.611739	0.509032	0.604461	0.57875	0.600829	0.587467	0.612887	0.554153	0.54421	0.564038	0.561434	0.558132	0.624803	0.595376	0.599879	0.620069	0.59995	0.570552	0.633268	0.638527	0.563411	0.638692	0.599798	0.583478	0.596834	0.702897	0.72029	0.609449
TCGA-AR-A2LR-01	0.593698	0.494719	0.568569	0.567872	0.645958	0.659105	0.671602	0.630525	0.617995	0.587679	0.577454	0.625085	0.62421	0.643343	0.63209	0.6236	0.644218	0.625823	0.594091	0.658054	0.468984	0.59082	0.498008	0.616341	0.53318	0.592073	0.592475	0.604429	0.513278	0.556617	0.542343	0.587199	0.50075	0.534725	0.625538	0.587315	0.623601	0.569731	0.555132	0.662252	0.695697	0.529296	0.639459	0.563465	0.560166	0.566136	0.624003	0.634774	0.65046
TCGA-AR-A5QM-01	0.585785	0.573778	0.58113	0.576741	0.600768	0.586665	0.597429	0.592498	0.605296	0.579262	0.567718	0.576579	0.593493	0.603343	0.560238	0.587156	0.576857	0.569826	0.538642	0.566393	0.493553	0.598881	0.525204	0.582417	0.567116	0.589662	0.591366	0.594447	0.552521	0.510826	0.576575	0.574062	0.569648	0.603648	0.581093	0.587779	0.596101	0.581122	0.557534	0.5937	0.581946	0.557795	0.603507	0.576132	0.567805	0.6048	0.695202	0.74509	0.579074
TCGA-AR-A5QN-01	0.587258	0.58291	0.577907	0.575092	0.595643	0.607051	0.607285	0.587173	0.608338	0.582803	0.574661	0.581854	0.601124	0.602461	0.568474	0.587089	0.574338	0.582961	0.536894	0.569957	0.469506	0.602449	0.509754	0.593433	0.562799	0.598538	0.586519	0.596486	0.563128	0.52181	0.576812	0.566871	0.581664	0.611312	0.5889	0.583388	0.611714	0.586859	0.565646	0.614132	0.615629	0.572976	0.625396	0.603421	0.584273	0.614458	0.707602	0.743419	0.584848
TCGA-AR-A5QP-01	0.595567	0.581992	0.585175	0.575982	0.601104	0.621198	0.612074	0.589635	0.621491	0.596774	0.575959	0.595673	0.607779	0.611184	0.572435	0.585059	0.580752	0.589419	0.538613	0.572128	0.487025	0.602429	0.501905	0.591264	0.578327	0.61038	0.59334	0.612885	0.557466	0.525427	0.572611	0.561757	0.57381	0.618272	0.598145	0.597709	0.625969	0.585933	0.577428	0.623525	0.622814	0.575385	0.640955	0.604559	0.597461	0.610122	0.709875	0.742024	0.596326
TCGA-AR-A5QQ-01	0.551535	0.586736	0.595193	0.597766	0.670678	0.741029	0.662951	0.646659	0.708772	0.627371	0.633953	0.678568	0.681512	0.642816	0.638345	0.640285	0.633617	0.732266	0.533516	0.63248	0.492112	0.641504	0.531777	0.64519	0.57192	0.632887	0.653957	0.637938	0.599648	0.59878	0.597926	0.583468	0.607417	0.629939	0.709467	0.650407	0.752841	0.635598	0.725041	0.780024	0.706122	0.726507	0.762903	0.735777	0.7377	0.668372	0.655264	0.685995	0.641235
TCGA-B6-A0I1-01	0.538366	0.555306	0.543137	0.543389	0.567941	0.600242	0.594276	0.576009	0.626167	0.555834	0.547788	0.541489	0.564805	0.574711	0.563561	0.555943	0.576543	0.631622	0.529945	0.561802	0.473037	0.582596	0.49732	0.579011	0.538824	0.596424	0.581804	0.574236	0.554433	0.488057	0.555699	0.570651	0.56584	0.638356	0.599647	0.560485	0.65316	0.573495	0.606556	0.646886	0.617295	0.625031	0.66781	0.630538	0.648007	0.649776	0.609494	0.662181	0.584132
TCGA-B6-A0I2-01	0.558048	0.598718	0.56426	0.565687	0.590747	0.628708	0.59976	0.598422	0.652579	0.587478	0.587471	0.591902	0.61477	0.607381	0.581582	0.558971	0.594959	0.601003	0.521394	0.566405	0.520084	0.591004	0.54576	0.590765	0.571714	0.634527	0.6057	0.588442	0.592828	0.514718	0.600285	0.570163	0.586244	0.646093	0.59552	0.597705	0.65092	0.615716	0.631228	0.63417	0.597002	0.627632	0.652572	0.628681	0.638792	0.63892	0.640436	0.661851	0.606055
TCGA-B6-A0I5-01	0.548457	0.573246	0.552173	0.544179	0.568708	0.585224	0.56931	0.560266	0.586789	0.559399	0.536614	0.55385	0.575306	0.567926	0.534565	0.548759	0.544105	0.574741	0.494833	0.53368	0.448052	0.570373	0.471822	0.573115	0.535611	0.567254	0.563079	0.57016	0.53413	0.483506	0.541106	0.536985	0.561868	0.605079	0.570552	0.565316	0.609302	0.5736	0.560173	0.599732	0.568581	0.567883	0.616408	0.596792	0.586126	0.588529	0.663384	0.730353	0.560519
TCGA-B6-A0I9-01	0.61322	0.606888	0.593369	0.587395	0.623247	0.631502	0.623609	0.606241	0.643858	0.617022	0.60796	0.618795	0.635404	0.633337	0.59908	0.596326	0.607089	0.603705	0.537903	0.604398	0.528335	0.609789	0.547459	0.612096	0.596786	0.623884	0.607554	0.615952	0.58951	0.563837	0.599662	0.58658	0.585996	0.667199	0.615179	0.620786	0.644204	0.624108	0.622303	0.631709	0.63086	0.599782	0.649298	0.62629	0.609293	0.651555	0.72199	0.738396	0.602082
TCGA-B6-A0IA-01	0.52791	0.542347	0.529746	0.524454	0.547618	0.560218	0.541165	0.547583	0.566985	0.534083	0.522595	0.530374	0.548413	0.550424	0.509375	0.532885	0.512864	0.538712	0.476319	0.501071	0.432598	0.549405	0.460336	0.549089	0.506798	0.532534	0.552739	0.552311	0.521252	0.456278	0.538066	0.517998	0.536587	0.577832	0.548203	0.532461	0.565752	0.549581	0.52396	0.568289	0.5314	0.538591	0.574962	0.55798	0.566901	0.563527	0.622648	0.690534	0.536035
TCGA-B6-A0IB-01	0.595259	0.553914	0.546804	0.541656	0.571501	0.560704	0.574946	0.574713	0.577578	0.542927	0.531087	0.555578	0.562191	0.585899	0.538683	0.559972	0.564316	0.548988	0.527106	0.552974	0.481524	0.567721	0.515404	0.563856	0.529905	0.562844	0.553203	0.562873	0.516818	0.48931	0.539645	0.563426	0.538013	0.600876	0.558451	0.554738	0.563793	0.553389	0.532217	0.563535	0.564735	0.519658	0.580165	0.534803	0.539714	0.584464	0.670001	0.721367	0.563158
TCGA-B6-A0IC-01	0.571654	0.544973	0.559044	0.550922	0.55743	0.564764	0.566529	0.572646	0.575723	0.564553	0.548755	0.548508	0.569595	0.57247	0.5307	0.54204	0.543098	0.527413	0.508362	0.533459	0.492806	0.557642	0.501916	0.555777	0.553669	0.571175	0.563197	0.579524	0.532466	0.487975	0.568216	0.553129	0.535479	0.579456	0.542823	0.561634	0.555646	0.550937	0.52801	0.539441	0.541601	0.519852	0.561249	0.545504	0.524991	0.579145	0.672556	0.711199	0.555147
TCGA-B6-A0IE-01	0.565042	0.561463	0.542019	0.537928	0.585916	0.593724	0.593423	0.573093	0.598503	0.565073	0.554568	0.574129	0.588877	0.582401	0.551311	0.549393	0.562988	0.571997	0.523838	0.552609	0.484559	0.569263	0.501126	0.570296	0.546784	0.591412	0.580747	0.576805	0.546707	0.506892	0.557818	0.550755	0.553534	0.618802	0.580126	0.564528	0.605547	0.568559	0.559904	0.602659	0.597421	0.560504	0.620048	0.578225	0.586885	0.605649	0.70573	0.720922	0.586557
TCGA-B6-A0IG-01	0.56932	0.594009	0.561457	0.557449	0.600077	0.60479	0.594247	0.579077	0.616152	0.572098	0.563925	0.583789	0.599865	0.588535	0.554696	0.569984	0.568661	0.592442	0.521741	0.55694	0.472748	0.583174	0.514245	0.582171	0.556964	0.596671	0.58297	0.58465	0.572839	0.518844	0.572903	0.555506	0.575573	0.641187	0.592196	0.574032	0.624632	0.580829	0.582692	0.623112	0.600133	0.591373	0.631958	0.610781	0.610113	0.627244	0.719873	0.740205	0.578603
TCGA-B6-A0IH-01	0.590568	0.545174	0.574722	0.564297	0.587474	0.59537	0.60156	0.5703	0.58078	0.579138	0.564752	0.578187	0.58963	0.601949	0.554982	0.571856	0.565509	0.54974	0.525352	0.563146	0.478843	0.577895	0.487793	0.566932	0.560358	0.585625	0.570998	0.59159	0.522749	0.514015	0.540452	0.545164	0.542396	0.585834	0.56063	0.582027	0.584662	0.575186	0.536978	0.576677	0.595452	0.52032	0.594438	0.563639	0.539764	0.573346	0.694259	0.729821	0.591274
TCGA-B6-A0IJ-01	0.593479	0.598407	0.594239	0.595371	0.62728	0.68154	0.659177	0.630419	0.682161	0.621753	0.605178	0.628397	0.640741	0.634831	0.625365	0.601132	0.626661	0.657143	0.565577	0.612059	0.52054	0.620456	0.546321	0.634683	0.582952	0.643159	0.632505	0.616799	0.584589	0.547843	0.615159	0.591848	0.583902	0.651778	0.652195	0.610023	0.687462	0.623395	0.637832	0.698422	0.658518	0.646487	0.692857	0.661815	0.66337	0.64808	0.678154	0.708119	0.648325
TCGA-B6-A0IK-01	0.599589	0.613556	0.585897	0.587085	0.60703	0.646825	0.61481	0.592762	0.654025	0.615131	0.590075	0.60089	0.620818	0.605491	0.585667	0.599589	0.592681	0.639867	0.533821	0.587124	0.465557	0.609586	0.51357	0.618681	0.567216	0.641073	0.60333	0.610288	0.578663	0.531081	0.568402	0.560972	0.584458	0.67153	0.640461	0.57985	0.657019	0.604939	0.604315	0.677082	0.66506	0.61649	0.678076	0.64799	0.644093	0.661347	0.740591	0.753502	0.603482
TCGA-B6-A0IM-01	0.589636	0.542019	0.581176	0.582451	0.606359	0.615278	0.619462	0.591077	0.601495	0.596156	0.594274	0.620302	0.612462	0.630193	0.587677	0.595859	0.587009	0.542512	0.540264	0.584019	0.485184	0.602903	0.510256	0.602352	0.572327	0.580876	0.592373	0.61279	0.538092	0.537087	0.56941	0.54947	0.545293	0.570063	0.57531	0.598272	0.585729	0.600461	0.548287	0.589088	0.598557	0.524412	0.588493	0.563487	0.542401	0.567701	0.666846	0.694447	0.597805
TCGA-B6-A0IN-01	0.578333	0.542328	0.548661	0.546521	0.568701	0.578226	0.595421	0.56586	0.584063	0.555344	0.543183	0.565374	0.578528	0.579636	0.547674	0.555364	0.550765	0.533115	0.516868	0.544557	0.47331	0.568087	0.49372	0.5817	0.5333	0.561795	0.562951	0.56944	0.512625	0.499575	0.544584	0.540125	0.532097	0.58247	0.548229	0.554824	0.559899	0.55324	0.52212	0.564441	0.575221	0.511949	0.577315	0.544717	0.531906	0.570568	0.681768	0.70485	0.561905
TCGA-B6-A0IO-01	0.598498	0.574209	0.577809	0.577431	0.590836	0.600649	0.600173	0.585936	0.609068	0.585012	0.570556	0.579267	0.595623	0.607078	0.578046	0.570644	0.580526	0.56357	0.529275	0.570243	0.488909	0.591817	0.511012	0.595998	0.56563	0.594621	0.582225	0.601596	0.550509	0.52066	0.567466	0.560451	0.559221	0.613104	0.579227	0.576497	0.599435	0.585645	0.563836	0.60137	0.604609	0.553665	0.612468	0.592197	0.568396	0.60249	0.707049	0.745409	0.578983
TCGA-B6-A0IP-01	0.570135	0.565143	0.567461	0.561806	0.59587	0.612883	0.598542	0.576951	0.604064	0.583535	0.573933	0.590181	0.602124	0.604637	0.563804	0.572329	0.568794	0.575481	0.519514	0.560121	0.468301	0.580894	0.493785	0.579247	0.560189	0.587089	0.575874	0.595372	0.549998	0.513376	0.562712	0.546897	0.555462	0.604754	0.581709	0.587093	0.611299	0.580971	0.573613	0.608608	0.60361	0.564395	0.626706	0.593047	0.576863	0.596105	0.689683	0.717338	0.583381
TCGA-B6-A0IQ-01	0.589648	0.55175	0.576728	0.572209	0.595464	0.633312	0.611905	0.599562	0.626082	0.589938	0.573759	0.604826	0.607807	0.619298	0.57794	0.571203	0.59213	0.595211	0.560644	0.588613	0.514787	0.583237	0.529977	0.578561	0.562607	0.612855	0.587425	0.587275	0.558343	0.535642	0.574548	0.572134	0.539548	0.606638	0.592457	0.580745	0.620754	0.58797	0.587056	0.633413	0.627685	0.579734	0.629051	0.59775	0.594992	0.605661	0.647895	0.657885	0.625474
TCGA-B6-A0RE-01	0.562385	0.573262	0.576319	0.578959	0.625202	0.69353	0.65431	0.610498	0.694606	0.622772	0.59651	0.634836	0.635399	0.625011	0.625246	0.60477	0.624667	0.660163	0.544785	0.613239	0.478085	0.607533	0.503491	0.620712	0.55767	0.644655	0.620294	0.608527	0.581666	0.548203	0.56822	0.555486	0.571554	0.635377	0.649544	0.607548	0.705677	0.61021	0.653044	0.726286	0.692499	0.6599	0.728113	0.686964	0.685586	0.642241	0.645745	0.677595	0.639733
TCGA-B6-A0RG-01	0.53712	0.562221	0.546149	0.546143	0.584339	0.616066	0.595948	0.560833	0.6099	0.574593	0.558349	0.594633	0.593438	0.592934	0.561374	0.56555	0.560417	0.605697	0.505781	0.550989	0.469103	0.577102	0.497228	0.587876	0.533148	0.588082	0.579941	0.573702	0.556727	0.516177	0.545733	0.531409	0.543347	0.619258	0.612414	0.576421	0.64218	0.579577	0.604904	0.659826	0.641791	0.60516	0.665359	0.632287	0.621218	0.60235	0.66954	0.720142	0.578272
TCGA-B6-A0RH-01	0.531568	0.536519	0.538383	0.533451	0.584858	0.583989	0.580207	0.551192	0.579314	0.552755	0.542467	0.561048	0.570287	0.581289	0.541459	0.564633	0.543629	0.579421	0.492514	0.531373	0.439093	0.575663	0.466709	0.563237	0.522788	0.562157	0.574257	0.558516	0.518637	0.486198	0.534654	0.532194	0.528644	0.616652	0.577404	0.550383	0.589414	0.560113	0.550007	0.602102	0.579487	0.550561	0.608992	0.583519	0.571098	0.594879	0.689668	0.717078	0.571425
TCGA-B6-A0RI-01	0.565701	0.568272	0.573871	0.5707	0.611279	0.633537	0.615572	0.582649	0.616112	0.596607	0.590504	0.618731	0.613179	0.622966	0.575666	0.585373	0.570138	0.59492	0.517887	0.568401	0.491064	0.602427	0.501524	0.591412	0.562253	0.587297	0.594328	0.599818	0.563056	0.534132	0.575282	0.536935	0.552011	0.607989	0.60228	0.602598	0.628528	0.604736	0.592368	0.634016	0.620255	0.582575	0.642715	0.616937	0.597869	0.595636	0.680611	0.716329	0.600374
TCGA-B6-A0RL-01	0.581088	0.589905	0.58268	0.580414	0.575704	0.572284	0.567101	0.591725	0.595546	0.575753	0.550481	0.54674	0.579517	0.574656	0.528552	0.572228	0.555442	0.57047	0.53903	0.538827	0.506024	0.586557	0.531872	0.580234	0.577702	0.604518	0.601838	0.579617	0.569689	0.500647	0.591162	0.588009	0.569534	0.621636	0.571784	0.558469	0.591579	0.557091	0.564774	0.570037	0.560438	0.565693	0.57493	0.571477	0.557035	0.628155	0.703185	0.751295	0.566935
TCGA-B6-A0RM-01	0.543023	0.501257	0.523824	0.519758	0.534653	0.528495	0.551424	0.521335	0.534498	0.532623	0.524023	0.532534	0.53936	0.566214	0.51022	0.530184	0.523096	0.499758	0.495473	0.515397	0.462897	0.534099	0.482764	0.524539	0.519231	0.543825	0.5358	0.543097	0.489365	0.466012	0.532189	0.507586	0.490124	0.564267	0.515008	0.527647	0.525435	0.536324	0.491602	0.51875	0.52897	0.475598	0.541492	0.503994	0.495935	0.540259	0.650343	0.677344	0.542493
TCGA-B6-A0RN-01	0.557896	0.513077	0.546022	0.536221	0.585829	0.577097	0.592735	0.562019	0.565333	0.552574	0.546358	0.582797	0.580918	0.594041	0.533936	0.567713	0.549987	0.526108	0.516648	0.546173	0.458112	0.564373	0.46829	0.555991	0.532689	0.558953	0.562556	0.577244	0.505495	0.500667	0.526871	0.520097	0.518397	0.555084	0.543823	0.572546	0.558577	0.557889	0.515824	0.560303	0.560476	0.499116	0.566743	0.535871	0.513164	0.546498	0.663712	0.69442	0.576945
TCGA-B6-A0RO-01	0.532795	0.53225	0.522126	0.517182	0.524727	0.542651	0.541812	0.527304	0.564866	0.52672	0.506951	0.515833	0.530964	0.534326	0.504101	0.527136	0.511439	0.524445	0.475429	0.506594	0.423022	0.534313	0.448113	0.544321	0.503105	0.548191	0.527667	0.549872	0.499823	0.44781	0.497072	0.505819	0.519889	0.578215	0.539027	0.517188	0.561924	0.522035	0.503573	0.558092	0.545847	0.518096	0.57891	0.548548	0.541966	0.553862	0.665697	0.723002	0.527095
TCGA-B6-A0RP-01	0.570214	0.539442	0.562875	0.555467	0.593852	0.574825	0.592656	0.577362	0.571416	0.563574	0.563551	0.584392	0.582609	0.605097	0.545328	0.574458	0.560208	0.535821	0.519491	0.551372	0.488259	0.578851	0.50574	0.563399	0.552975	0.562287	0.571655	0.586553	0.523558	0.504619	0.56466	0.541984	0.542622	0.560693	0.555416	0.582631	0.559922	0.580078	0.528428	0.558451	0.555744	0.515544	0.567994	0.541718	0.525448	0.559496	0.658641	0.691788	0.574072
TCGA-B6-A0RS-01	0.570528	0.580401	0.566373	0.557594	0.6025	0.614953	0.609652	0.584961	0.62672	0.576387	0.570331	0.591718	0.608961	0.596665	0.560441	0.567549	0.579776	0.60752	0.521733	0.553557	0.462774	0.597238	0.502462	0.59618	0.563147	0.602985	0.588542	0.594025	0.568461	0.522348	0.57199	0.559082	0.571702	0.655493	0.605752	0.572254	0.636679	0.575584	0.586852	0.63311	0.612738	0.590153	0.645353	0.609686	0.611498	0.622046	0.697188	0.702634	0.602931
TCGA-B6-A0RT-01	0.646112	0.613876	0.62427	0.625801	0.646428	0.680577	0.667095	0.653997	0.683343	0.636468	0.620734	0.632415	0.655123	0.656311	0.622207	0.620373	0.642257	0.666385	0.60333	0.633054	0.557144	0.641786	0.586902	0.651015	0.611291	0.675533	0.651514	0.648474	0.605491	0.570444	0.640323	0.631686	0.606195	0.66193	0.652269	0.626911	0.685196	0.632258	0.641733	0.690427	0.68403	0.637744	0.689002	0.657503	0.650562	0.674444	0.728889	0.770085	0.65688
TCGA-B6-A0RU-01	0.606082	0.541841	0.576179	0.574901	0.628256	0.655691	0.650376	0.616804	0.633722	0.601415	0.58029	0.627738	0.630685	0.629096	0.620113	0.602145	0.630906	0.614358	0.573002	0.631691	0.462623	0.600374	0.489951	0.618077	0.552252	0.60908	0.599015	0.607345	0.537339	0.552252	0.551308	0.576084	0.530623	0.597192	0.625293	0.584885	0.627888	0.569783	0.565905	0.665658	0.672317	0.554203	0.647858	0.585641	0.589821	0.592792	0.669297	0.678881	0.654012
TCGA-B6-A0RV-01	0.598348	0.579866	0.575502	0.5734	0.589018	0.615839	0.610417	0.580292	0.615113	0.587249	0.574811	0.586218	0.602178	0.613579	0.572808	0.568524	0.577235	0.571056	0.523457	0.568996	0.483903	0.583492	0.502197	0.591425	0.558424	0.592411	0.586064	0.603545	0.549868	0.521303	0.566984	0.550897	0.553973	0.618486	0.585058	0.580783	0.606253	0.585083	0.561265	0.602231	0.616402	0.550784	0.618084	0.589134	0.566491	0.59379	0.72191	0.741596	0.591968
TCGA-B6-A0WS-01	0.591722	0.574158	0.587963	0.587746	0.616237	0.624571	0.617766	0.600755	0.613573	0.596863	0.590649	0.603072	0.60999	0.622199	0.576677	0.6002	0.585318	0.58434	0.539356	0.575961	0.496607	0.604958	0.522369	0.607371	0.572498	0.59715	0.611243	0.612924	0.559724	0.534244	0.587766	0.572998	0.564944	0.601054	0.598886	0.594274	0.610797	0.593654	0.566494	0.613032	0.609887	0.567037	0.620299	0.59495	0.573774	0.599056	0.690404	0.72931	0.604043
TCGA-B6-A0WT-01	0.57541	0.546004	0.549163	0.550742	0.58911	0.602277	0.590962	0.558695	0.58393	0.580576	0.570727	0.592695	0.591262	0.606162	0.557875	0.569985	0.559908	0.544261	0.520342	0.557199	0.478123	0.571526	0.497125	0.569083	0.539824	0.564267	0.57346	0.583086	0.543809	0.520883	0.558163	0.523373	0.527583	0.583633	0.562262	0.578634	0.579647	0.578073	0.547451	0.585068	0.586958	0.527608	0.588657	0.56204	0.539757	0.563811	0.695908	0.716982	0.582732
TCGA-B6-A0WV-01	0.608684	0.577294	0.598706	0.597064	0.617071	0.630386	0.622427	0.619888	0.640518	0.614939	0.602436	0.611666	0.623062	0.624623	0.595279	0.610146	0.592764	0.59652	0.552408	0.593821	0.504608	0.622221	0.517446	0.617581	0.590434	0.62153	0.609392	0.630471	0.569568	0.541409	0.5688	0.58521	0.563602	0.628771	0.608933	0.60138	0.624991	0.598383	0.588458	0.629643	0.623232	0.571068	0.629201	0.60571	0.589546	0.628351	0.706827	0.769469	0.612333
TCGA-B6-A0WW-01	0.573617	0.552721	0.552764	0.549157	0.597867	0.608103	0.608811	0.572498	0.599652	0.575729	0.577261	0.584913	0.591449	0.604922	0.562921	0.576114	0.571605	0.573607	0.51744	0.561012	0.468239	0.582582	0.487181	0.585908	0.555164	0.587813	0.575299	0.586588	0.544025	0.520532	0.552119	0.540277	0.545423	0.602577	0.585628	0.573183	0.600205	0.575541	0.561497	0.596707	0.599605	0.554453	0.616218	0.585115	0.567274	0.587465	0.692498	0.713524	0.586022
TCGA-B6-A0WX-01	0.590032	0.562697	0.582931	0.581114	0.630088	0.650257	0.644195	0.614266	0.653469	0.602475	0.587486	0.609093	0.616574	0.621973	0.593488	0.620137	0.61089	0.632298	0.560902	0.598714	0.470802	0.613516	0.504759	0.615032	0.568475	0.627478	0.611653	0.617998	0.576912	0.537786	0.571341	0.590449	0.562073	0.612574	0.633657	0.598733	0.654611	0.589501	0.593071	0.665362	0.659401	0.59762	0.672916	0.622552	0.629553	0.629437	0.68014	0.707538	0.63087
TCGA-B6-A0WY-01	0.582763	0.557114	0.574553	0.569449	0.59623	0.62381	0.612629	0.584211	0.619096	0.581539	0.564011	0.592348	0.601482	0.610484	0.580892	0.580402	0.576738	0.58847	0.53722	0.585266	0.472042	0.588113	0.496157	0.596162	0.550128	0.589218	0.590822	0.601972	0.548298	0.525959	0.545368	0.554088	0.54629	0.617798	0.603071	0.588329	0.618133	0.581116	0.575515	0.637213	0.629226	0.570551	0.638656	0.608231	0.589631	0.602902	0.705029	0.757178	0.592154
TCGA-B6-A0WZ-01	0.549644	0.551533	0.546517	0.540061	0.581755	0.576656	0.562591	0.560434	0.581483	0.546428	0.552073	0.559219	0.573243	0.576121	0.538505	0.551208	0.541223	0.551105	0.491085	0.531392	0.468964	0.56332	0.492975	0.549435	0.536632	0.568376	0.565592	0.568913	0.529093	0.494347	0.555587	0.533891	0.53542	0.617203	0.552387	0.56435	0.585421	0.558825	0.551325	0.572576	0.560858	0.540064	0.587744	0.564938	0.552887	0.596377	0.690983	0.731296	0.559479
TCGA-B6-A0X0-01	0.564821	0.566615	0.55764	0.553872	0.56819	0.598513	0.582945	0.558254	0.598139	0.57067	0.551139	0.557901	0.578085	0.584376	0.548159	0.547008	0.55475	0.569959	0.505382	0.544939	0.464381	0.565196	0.490128	0.564682	0.542531	0.570296	0.561292	0.583325	0.542725	0.499515	0.556679	0.536549	0.556934	0.604974	0.572335	0.568298	0.607045	0.578435	0.558354	0.600774	0.595358	0.557794	0.616653	0.589946	0.57854	0.58222	0.679441	0.718836	0.563522
TCGA-B6-A0X1-01	0.598135	0.583342	0.601103	0.607893	0.611144	0.669981	0.667745	0.622568	0.672592	0.630509	0.613672	0.622763	0.631368	0.669244	0.612147	0.600368	0.607614	0.636983	0.560964	0.606851	0.516167	0.640556	0.54837	0.645584	0.577647	0.620603	0.627371	0.635183	0.564237	0.547635	0.591361	0.572481	0.570445	0.63971	0.633539	0.610022	0.663115	0.643455	0.630527	0.686064	0.659555	0.62856	0.689591	0.659212	0.644819	0.638055	0.64286	0.676203	0.639204
TCGA-B6-A0X4-01	0.559231	0.533648	0.551106	0.548361	0.549807	0.562276	0.545097	0.550153	0.557512	0.540496	0.539705	0.547624	0.556316	0.55972	0.524036	0.533098	0.524838	0.520095	0.496454	0.515328	0.460894	0.553481	0.472299	0.545657	0.53085	0.536903	0.547588	0.567514	0.506106	0.471621	0.532037	0.523061	0.524282	0.547077	0.531978	0.55676	0.54949	0.555888	0.521131	0.541632	0.541588	0.510186	0.548304	0.538874	0.51282	0.542931	0.625255	0.66795	0.537657
TCGA-B6-A0X5-01	0.564936	0.545276	0.509	0.51207	0.54614	0.569196	0.549162	0.545054	0.562325	0.535611	0.533031	0.541628	0.558576	0.563154	0.509584	0.524299	0.538633	0.543714	0.492855	0.519556	0.4753	0.538998	0.506396	0.53581	0.515335	0.561314	0.547232	0.544081	0.528022	0.485657	0.54958	0.512969	0.520695	0.57966	0.54442	0.534619	0.564702	0.554728	0.536244	0.553674	0.560941	0.514727	0.567147	0.524632	0.529881	0.55268	0.654814	0.655973	0.544943
[truncated: 7,408 more rows]
[truncated: 206 more columns]
