# Supplementary material for: Comprehensive transcriptomic analysis of cell lines as models of primary tumors across 22 tumor types
Source: Nat Commun. 2019 Aug 8;10:3574. doi: 10.1038/s41467-019-11415-2 (PMC6687785; doi:10.1038/s41467-019-11415-2)
Supplement: Supplementary file 8 — Supplementary Data 5 [file 41467_2019_11415_MOESM8_ESM.xls]

## Sheet: Sheet3
Cell_Line	Domcke_Suitability_Score	Correlation_5000_IQR_genes	Domcke_rank	Correlation_rank	Primary_Site	Histology	Histology_Subtype1
KURAMOCHI	1.58	0.691583	1	2	ovary	carcinoma	undifferentiated_carcinoma
OVSAHO	1.54	0.679402	2.5	4	ovary	carcinoma	adenocarcinoma
SNU119	1.54	0.652563	2.5	7	ovary	carcinoma	adenocarcinoma
COV362	1.52	0.680434	4	3	ovary	carcinoma	NS
COV318	1.46	0.621555	5.5	12	ovary	carcinoma	NS
OVCAR4	1.46	0.652502	5.5	8	ovary	carcinoma	NS
JHOS4	1.43	0.671729	7	5	ovary	carcinoma	adenocarcinoma
TYKNU	1.42	0.494843	8	39	ovary	carcinoma	undifferentiated_carcinoma
CAOV4	1.38	0.704201	9.5	1	ovary	carcinoma	adenocarcinoma
OAW28	1.38	0.646103	9.5	10	ovary	carcinoma	NS
JHOS2	1.34	0.635895	11	11	ovary	carcinoma	adenocarcinoma
CAOV3	1.33	0.646591	12	9	ovary	carcinoma	adenocarcinoma
59M	1.32	0.584515	13.5	19	ovary	carcinoma	NS
ONCODG1	1.32	0.659017	13.5	6	ovary	carcinoma	adenocarcinoma
FUOV1	1.3	0.602185	15	16	ovary	carcinoma	serous_carcinoma
ES2	1.29	0.488761	16	40	ovary	carcinoma	clear_cell_carcinoma
JHOM2B	1.28	0.544349	17	32	ovary	carcinoma	adenocarcinoma
SNU8	1.27	0.603114	18	14	ovary	carcinoma	adenocarcinoma
OV90	1.19	0.503502	19	37	ovary	carcinoma	mixed_carcinoma
RMUGS	1.15	0.556086	20	27	ovary	carcinoma	adenocarcinoma
JHOM1	0.98	0.549305	21	30	ovary	carcinoma	adenocarcinoma
OVCAR8	0.76	0.56367	22	26	ovary	carcinoma	NS
COV644	0.41	0.544833	23	31	ovary	carcinoma	NS
EFO21	0.34	0.621388	24	13	ovary	carcinoma	serous_carcinoma
JHOC5	0.26	0.531592	25	34	ovary	carcinoma	clear_cell_carcinoma
SNU840	0.22	0.58223	26	20	ovary	carcinoma	Brenner_tumour
OVISE	0.15	0.578199	27	22	ovary	carcinoma	clear_cell_carcinoma
OAW42	0.14	0.595071	28	18	ovary	carcinoma	NS
OVTOKO	0.08	0.532534	29	33	ovary	carcinoma	clear_cell_carcinoma
OVMANA	0.06	0.579596	30	21	ovary	carcinoma	clear_cell_carcinoma
RMGI	0.03	0.54934	31	29	ovary	carcinoma	clear_cell_carcinoma
HEYA8	-0.01	0.554288	32	28	ovary	carcinoma	NS
MCAS	-0.03	0.522321	33	35	ovary	carcinoma	adenocarcinoma
OV56	-0.29	0.571898	34	24	ovary	carcinoma	NS
SKOV3	-0.33	0.602592	35	15	ovary	carcinoma	adenocarcinoma
A2780	-0.37	0.512141	36	36	ovary	carcinoma	adenocarcinoma
IGROV1	-1.2	0.597509	37	17	ovary	carcinoma	adenocarcinoma
OVK18	-1.22	0.502698	38	38	ovary	carcinoma	endometrioid_carcinoma
EFO27	-1.53	0.573036	39	23	ovary	carcinoma	mucinous_carcinoma
TOV21G	-2.66	0.567905	40	25	ovary	carcinoma	clear_cell_carcinoma
