# Supplementary material for: Comprehensive transcriptomic analysis of cell lines as models of primary tumors across 22 tumor types
Source: Nat Commun. 2019 Aug 8;10:3574. doi: 10.1038/s41467-019-11415-2 (PMC6687785; doi:10.1038/s41467-019-11415-2)
Supplement: Supplementary file 9 — Supplementary Data 6 [file 41467_2019_11415_MOESM9_ESM.xls]

## Sheet: Description
Supplementary Data 6
Each sheet contains cell line subtype predictions for a tumor type, the p-value and FDR for the predictions, and the ranking of the cell line compared to the primary tumors in each subtype (rank 1 = highest correlation)

## Sheet: BRCA
Cell_Line	prediction	p.value	FDR	rank - Basal	rank - Her2	rank - LumA	rank - LumB
AU565	Her2	0.001	0.00134146	42	27	42	34
BT20	Basal	0.138861	0.159112	41	31	50	46
BT474	Her2	0.001	0.00134146	22	6	7	7
BT483	LumB	0.001	0.00134146	14	5	1	1
BT549	Basal	0.001	0.00134146	35	50	52	49
CAL120	Basal	0.118881	0.139116	38	48	38	38
CAL148	Her2	0.002997	0.00392465	24	10	18	19
CAL51	Basal	0.678322	0.731523	45	45	40	35
CAL851	Basal	0.001	0.00134146	13	33	44	48
CAMA1	LumA	0.001	0.00134146	27	11	6	6
DU4475	LumB	0.848152	0.897084	55	55	55	55
EFM19	LumB	0.001	0.00134146	29	23	16	15
EFM192A	Her2	0.001	0.00134146	12	3	5	5
HCC1143	Basal	0.001	0.00134146	2	29	27	28
HCC1187	Basal	0.001	0.00134146	5	32	33	40
HCC1395	Basal	0.001	0.00134146	11	34	35	31
HCC1419	Her2	0.001	0.00134146	52	19	19	17
HCC1428	LumB	0.001	0.00134146	31	22	17	16
HCC1500	LumA	0.001	0.00134146	40	15	2	2
HCC1569	Basal	0.001	0.00134146	6	41	47	45
HCC1599	Basal	0.001	0.00134146	4	36	41	44
HCC1806	Basal	0.001	0.00134146	30	46	49	53
HCC1937	Basal	0.001	0.00134146	10	30	39	37
HCC1954	Basal	0.001	0.00134146	9	14	23	23
HCC202	Her2	0.001	0.00134146	36	9	21	21
HCC2157	Basal	0.001	0.00134146	7	35	46	47
HCC2218	Her2	0.001	0.00134146	26	7	15	14
HCC38	Basal	0.001	0.00134146	1	28	22	25
HCC70	Basal	0.001	0.00134146	8	26	29	30
HDQP1	Basal	0.001	0.00134146	16	39	37	43
HMC18	Basal	1	1	53	54	54	54
HS281T	LumA	0.996004	1	44	44	31	32
HS343T	Basal	0.877123	0.910222	46	47	36	39
HS578T	Basal	0.00599401	0.00766675	49	52	51	52
HS606T	LumA	0.608392	0.669231	43	49	32	36
HS739T	LumA	0.207792	0.233236	39	42	25	27
HS742T	LumA	0.0659341	0.0788342	51	53	43	51
JIMT1	Basal	0.001	0.00134146	25	38	45	41
KPL1	LumB	0.001	0.00134146	18	13	11	9
MCF7	LumB	0.001	0.00134146	21	17	12	10
MDAMB134VI	LumA	0.001	0.00134146	54	37	20	20
MDAMB157	Basal	0.014985	0.0187313	48	51	53	50
MDAMB175VII	Her2	0.001	0.00134146	19	8	9	11
MDAMB231	Basal	0.048951	0.0598291	37	40	34	33
MDAMB361	Her2	0.001	0.00134146	15	2	8	8
MDAMB415	Her2	0.001	0.00134146	33	12	13	18
MDAMB436	Basal	0.001	0.00134146	20	43	48	42
MDAMB453	Her2	0.001	0.00134146	50	24	24	22
MDAMB468	Basal	0.001	0.00134146	3	25	28	29
SKBR3	Her2	0.001	0.00134146	28	21	26	24
T47D	LumB	0.001	0.00134146	34	18	14	12
UACC812	LumA	0.001	0.00134146	32	16	10	13
UACC893	Her2	0.001	0.00134146	47	20	30	26
ZR751	LumB	0.001	0.00134146	17	4	3	3
ZR7530	Her2	0.001	0.00134146	23	1	4	4

## Sheet: COADREAD
Cell_Line	prediction	p.value	FDR	rank - CMS4	rank - CMS1	rank - CMS2	rank - CMS3
C2BBE1	CMS4	0.001	0.00129545	36	42	35	38
CCK81	CMS2	0.025974	0.0302147	20	27	19	20
CL11	CMS1	0.001	0.00129545	34	33	34	33
CL14	CMS2	0.001	0.00129545	9	22	8	19
CL34	CMS3	0.001	0.00129545	7	1	7	1
CL40	CMS1	0.001	0.00129545	12	10	13	7
COLO201	CMS1	0.001	0.00129545	33	29	32	31
COLO320	CMS4	0.001	0.00129545	55	57	56	56
COLO678	CMS4	0.137862	0.148267	45	43	44	43
CW2	CMS1	0.001	0.00129545	11	7	10	8
GP2D	CMS2	0.0909091	0.103636	28	31	27	29
HCC56	CMS2	0.001	0.00129545	1	5	1	2
HCT116	CMS4	0.001	0.00129545	48	48	48	48
HCT15	CMS1	0.945055	0.961931	41	38	40	40
HS255T	CMS4	0.001	0.00129545	50	54	51	53
HS675T	CMS4	0.001	0.00129545	51	51	50	52
HS698T	CMS4	0.001	0.00129545	54	55	54	54
HT115	CMS3	0.001	0.00129545	8	3	9	5
HT29	CMS3	0.001	0.00129545	30	28	29	28
HT55	CMS2	0.001	0.00129545	2	13	2	9
KM12	CMS1	0.917083	0.950431	39	34	39	37
LOVO	CMS1	0.001	0.00129545	27	20	28	26
LS1034	CMS2	0.001	0.00129545	13	19	12	18
LS123	CMS4	0.001	0.00129545	38	39	41	41
LS180	CMS3	0.001	0.00129545	17	12	18	12
LS411N	CMS1	0.001	0.00129545	19	6	21	15
LS513	CMS3	0.001	0.00129545	22	15	20	13
MDST8	CMS4	0.001	0.00129545	57	56	57	57
NCIH508	CMS2	0.001	0.00129545	6	8	4	6
NCIH716	CMS4	0.001	0.00129545	53	53	53	49
NCIH747	CMS4	0.001	0.00129545	37	40	37	39
OUMS23	CMS4	0.001	0.00129545	49	49	49	51
RCM1	CMS2	0.001	0.00129545	23	18	23	27
RKO	CMS1	1	1	56	50	55	55
SKCO1	CMS3	0.001	0.00129545	26	24	25	21
SNU1033	CMS2	0.001	0.00129545	15	21	16	22
SNU1040	CMS2	0.001	0.00129545	24	25	24	25
SNU1197	CMS1	0.001	0.00129545	35	36	36	35
SNU175	CMS3	0.001998	0.00247579	40	41	38	36
SNU407	CMS3	0.023976	0.0284715	31	30	31	30
SNU503	CMS4	0.001	0.00129545	52	52	52	50
SNU61	CMS3	0.001	0.00129545	4	2	5	3
SNU81	CMS1	0.106893	0.118266	25	16	26	23
SNUC1	CMS2	0.001	0.00129545	16	23	15	17
SNUC2A	CMS1	0.001	0.00129545	46	45	46	46
SNUC4	CMS3	0.001	0.00129545	18	11	17	14
SNUC5	CMS1	0.001	0.00129545	44	37	45	42
SW1116	CMS2	0.001998	0.00247579	21	26	22	24
SW1417	CMS2	0.001	0.00129545	29	32	30	32
SW1463	CMS2	0.001	0.00129545	14	17	14	16
SW403	CMS2	0.001	0.00129545	5	14	6	11
SW48	CMS1	0.107892	0.118266	47	44	47	47
SW480	CMS4	0.001	0.00129545	42	46	43	44
SW620	CMS2	0.283716	0.299478	43	47	42	45
SW837	CMS4	0.001	0.00129545	32	35	33	34
SW948	CMS2	0.001	0.00129545	3	4	3	4
T84	CMS2	0.012987	0.0157502	10	9	11	10

## Sheet: ESCA
Cell_Line	prediction	p.value	FDR	rank - AC	rank - ESCC
COLO680N	AC	0.001	0.00131579	9	15
ECGI10	ESCC	0.001	0.00131579	11	8
KYSE140	ESCC	0.001	0.00131579	23	11
KYSE150	AC	0.0879121	0.0915751	16	24
KYSE180	ESCC	0.001	0.00131579	20	5
KYSE270	ESCC	0.001	0.00131579	24	17
KYSE30	AC	0.001	0.00131579	14	21
KYSE410	AC	0.001	0.00131579	13	18
KYSE450	ESCC	0.001	0.00131579	22	13
KYSE510	AC	0.016983	0.0192989	4	9
KYSE520	ESCC	0.001	0.00131579	17	7
KYSE70	ESCC	0.001	0.00131579	25	19
OE19	AC	0.001	0.00131579	1	25
OE21	ESCC	0.001	0.00131579	19	1
OE33	AC	0.001	0.00131579	2	22
TE1	AC	0.001	0.00131579	15	23
TE10	ESCC	0.172827	0.172827	12	10
TE11	ESCC	0.001	0.00131579	5	2
TE14	ESCC	0.016983	0.0192989	3	4
TE15	ESCC	0.025974	0.0282326	6	6
TE4	AC	0.001	0.00131579	8	20
TE5	AC	0.003996	0.004995	10	16
TE6	ESCC	0.001	0.00131579	18	12
TE8	ESCC	0.001	0.00131579	21	14
TE9	ESCC	0.001	0.00131579	7	3

## Sheet: HNSC
Cell_Line	prediction	p.value	FDR	rank - Mesenchymal	rank - Basal	rank - Atypical	rank - Classical
A253	Classical	0.001	0.00130435	10	13	15	10
BHY	Basal	0.001	0.00130435	21	21	23	23
BICR16	Classical	0.001	0.00130435	2	3	5	1
BICR18	Classical	0.001	0.00130435	19	27	19	12
BICR22	Basal	0.001	0.00130435	14	8	9	17
BICR31	Atypical	0.001	0.00130435	3	4	1	2
BICR56	Basal	0.001	0.00130435	12	6	16	16
BICR6	Atypical	0.001	0.00130435	9	7	2	6
CAL27	Atypical	0.001	0.00130435	7	10	3	7
CAL33	Atypical	0.001	0.00130435	18	16	10	18
FADU	Atypical	0.541459	0.580134	25	26	21	21
HS840T	Mesenchymal	0.001	0.00130435	30	30	30	30
HSC2	Classical	0.999001	1	16	17	20	19
HSC3	Basal	0.294705	0.340045	26	23	27	27
HSC4	Atypical	0.002997	0.00374625	13	18	14	14
PECAPJ15	Atypical	0.001	0.00130435	15	15	11	13
PECAPJ49	Mesenchymal	0.281718	0.338062	6	11	13	4
SCC15	Mesenchymal	0.001	0.00130435	1	2	4	3
SCC25	Basal	0.001	0.00130435	4	5	17	5
SCC4	Basal	0.001	0.00130435	5	9	8	9
SCC9	Basal	0.001	0.00130435	20	12	24	24
SNU1041	Atypical	0.001	0.00130435	11	14	6	8
SNU1066	Atypical	0.001	0.00130435	23	24	18	20
SNU1076	Atypical	0.001	0.00130435	24	22	22	22
SNU1214	Basal	0.001	0.00130435	8	1	12	11
SNU899	Atypical	0.001	0.00130435	17	19	7	15
YD10B	Basal	0.001	0.00130435	22	20	26	25
YD15	Mesenchymal	1	1	29	28	28	28
YD38	Basal	0.537463	0.580134	27	25	25	26
YD8	Mesenchymal	0.001	0.00130435	28	29	29	29

## Sheet: LUAD
Cell_Line	prediction	p.value	FDR	rank - Terminal_respiratory_unit	rank - Proximal_inflammatory	rank - Proximal_proliferative
A549	Proximal_proliferative	0.001	0.00170455	43	46	38
ABC1	Terminal_respiratory_unit	0.035964	0.0481661	42	48	52
CAL12T	Proximal_inflammatory	0.015984	0.0235059	60	53	60
CALU3	Terminal_respiratory_unit	0.001	0.00170455	13	17	12
CORL105	Terminal_respiratory_unit	0.411588	0.48233	48	56	56
DV90	Terminal_respiratory_unit	0.0719281	0.0930104	62	69	64
HCC1171	Proximal_inflammatory	0.001	0.00170455	9	9	17
HCC1833	Proximal_proliferative	0.001	0.00170455	53	66	41
HCC2108	Proximal_inflammatory	0.001998	0.00325761	65	63	68
HCC2279	Proximal_inflammatory	0.001	0.00170455	27	26	36
HCC2935	Terminal_respiratory_unit	0.001	0.00170455	2	5	5
HCC4006	Proximal_inflammatory	0.001	0.00170455	4	3	3
HCC44	Proximal_inflammatory	0.001	0.00170455	36	34	35
HCC78	Proximal_inflammatory	0.001	0.00170455	6	7	16
HCC827	Proximal_inflammatory	0.001	0.00170455	31	23	29
HS229T	Proximal_inflammatory	0.002997	0.00468282	67	62	67
HS618T	Proximal_inflammatory	0.002997	0.00468282	63	61	66
LU65	Proximal_proliferative	0.105894	0.134611	50	55	50
LXF289	Proximal_inflammatory	0.001	0.00170455	39	41	43
MORCPR	Proximal_proliferative	0.001998	0.00325761	26	31	23
NCIH1299	Terminal_respiratory_unit	0.999001	1	74	73	73
NCIH1355	Proximal_proliferative	0.020979	0.0302582	61	60	59
NCIH1395	Proximal_proliferative	0.001	0.00170455	21	29	14
NCIH1435	Proximal_proliferative	0.00699301	0.0107036	51	52	49
NCIH1437	Proximal_proliferative	0.001	0.00170455	16	19	9
NCIH1563	Terminal_respiratory_unit	0.156843	0.18973	38	44	45
NCIH1568	Terminal_respiratory_unit	0.528472	0.608482	56	51	57
NCIH1573	Proximal_proliferative	0.001	0.00170455	23	27	22
NCIH1623	Proximal_proliferative	0.001	0.00170455	59	57	51
NCIH1648	Proximal_inflammatory	0.001	0.00170455	18	13	18
NCIH1650	Proximal_inflammatory	0.001	0.00170455	47	43	55
NCIH1651	Proximal_proliferative	0.001	0.00170455	24	30	20
NCIH1666	Proximal_inflammatory	0.001	0.00170455	30	28	28
NCIH1693	Proximal_inflammatory	0.999001	1	66	59	63
NCIH1703	Terminal_respiratory_unit	1	1	72	72	72
NCIH1734	Proximal_proliferative	0.001	0.00170455	10	11	1
NCIH1755	Proximal_proliferative	0.001	0.00170455	54	49	39
NCIH1781	Terminal_respiratory_unit	0.015984	0.0235059	8	12	8
NCIH1792	Proximal_inflammatory	0.001	0.00170455	46	45	46
NCIH1793	Proximal_proliferative	0.91009	0.989228	34	35	33
NCIH1838	Proximal_inflammatory	0.001	0.00170455	25	21	27
NCIH1944	Proximal_proliferative	0.001	0.00170455	45	54	42
NCIH1975	Proximal_inflammatory	0.001	0.00170455	41	33	48
NCIH2009	Proximal_inflammatory	0.001	0.00170455	49	38	47
NCIH2023	Proximal_proliferative	0.001	0.00170455	37	42	31
NCIH2030	Proximal_proliferative	0.535465	0.608482	58	58	58
NCIH2073	Proximal_proliferative	0.001	0.00170455	19	16	10
NCIH2085	Proximal_inflammatory	0.001	0.00170455	52	47	61
NCIH2087	Proximal_inflammatory	0.001	0.00170455	11	8	11
NCIH2106	Terminal_respiratory_unit	0.318681	0.379383	75	75	75
NCIH2110	Proximal_proliferative	0.001	0.00170455	28	24	25
NCIH2122	Proximal_proliferative	0.001	0.00170455	14	15	6
NCIH2126	Proximal_proliferative	0.001	0.00170455	33	36	26
NCIH2172	Proximal_proliferative	0.753247	0.843187	68	65	62
NCIH2228	Terminal_respiratory_unit	0.001	0.00170455	5	4	2
NCIH2291	Proximal_inflammatory	0.001	0.00170455	12	10	21
NCIH23	Terminal_respiratory_unit	1	1	69	67	69
NCIH2342	Terminal_respiratory_unit	0.022977	0.0319125	17	22	19
NCIH2347	Proximal_inflammatory	0.001	0.00170455	7	6	13
NCIH2405	Proximal_inflammatory	0.025974	0.0354191	32	37	34
NCIH2444	Proximal_inflammatory	0.001	0.00170455	22	20	24
NCIH322	Proximal_inflammatory	0.0679321	0.0893843	55	50	54
NCIH3255	Terminal_respiratory_unit	0.001	0.00170455	1	1	4
NCIH358	Proximal_inflammatory	0.021978	0.031101	44	39	53
NCIH441	Proximal_inflammatory	0.123876	0.154845	20	18	30
NCIH522	Proximal_proliferative	1	1	71	74	71
NCIH650	Proximal_inflammatory	0.131868	0.162133	73	71	74
NCIH838	Terminal_respiratory_unit	1	1	70	70	70
NCIH854	Proximal_proliferative	0.001	0.00170455	57	68	44
PC14	Proximal_inflammatory	0.001	0.00170455	29	25	32
RERFLCAD1	Proximal_inflammatory	0.001	0.00170455	3	2	7
RERFLCAD2	Proximal_inflammatory	0.001	0.00170455	35	32	40
RERFLCKJ	Proximal_proliferative	0.001	0.00170455	15	14	15
RERFLCMS	Proximal_proliferative	0.001	0.00170455	40	40	37
SKLU1	Proximal_inflammatory	0.813187	0.896897	64	64	65

## Sheet: LUSC
Cell_Line	prediction	p.value	FDR	rank - basal	rank - classical	rank - secretory	rank - primitive
CALU1	secretory	0.001	0.00141176	16	18	19	17
EBC1	basal	0.31968	0.323676	13	14	15	15
EPLC272H	basal	0.001	0.00141176	7	7	7	9
HARA	classical	0.323676	0.323676	4	4	4	4
HCC15	secretory	0.020979	0.023976	14	13	13	14
HCC1588	basal	0.004995	0.00666001	21	22	22	23
HCC95	classical	0.001	0.00141176	3	1	2	2
HLFA	secretory	0.001	0.00141176	22	21	21	21
KNS62	basal	0.001	0.00141176	1	2	1	1
LC1F	classical	0.001	0.00141176	6	5	5	5
LK2	primitive	0.001	0.00141176	12	9	9	8
LOUNH91	secretory	0.001	0.00141176	23	23	23	22
LUDLU1	classical	0.001	0.00141176	2	3	3	3
NCIH1385	primitive	0.001	0.00141176	24	24	24	24
NCIH1869	basal	0.001	0.00141176	9	11	11	13
NCIH2170	primitive	0.014985	0.017982	8	8	8	7
NCIH226	secretory	0.001	0.00141176	18	17	17	20
NCIH520	primitive	0.001	0.00141176	19	15	14	11
RERFLCAI	secretory	0.001	0.00141176	17	16	16	16
RERFLCSQ1	secretory	0.001	0.00141176	10	10	10	10
SKMES1	secretory	0.001	0.00141176	11	12	12	12
SQ1	basal	0.013986	0.0176665	15	19	20	18
SW1573	secretory	0.156843	0.171102	20	20	18	19
SW900	secretory	0.001	0.00141176	5	6	6	6

## Sheet: PAAD
Cell_Line	prediction	p.value	FDR	rank - Classical	rank - Basal
ASPC1	Classical	0.001	0.00241176	8	18
BXPC3	Basal	0.001	0.00241176	24	16
CAPAN1	Classical	0.001	0.00241176	2	2
CAPAN2	Basal	0.001	0.00241176	7	8
CFPAC1	Basal	0.0859141	0.125803	3	1
DANG	Basal	0.621379	0.707681	31	30
HPAC	Classical	0.839161	0.842158	23	26
HPAFII	Classical	0.001	0.00241176	6	13
HS766T	Basal	0.003996	0.0074471	32	32
HUPT3	Basal	0.01998	0.0341325	16	15
HUPT4	Basal	0.001	0.00241176	22	19
KP2	Basal	0.003996	0.0074471	30	31
KP3	Classical	0.001	0.00241176	27	35
KP4	Classical	0.046953	0.0712991	37	36
L33	Basal	0.696304	0.77158	33	27
MIAPACA2	Classical	0.148851	0.20343	41	40
PANC0203	Basal	0.00599401	0.010685	12	11
PANC0213	Basal	0.001	0.00241176	15	10
PANC0327	Basal	0.001	0.00241176	13	5
PANC0403	Basal	0.037962	0.0598632	11	9
PANC0504	Basal	0.026973	0.0442358	4	3
PANC0813	Classical	0.313686	0.389731	17	21
PANC1	Classical	0.746254	0.784523	36	37
PANC1005	Basal	0.74026	0.784523	21	20
PATU8902	Classical	0.312687	0.389731	38	38
PATU8988S	Classical	0.001	0.00241176	1	4
PATU8988T	Classical	0.002997	0.00614386	39	39
PK1	Basal	0.001	0.00241176	34	33
PK45H	Classical	0.842158	0.842158	25	23
PK59	Basal	0.001	0.00241176	29	29
PSN1	Classical	0.001	0.00241176	19	24
QGP1	Classical	0.001998	0.004551	40	41
SNU213	Basal	0.001	0.00241176	10	6
SNU324	Classical	0.356643	0.43007	28	28
SNU410	Basal	0.137862	0.194909	20	17
SU8686	Basal	0.392607	0.459912	9	7
SUIT2	Classical	0.001	0.00241176	18	25
SW1990	Basal	0.001	0.00241176	26	22
T3M4	Basal	0.002997	0.00614386	35	34
TCCPAN2	Classical	0.001	0.00241176	5	14
YAPC	Basal	0.207792	0.274822	14	12

## Sheet: SKCM
Cell_Line	prediction	p.value	FDR	rank - keratin	rank - immune	rank - MITF_low
A101D	MITF_low	0.001	0.0012619	38	37	25
A2058	MITF_low	0.00599401	0.00705961	31	31	16
A375	MITF_low	0.001	0.0012619	44	43	29
C32	MITF_low	0.001	0.0012619	25	22	17
CJM	immune	0.00899101	0.0103592	53	53	53
COLO679	MITF_low	0.001	0.0012619	30	26	15
COLO741	keratin	0.001	0.0012619	23	30	41
COLO783	keratin	0.001	0.0012619	14	11	19
COLO792	keratin	0.001	0.0012619	11	14	42
COLO800	MITF_low	0.001	0.0012619	6	5	3
COLO829	MITF_low	0.001	0.0012619	8	6	4
G361	keratin	0.001	0.0012619	24	20	27
HMCB	MITF_low	0.325674	0.35226	51	51	49
HS294T	MITF_low	0.001	0.0012619	37	34	13
HS600T	immune	0.001	0.0012619	47	48	47
HS695T	MITF_low	0.001	0.0012619	41	41	26
HS834T	immune	0.001	0.0012619	50	50	50
HS839T	immune	0.003996	0.00481337	46	47	46
HS852T	immune	0.0789211	0.0889961	34	38	37
HS895T	immune	0.001998	0.00246265	49	49	48
HS934T	immune	0.001	0.0012619	45	45	45
HS936T	keratin	0.001	0.0012619	28	32	44
HS939T	MITF_low	0.001	0.0012619	3	3	1
HS940T	immune	0.001	0.0012619	42	42	36
HS944T	immune	0.001	0.0012619	33	33	22
HT144	MITF_low	0.001	0.0012619	27	13	6
IGR1	keratin	0.001	0.0012619	17	27	32
IGR37	keratin	0.001	0.0012619	9	12	34
IPC298	keratin	0.572428	0.594876	13	10	21
K029AX	keratin	0.001	0.0012619	10	7	20
LOXIMVI	immune	0.563437	0.594876	52	52	52
MALME3M	keratin	0.001	0.0012619	1	1	5
MDAMB435S	immune	0.687313	0.70053	48	46	51
MELHO	keratin	0.001	0.0012619	20	19	39
MELJUSO	keratin	0.0909091	0.100379	35	39	43
MEWO	keratin	0.001	0.0012619	19	23	33
RPMI7951	immune	0.001	0.0012619	40	40	35
SH4	keratin	0.001	0.0012619	15	24	30
SKMEL1	keratin	0.001	0.0012619	18	16	23
SKMEL24	MITF_low	0.001	0.0012619	39	36	11
SKMEL28	keratin	0.001	0.0012619	7	8	24
SKMEL3	keratin	0.001	0.0012619	12	29	38
SKMEL30	keratin	0.001	0.0012619	5	9	31
SKMEL31	MITF_low	0.001	0.0012619	32	25	7
SKMEL5	keratin	0.001	0.0012619	21	21	28
UACC257	keratin	0.001	0.0012619	2	2	12
UACC62	MITF_low	0.001	0.0012619	29	28	9
WM115	MITF_low	0.001	0.0012619	36	35	8
WM1799	MITF_low	0.001	0.0012619	4	4	2
WM2664	MITF_low	0.001	0.0012619	22	17	10
WM793	MITF_low	0.001	0.0012619	43	44	40
WM88	MITF_low	0.001	0.0012619	26	18	14
WM983B	keratin	0.95005	0.95005	16	15	18

## Sheet: UCEC
Cell_Line	prediction	p.value	FDR	rank - Immunoreactive	rank - Mitotic	rank - Hormonal
AN3CA	Mitotic	0.736264	0.764582	24	22	24
COLO684	Mitotic	0.001	0.0045	27	26	27
EFE184	Hormonal	0.004995	0.0134865	7	7	7
EN	Mitotic	0.001	0.0045	20	17	23
ESS1	Mitotic	0.012987	0.0292208	9	10	10
HEC108	Immunoreactive	0.002997	0.00899101	26	27	26
HEC151	Immunoreactive	0.684316	0.739061	19	23	19
HEC1A	Hormonal	0.497502	0.584025	17	18	14
HEC1B	Immunoreactive	0.042957	0.0892185	14	14	11
HEC251	Immunoreactive	0.108891	0.210004	3	3	3
HEC265	Immunoreactive	0.165834	0.242757	23	24	22
HEC50B	Hormonal	0.280719	0.360925	22	21	21
HEC59	Mitotic	0.011988	0.0292208	8	11	6
HEC6	Immunoreactive	1	1	25	25	25
JHUEM1	Immunoreactive	0.171828	0.242757	2	4	2
JHUEM2	Mitotic	0.662338	0.739061	18	19	20
JHUEM3	Hormonal	0.001	0.0045	1	1	1
JHUEM7	Immunoreactive	0.17982	0.242757	4	9	4
KLE	Mitotic	0.001	0.0045	11	6	12
MFE280	Mitotic	0.001	0.0045	5	2	5
MFE296	Mitotic	0.001998	0.00674326	13	12	15
MFE319	Immunoreactive	0.364635	0.447507	6	8	8
RL952	Immunoreactive	0.001998	0.00674326	12	16	16
SNGM	Immunoreactive	0.001	0.0045	15	20	18
SNU1077	Immunoreactive	0.13986	0.222131	10	5	9
SNU685	Hormonal	0.13986	0.222131	21	13	17
TEN	Immunoreactive	0.122877	0.221179	16	15	13
