# Supplementary material for: Comprehensive transcriptomic analysis of cell lines as models of primary tumors across 22 tumor types
Source: Nat Commun. 2019 Aug 8;10:3574. doi: 10.1038/s41467-019-11415-2 (PMC6687785; doi:10.1038/s41467-019-11415-2)
Supplement: Supplementary file 10 — Supplementary Data 7 [file 41467_2019_11415_MOESM10_ESM.xls]

## Sheet: Supp_Table8
Cell.Line	Correlation	Subtype	disease
MFE280	0.614995	Mitotic	UCEC
KLE	0.593543	Mitotic	UCEC
RL952	0.528709	Immunoreactive	UCEC
JHUEM3	0.598121	Hormonal	UCEC
EFE184	0.553761	Hormonal	UCEC
ML1	0.655505	NA	THCA
BCPAP	0.579611	NA	THCA
FTC133	0.568282	NA	THCA
8305C	0.562663	NA	THCA
8505C	0.556654	NA	THCA
HUG1N	0.708736	NA	STAD
SNU620	0.696188	NA	STAD
SNU16	0.688746	NA	STAD
SNU601	0.6875	NA	STAD
GSU	0.683391	NA	STAD
HS939T	0.724475	MITF_low	SKCM
MALME3M	0.711698	keratin	SKCM
UACC257	0.709606	keratin	SKCM
HS944T	0.672263	immune	SKCM
RPMI7951	0.642974	immune	SKCM
VCAP	0.687346	NA	PRAD
MDAPCA2B	0.661027	NA	PRAD
LNCAPCLONEFGC	0.651706	NA	PRAD
DU145	0.619071	NA	PRAD
22RV1	0.603205	NA	PRAD
PATU8988S	0.684618	Classical	PAAD
CAPAN1	0.674194	Classical	PAAD
TCCPAN2	0.646168	Classical	PAAD
PANC0504	0.677507	Basal	PAAD
PANC0327	0.6632	Basal	PAAD
CAOV4	0.704201	NA	OV
KURAMOCHI	0.691583	NA	OV
COV362	0.680434	NA	OV
OVSAHO	0.679402	NA	OV
JHOS4	0.671729	NA	OV
ISTMES2	0.643682	NA	MESO
JL1	0.642751	NA	MESO
ISTMES1	0.637209	NA	MESO
NCIH2452	0.614602	NA	MESO
MPP89	0.60462	NA	MESO
SW900	0.664224	secretory	LUSC
NCIH2170	0.63012	primitive	LUSC
HCC95	0.719247	classical	LUSC
LUDLU1	0.713216	classical	LUSC
KNS62	0.724672	basal	LUSC
NCIH3255	0.664512	Terminal_respiratory_unit	LUAD
HCC2935	0.66408	Terminal_respiratory_unit	LUAD
NCIH1734	0.65357	Proximal_proliferative	LUAD
RERFLCAD1	0.697729	Proximal_inflammatory	LUAD
HCC4006	0.6966	Proximal_inflammatory	LUAD
HEPG2	0.595093	NA	LIHC
JHH5	0.584828	NA	LIHC
HUH7	0.584201	NA	LIHC
HUH1	0.582946	NA	LIHC
HEP3B217	0.570874	NA	LIHC
H4	0.527844	NA	LGG
NMCG1	0.506566	NA	LGG
TM31	0.499618	NA	LGG
SW1088	0.496374	NA	LGG
HS683	0.494171	NA	LGG
KASUMI6	0.704011	NA	LAML
KG1	0.70229	NA	LAML
GDM1	0.686366	NA	LAML
OCIAML5	0.673118	NA	LAML
ME1	0.673113	NA	LAML
KMRC20	0.584836	NA	KIRC
KMRC3	0.569849	NA	KIRC
VMRCRCZ	0.563369	NA	KIRC
CAL54	0.559388	NA	KIRC
RCC10RGB	0.559251	NA	KIRC
SCC15	0.729935	Mesenchymal	HNSC
BICR16	0.711527	Classical	HNSC
SNU1214	0.736462	Basal	HNSC
SCC25	0.718057	Basal	HNSC
BICR31	0.686065	Atypical	HNSC
SNU201	0.642522	NA	GBM
SNU626	0.612385	NA	GBM
CAS1	0.612144	NA	GBM
SNU489	0.60091	NA	GBM
YKG1	0.598446	NA	GBM
OE21	0.768174	ESCC	ESCA
TE11	0.757424	ESCC	ESCA
TE9	0.754224	ESCC	ESCA
OE19	0.724924	AC	ESCA
OE33	0.707614	AC	ESCA
CI1	0.602221	NA	DLBC
RI1	0.594921	NA	DLBC
DOHH2	0.594616	NA	DLBC
WSUDLCL2	0.585828	NA	DLBC
SUDHL6	0.584876	NA	DLBC
SW837	0.626997	CMS4	COADREAD
CL34	0.736343	CMS3	COADREAD
HCC56	0.751818	CMS2	COADREAD
HT55	0.730613	CMS2	COADREAD
LS411N	0.722589	CMS1	COADREAD
SNU1079	0.588378	NA	CHOL
SNU478	0.588355	NA	CHOL
SNU869	0.562548	NA	CHOL
SNU245	0.541384	NA	CHOL
HUCCT1	0.540851	NA	CHOL
BT483	0.727141	LumB	BRCA
HCC1500	0.70341	LumA	BRCA
ZR7530	0.724096	Her2	BRCA
HCC38	0.716183	Basal	BRCA
HCC1143	0.709069	Basal	BRCA
RT4	0.728283	NA	BLCA
CAL29	0.716565	NA	BLCA
RT112	0.715894	NA	BLCA
SW780	0.7075	NA	BLCA
KMBC2	0.699782	NA	BLCA
